# Supplementary material for: Real-Time Assessment of Rodent Engagement Using ArUco Markers: A Scalable and Accessible Approach for Scoring Behavior in a Nose-Poking Go/No-Go Task
Source: eNeuro. 2024 Mar 1;11(3):ENEURO.0500-23.2024. doi: 10.1523/ENEURO.0500-23.2024 (PMC11046262; doi:10.1523/ENEURO.0500-23.2024)
Supplement: Repository Files — Extended Data 1. GitHub Repository Code and Additional Files. This file contains all of the code/software, 3D models, and files that will be provided in the GitHub repository for running the experiments and analyzing the data. Download Repository Files, ZIP file. [file eneuro-11-ENEURO.0500-23.2024-s002.zip]

Archive with 256 entries (256 files):
- 3D Models/ArUco Marker Mount (15mm x 15mm Marker).stl
- 3D Models/ArUco Marker Mount (15mm x 15mm Marker).u3d
- 3D Models/C-Clamp.stl
- 3D Models/C-Clamp.u3d
- 3D Models/I-Bracket.stl
- 3D Models/I-Bracket.u3d
- All Session Data and Results/ArUco Frame Detection Results.xlsx
- All Session Data and Results/Covolution Session Results/1-Hour Sessions/NS014/10-Oct-2023_NS014_Go-No-Go_Session#66.fig
- All Session Data and Results/Covolution Session Results/1-Hour Sessions/NS016/26-Sep-2023_NS016_Go-No-Go_Session#38.fig
- All Session Data and Results/Covolution Session Results/1-Hour Sessions/NS017/11-Oct-2023_NS017_Go-No-Go_Session#44.fig
- All Session Data and Results/Covolution Session Results/32-Minute Sessions/NS014/03-Oct-2023_NS014_Go-No-Go_Session#62.fig
- All Session Data and Results/Covolution Session Results/32-Minute Sessions/NS014/21-Sep-2023_NS014_Go-No-Go_Session#58.fig
- All Session Data and Results/Covolution Session Results/32-Minute Sessions/NS014/26-Sep-2023_NS014_Go-No-Go_Session#59.fig
- All Session Data and Results/Covolution Session Results/32-Minute Sessions/NS014/28-Sep-2023_NS014_Go-No-Go_Session#60.fig
- All Session Data and Results/Covolution Session Results/32-Minute Sessions/NS014/29-Sep-2023_NS014_Go-No-Go_Session#61.fig
- All Session Data and Results/Covolution Session Results/32-Minute Sessions/NS016/20-Sep-2023_NS016_Go-No-Go_Session#35.fig
- All Session Data and Results/Covolution Session Results/32-Minute Sessions/NS016/21-Sep-2023_NS016_Go-No-Go_Session#36.fig
- All Session Data and Results/Covolution Session Results/32-Minute Sessions/NS016/22-Sep-2023_NS016_Go-No-Go_Session#37.fig
- All Session Data and Results/Covolution Session Results/32-Minute Sessions/NS016/27-Sep-2023_NS016_Go-No-Go_Session#39.fig
- All Session Data and Results/Covolution Session Results/32-Minute Sessions/NS016/29-Sep-2023_NS016_Go-No-Go_Session#40.fig
- All Session Data and Results/Covolution Session Results/32-Minute Sessions/NS017/20-Sep-2023_NS017_Go-No-Go_Session#33.fig
- All Session Data and Results/Covolution Session Results/32-Minute Sessions/NS017/21-Sep-2023_NS017_Go-No-Go_Session#34.fig
- All Session Data and Results/Covolution Session Results/32-Minute Sessions/NS017/22-Sep-2023_NS017_Go-No-Go_Session#35.fig
- All Session Data and Results/Covolution Session Results/32-Minute Sessions/NS017/27-Sep-2023_NS017_Go-No-Go_Session#36.fig
- All Session Data and Results/Covolution Session Results/32-Minute Sessions/NS017/29-Sep-2023_NS017_Go-No-Go_Session#38.fig
- All Session Data and Results/Raw Session Data Sheets/1-Hour Sessions/NS014/10-Oct-2023_NS014_Go-No-Go_Session#66.xlsx
- All Session Data and Results/Raw Session Data Sheets/1-Hour Sessions/NS016/26-Sep-2023_NS016_Go-No-Go_Session#38.xlsx
- All Session Data and Results/Raw Session Data Sheets/1-Hour Sessions/NS017/11-Oct-2023_NS017_Go-No-Go_Session#44.xlsx
- All Session Data and Results/Raw Session Data Sheets/32-Minute Sessions/NS014/03-Oct-2023_NS014_Go-No-Go_Session#62.xlsx
- All Session Data and Results/Raw Session Data Sheets/32-Minute Sessions/NS014/21-Sep-2023_NS014_Go-No-Go_Session#58.xlsx
- All Session Data and Results/Raw Session Data Sheets/32-Minute Sessions/NS014/26-Sep-2023_NS014_Go-No-Go_Session#59.xlsx
- All Session Data and Results/Raw Session Data Sheets/32-Minute Sessions/NS014/28-Sep-2023_NS014_Go-No-Go_Session#60.xlsx
- All Session Data and Results/Raw Session Data Sheets/32-Minute Sessions/NS014/29-Sep-2023_NS014_Go-No-Go_Session#61.xlsx
- All Session Data and Results/Raw Session Data Sheets/32-Minute Sessions/NS016/20-Sep-2023_NS016_Go-No-Go_Session#35.xlsx
- All Session Data and Results/Raw Session Data Sheets/32-Minute Sessions/NS016/21-Sep-2023_NS016_Go-No-Go_Session#36.xlsx
- All Session Data and Results/Raw Session Data Sheets/32-Minute Sessions/NS016/22-Sep-2023_NS016_Go-No-Go_Session#37.xlsx
- All Session Data and Results/Raw Session Data Sheets/32-Minute Sessions/NS016/27-Sep-2023_NS016_Go-No-Go_Session#39.xlsx
- All Session Data and Results/Raw Session Data Sheets/32-Minute Sessions/NS016/29-Sep-2023_NS016_Go-No-Go_Session#40.xlsx
- All Session Data and Results/Raw Session Data Sheets/32-Minute Sessions/NS017/20-Sep-2023_NS017_Go-No-Go_Session#33.xlsx
- All Session Data and Results/Raw Session Data Sheets/32-Minute Sessions/NS017/21-Sep-2023_NS017_Go-No-Go_Session#34.xlsx
- All Session Data and Results/Raw Session Data Sheets/32-Minute Sessions/NS017/22-Sep-2023_NS017_Go-No-Go_Session#35.xlsx
- All Session Data and Results/Raw Session Data Sheets/32-Minute Sessions/NS017/27-Sep-2023_NS017_Go-No-Go_Session#36.xlsx
- All Session Data and Results/Raw Session Data Sheets/32-Minute Sessions/NS017/29-Sep-2023_NS017_Go-No-Go_Session#38.xlsx
- Analysis Code/DynamicEngagementEvaluation.m
- Analysis Code/Model_Classification_Metrics.m
- Analysis Code/Old Post-Analysis Frame Reader/Detected Example Frame.png
- Analysis Code/Old Post-Analysis Frame Reader/Example Video.mp4
- Analysis Code/Old Post-Analysis Frame Reader/Non-Detected Example Frame.png
- Analysis Code/Old Post-Analysis Frame Reader/ReadFrames.py
- ArUco Setup Code/generateMarkers.py
- ArUco Tracking Program/AnimalDetect.py
- ArUco Tracking Program/marker_image3.png
- Hardware Specifications/Computer Specifications List.pdf
- MATLAB Behavior Program/BehaviorApp.mlapp
- MATLAB Behavior Program/ExcelSessionData/AnimalWeightCheck.xlsx
- MATLAB Behavior Program/ExcelSessionData/ArUco Frame Detection Results.xlsx
- MATLAB Behavior Program/MATLAB SDK for PlexStim 2.0 - 64 bit/Help/PS_Abort.m
- MATLAB Behavior Program/MATLAB SDK for PlexStim 2.0 - 64 bit/Help/PS_AbortAll.m
- MATLAB Behavior Program/MATLAB SDK for PlexStim 2.0 - 64 bit/Help/PS_ChannelStimStarted.m
- MATLAB Behavior Program/MATLAB SDK for PlexStim 2.0 - 64 bit/Help/PS_CloseAllStim.m
- MATLAB Behavior Program/MATLAB SDK for PlexStim 2.0 - 64 bit/Help/PS_CloseStim.m
- MATLAB Behavior Program/MATLAB SDK for PlexStim 2.0 - 64 bit/Help/PS_GetArbPatternPoints.m
- MATLAB Behavior Program/MATLAB SDK for PlexStim 2.0 - 64 bit/Help/PS_GetArbPatternPointsX.m
- MATLAB Behavior Program/MATLAB SDK for PlexStim 2.0 - 64 bit/Help/PS_GetArbPatternPointsY.m
- MATLAB Behavior Program/MATLAB SDK for PlexStim 2.0 - 64 bit/Help/PS_GetAutoDischarge.m
- MATLAB Behavior Program/MATLAB SDK for PlexStim 2.0 - 64 bit/Help/PS_GetDescription.m
- MATLAB Behavior Program/MATLAB SDK for PlexStim 2.0 - 64 bit/Help/PS_GetDigitalOutputMode.m
- MATLAB Behavior Program/MATLAB SDK for PlexStim 2.0 - 64 bit/Help/PS_GetExtendedErrorInfo.m
- MATLAB Behavior Program/MATLAB SDK for PlexStim 2.0 - 64 bit/Help/PS_GetFwVersion.m
- MATLAB Behavior Program/MATLAB SDK for PlexStim 2.0 - 64 bit/Help/PS_GetMonitorChannel.m
- MATLAB Behavior Program/MATLAB SDK for PlexStim 2.0 - 64 bit/Help/PS_GetNChannels.m
- MATLAB Behavior Program/MATLAB SDK for PlexStim 2.0 - 64 bit/Help/PS_GetNPointsArbPattern.m
- MATLAB Behavior Program/MATLAB SDK for PlexStim 2.0 - 64 bit/Help/PS_GetNStim.m
- MATLAB Behavior Program/MATLAB SDK for PlexStim 2.0 - 64 bit/Help/PS_GetPatternType.m
- MATLAB Behavior Program/MATLAB SDK for PlexStim 2.0 - 64 bit/Help/PS_GetPeriod.m
- MATLAB Behavior Program/MATLAB SDK for PlexStim 2.0 - 64 bit/Help/PS_GetRate.m
- MATLAB Behavior Program/MATLAB SDK for PlexStim 2.0 - 64 bit/Help/PS_GetRectParam.m
- MATLAB Behavior Program/MATLAB SDK for PlexStim 2.0 - 64 bit/Help/PS_GetRectParam2.m
- MATLAB Behavior Program/MATLAB SDK for PlexStim 2.0 - 64 bit/Help/PS_GetRepetitions.m
- MATLAB Behavior Program/MATLAB SDK for PlexStim 2.0 - 64 bit/Help/PS_GetSerialNumber.m
- MATLAB Behavior Program/MATLAB SDK for PlexStim 2.0 - 64 bit/Help/PS_GetStimPatternDuration.m
- MATLAB Behavior Program/MATLAB SDK for PlexStim 2.0 - 64 bit/Help/PS_GetTriggerMode.m
- MATLAB Behavior Program/MATLAB SDK for PlexStim 2.0 - 64 bit/Help/PS_GetVmonScaling.m
- MATLAB Behavior Program/MATLAB SDK for PlexStim 2.0 - 64 bit/Help/PS_InitAllStim.m
- MATLAB Behavior Program/MATLAB SDK for PlexStim 2.0 - 64 bit/Help/PS_IsWaveformBalanced.m
- MATLAB Behavior Program/MATLAB SDK for PlexStim 2.0 - 64 bit/Help/PS_LoadAllChannels.m
- MATLAB Behavior Program/MATLAB SDK for PlexStim 2.0 - 64 bit/Help/PS_LoadArbPattern.m
- MATLAB Behavior Program/MATLAB SDK for PlexStim 2.0 - 64 bit/Help/PS_LoadChannel.m
- MATLAB Behavior Program/MATLAB SDK for PlexStim 2.0 - 64 bit/Help/PS_SetAutoDischarge.m
- MATLAB Behavior Program/MATLAB SDK for PlexStim 2.0 - 64 bit/Help/PS_SetDigitalOutputMode.m
- MATLAB Behavior Program/MATLAB SDK for PlexStim 2.0 - 64 bit/Help/PS_SetMonitorChannel.m
- MATLAB Behavior Program/MATLAB SDK for PlexStim 2.0 - 64 bit/Help/PS_SetPatternType.m
- MATLAB Behavior Program/MATLAB SDK for PlexStim 2.0 - 64 bit/Help/PS_SetPeriod.m
- MATLAB Behavior Program/MATLAB SDK for PlexStim 2.0 - 64 bit/Help/PS_SetRate.m
- MATLAB Behavior Program/MATLAB SDK for PlexStim 2.0 - 64 bit/Help/PS_SetRectParam.m
- MATLAB Behavior Program/MATLAB SDK for PlexStim 2.0 - 64 bit/Help/PS_SetRectParam2.m
- MATLAB Behavior Program/MATLAB SDK for PlexStim 2.0 - 64 bit/Help/PS_SetRepetitions.m
- MATLAB Behavior Program/MATLAB SDK for PlexStim 2.0 - 64 bit/Help/PS_SetTriggerMode.m
- MATLAB Behavior Program/MATLAB SDK for PlexStim 2.0 - 64 bit/Help/PS_SetVmonScaling.m
- MATLAB Behavior Program/MATLAB SDK for PlexStim 2.0 - 64 bit/Help/PS_StartStimAllChannels.m
- MATLAB Behavior Program/MATLAB SDK for PlexStim 2.0 - 64 bit/Help/PS_StartStimChannel.m
- MATLAB Behavior Program/MATLAB SDK for PlexStim 2.0 - 64 bit/Help/PS_StopStimAllChannels.m
- MATLAB Behavior Program/MATLAB SDK for PlexStim 2.0 - 64 bit/Help/PS_StopStimChannel.m
- MATLAB Behavior Program/MATLAB SDK for PlexStim 2.0 - 64 bit/PlexStim Change Log.pdf
- MATLAB Behavior Program/MATLAB SDK for PlexStim 2.0 - 64 bit/PlexStim Electrical Stimulator v2.3 MATLAB API Definitions.pdf
- MATLAB Behavior Program/MATLAB SDK for PlexStim 2.0 - 64 bit/PlexStim64.dll
- MATLAB Behavior Program/MATLAB SDK for PlexStim 2.0 - 64 bit/PS_Abort.mexw64
- MATLAB Behavior Program/MATLAB SDK for PlexStim 2.0 - 64 bit/PS_AbortAll.mexw64
- MATLAB Behavior Program/MATLAB SDK for PlexStim 2.0 - 64 bit/PS_ChannelStimStarted.mexw64
- MATLAB Behavior Program/MATLAB SDK for PlexStim 2.0 - 64 bit/PS_CloseAllStim.mexw64
- MATLAB Behavior Program/MATLAB SDK for PlexStim 2.0 - 64 bit/PS_CloseStim.mexw64
- MATLAB Behavior Program/MATLAB SDK for PlexStim 2.0 - 64 bit/PS_GetArbPatternPoints.mexw64
- MATLAB Behavior Program/MATLAB SDK for PlexStim 2.0 - 64 bit/PS_GetArbPatternPointsX.mexw64
- MATLAB Behavior Program/MATLAB SDK for PlexStim 2.0 - 64 bit/PS_GetArbPatternPointsY.mexw64
- MATLAB Behavior Program/MATLAB SDK for PlexStim 2.0 - 64 bit/PS_GetAutoDischarge.mexw64
- MATLAB Behavior Program/MATLAB SDK for PlexStim 2.0 - 64 bit/PS_GetDescription.mexw64
- MATLAB Behavior Program/MATLAB SDK for PlexStim 2.0 - 64 bit/PS_GetDigitalOutputMode.mexw64
- MATLAB Behavior Program/MATLAB SDK for PlexStim 2.0 - 64 bit/PS_GetExtendedErrorInfo.mexw64
- MATLAB Behavior Program/MATLAB SDK for PlexStim 2.0 - 64 bit/PS_GetFwVersion.mexw64
- MATLAB Behavior Program/MATLAB SDK for PlexStim 2.0 - 64 bit/PS_GetMonitorChannel.mexw64
- MATLAB Behavior Program/MATLAB SDK for PlexStim 2.0 - 64 bit/PS_GetNChannels.mexw64
- MATLAB Behavior Program/MATLAB SDK for PlexStim 2.0 - 64 bit/PS_GetNPointsArbPattern.mexw64
- MATLAB Behavior Program/MATLAB SDK for PlexStim 2.0 - 64 bit/PS_GetNStim.mexw64
- MATLAB Behavior Program/MATLAB SDK for PlexStim 2.0 - 64 bit/PS_GetPatternType.mexw64
- MATLAB Behavior Program/MATLAB SDK for PlexStim 2.0 - 64 bit/PS_GetPeriod.mexw64
- MATLAB Behavior Program/MATLAB SDK for PlexStim 2.0 - 64 bit/PS_GetRate.mexw64
- MATLAB Behavior Program/MATLAB SDK for PlexStim 2.0 - 64 bit/PS_GetRectParam.mexw64
- MATLAB Behavior Program/MATLAB SDK for PlexStim 2.0 - 64 bit/PS_GetRectParam2.mexw64
- MATLAB Behavior Program/MATLAB SDK for PlexStim 2.0 - 64 bit/PS_GetRepetitions.mexw64
- MATLAB Behavior Program/MATLAB SDK for PlexStim 2.0 - 64 bit/PS_GetSerialNumber.mexw64
- MATLAB Behavior Program/MATLAB SDK for PlexStim 2.0 - 64 bit/PS_GetStimPatternDuration.mexw64
- MATLAB Behavior Program/MATLAB SDK for PlexStim 2.0 - 64 bit/PS_GetTriggerMode.mexw64
- MATLAB Behavior Program/MATLAB SDK for PlexStim 2.0 - 64 bit/PS_GetVmonScaling.mexw64
- MATLAB Behavior Program/MATLAB SDK for PlexStim 2.0 - 64 bit/PS_InitAllStim.mexw64
- MATLAB Behavior Program/MATLAB SDK for PlexStim 2.0 - 64 bit/PS_IsWaveformBalanced.mexw64
- MATLAB Behavior Program/MATLAB SDK for PlexStim 2.0 - 64 bit/PS_LoadAllChannels.mexw64
- MATLAB Behavior Program/MATLAB SDK for PlexStim 2.0 - 64 bit/PS_LoadArbPattern.mexw64
- MATLAB Behavior Program/MATLAB SDK for PlexStim 2.0 - 64 bit/PS_LoadChannel.mexw64
- MATLAB Behavior Program/MATLAB SDK for PlexStim 2.0 - 64 bit/PS_SetAutoDischarge.mexw64
- MATLAB Behavior Program/MATLAB SDK for PlexStim 2.0 - 64 bit/PS_SetDigitalOutputMode.mexw64
- MATLAB Behavior Program/MATLAB SDK for PlexStim 2.0 - 64 bit/PS_SetMonitorChannel.mexw64
- MATLAB Behavior Program/MATLAB SDK for PlexStim 2.0 - 64 bit/PS_SetPatternType.mexw64
- MATLAB Behavior Program/MATLAB SDK for PlexStim 2.0 - 64 bit/PS_SetPeriod.mexw64
- MATLAB Behavior Program/MATLAB SDK for PlexStim 2.0 - 64 bit/PS_SetRate.mexw64
- MATLAB Behavior Program/MATLAB SDK for PlexStim 2.0 - 64 bit/PS_SetRectParam.mexw64
- MATLAB Behavior Program/MATLAB SDK for PlexStim 2.0 - 64 bit/PS_SetRectParam2.mexw64
- MATLAB Behavior Program/MATLAB SDK for PlexStim 2.0 - 64 bit/PS_SetRepetitions.mexw64
- MATLAB Behavior Program/MATLAB SDK for PlexStim 2.0 - 64 bit/PS_SetTriggerMode.mexw64
- MATLAB Behavior Program/MATLAB SDK for PlexStim 2.0 - 64 bit/PS_SetVmonScaling.mexw64
- MATLAB Behavior Program/MATLAB SDK for PlexStim 2.0 - 64 bit/PS_StartStimAllChannels.mexw64
- MATLAB Behavior Program/MATLAB SDK for PlexStim 2.0 - 64 bit/PS_StartStimChannel.mexw64
- MATLAB Behavior Program/MATLAB SDK for PlexStim 2.0 - 64 bit/PS_StopStimAllChannels.mexw64
- MATLAB Behavior Program/MATLAB SDK for PlexStim 2.0 - 64 bit/PS_StopStimChannel.mexw64
- MATLAB Behavior Program/MATLAB SDK for PlexStim 2.0 - 64 bit/Samples/StimTest1.m
- MATLAB Behavior Program/MATLAB SDK for PlexStim 2.0 - 64 bit/Samples/StimTest2.m
- MATLAB Behavior Program/MATLAB SDK for PlexStim 2.0 - 64 bit/Samples/StimTest3.m
- MATLAB Behavior Program/Required Behavior Functions/getClockTime.m
- MATLAB Behavior Program/Required Behavior Functions/getProbability.m
- MATLAB Behavior Program/Required Behavior Functions/ICMSandCapture.m
- MATLAB Behavior Program/Required Behavior Functions/LEDColorChange.m
- MATLAB Behavior Program/Required Behavior Functions/tonePresentation.m
- MATLAB Behavior Program/Required Behavior Functions/TriggerSolenoidAirPuff.m
- MATLAB Behavior Program/Required Vulintus Toolbox Functions/Add_Msg.m
- MATLAB Behavior Program/Required Vulintus Toolbox Functions/big_waitbar.m
- MATLAB Behavior Program/Required Vulintus Toolbox Functions/Clear_Msg.m
- MATLAB Behavior Program/Required Vulintus Toolbox Functions/Connect_MotoTrak.m
- MATLAB Behavior Program/Required Vulintus Toolbox Functions/cprintf.m
- MATLAB Behavior Program/Required Vulintus Toolbox Functions/MotoTrak_Controller_V1p4_Serial_Functions.m
- MATLAB Behavior Program/Required Vulintus Toolbox Functions/MotoTrak_Controller_V1p4_Serial_Functions_Deprecated.m
- MATLAB Behavior Program/Required Vulintus Toolbox Functions/MotoTrak_Controller_V2pX_Serial_Functions.m
- MATLAB Behavior Program/Required Vulintus Toolbox Functions/MotoTrak_Controller_V2pX_Serial_Functions_Deprecated.m
- MATLAB Behavior Program/Required Vulintus Toolbox Functions/MotoTrak_Identify_Device.m
- MATLAB Behavior Program/Required Vulintus Toolbox Functions/Read_Google_Spreadsheet.m
- MATLAB Behavior Program/Required Vulintus Toolbox Functions/Replace_Msg.m
- MATLAB Behavior Program/Required Vulintus Toolbox Functions/Vulintus_All_Uicontrols_Enable.m
- MATLAB Behavior Program/Required Vulintus Toolbox Functions/Vulintus_Behavior_Close.m
- MATLAB Behavior Program/Required Vulintus Toolbox Functions/Vulintus_Behavior_Launch_Webcam_Preview.m
- MATLAB Behavior Program/Required Vulintus Toolbox Functions/Vulintus_Behavior_Load_Config.m
- MATLAB Behavior Program/Required Vulintus Toolbox Functions/Vulintus_Behavior_Open_Error_Reports.m
- MATLAB Behavior Program/Required Vulintus Toolbox Functions/Vulintus_Behavior_Save_Error_Report.m
- MATLAB Behavior Program/Required Vulintus Toolbox Functions/Vulintus_Behavior_Send_Error_Report.m
- MATLAB Behavior Program/Required Vulintus Toolbox Functions/Vulintus_Behavior_Set_Datapath.m
- MATLAB Behavior Program/Required Vulintus Toolbox Functions/Vulintus_Behavior_Set_Error_Reporting.m
- MATLAB Behavior Program/Required Vulintus Toolbox Functions/Vulintus_Behavior_Write_Config.m
- MATLAB Behavior Program/Required Vulintus Toolbox Functions/Vulintus_Collate_Functions.m
- MATLAB Behavior Program/Required Vulintus Toolbox Functions/Vulintus_Open_Directory.m
- MATLAB Behavior Program/Required Vulintus Toolbox Functions/Vulintus_Open_Google_Spreadsheet.m
- MATLAB Behavior Program/Required Vulintus Toolbox Functions/Vulintus_Read_TSV_File.m
- MATLAB Behavior Program/Required Vulintus Toolbox Functions/Vulintus_Set_Global_Run.m
- MATLAB Behavior Program/Required Vulintus Toolbox Functions/Vulintus_Write_TSV_File.m
- MATLAB Behavior Program/src/Collated M Files (Release)/StimBehavior.m
- MATLAB Behavior Program/src/Collated M Files (Release)/StimBehavior_20220118.m
- MATLAB Behavior Program/src/Connect_StimBehavior_Controller.m
- MATLAB Behavior Program/src/Deploy_StimBehavior.m
- MATLAB Behavior Program/src/LED_Detection_Task_Check_Signal.m
- MATLAB Behavior Program/src/Previous File Versions/StimBehavior_20220118_214605.m
- MATLAB Behavior Program/src/Previous File Versions/StimBehavior_Behavior_Loop_20220118_162527.m
- MATLAB Behavior Program/src/Previous File Versions/StimBehavior_Check_Signal_20220118_162723.m
- MATLAB Behavior Program/src/Previous File Versions/StimBehavior_Create_Sensor_Diagrams_20220118_162846.m
- MATLAB Behavior Program/src/Previous File Versions/StimBehavior_Create_Session_Plots_20220118_162949.m
- MATLAB Behavior Program/src/Previous File Versions/StimBehavior_Create_Stimulus_Block_20220118_163101.m
- MATLAB Behavior Program/src/Previous File Versions/StimBehavior_Default_Config_20220118_212601.m
- MATLAB Behavior Program/src/Previous File Versions/StimBehavior_Idle_20220118_211822.m
- MATLAB Behavior Program/src/Previous File Versions/StimBehavior_Initialize_Session_20220118_211940.m
- MATLAB Behavior Program/src/Previous File Versions/StimBehavior_Load_Stage_20220118_212117.m
- MATLAB Behavior Program/src/Previous File Versions/StimBehavior_Main_Loop_20220118_212319.m
- MATLAB Behavior Program/src/Previous File Versions/StimBehavior_Make_GUI_20220118_212520.m
- MATLAB Behavior Program/src/Previous File Versions/StimBehavior_Read_Stages_20220118_212932.m
- MATLAB Behavior Program/src/Previous File Versions/StimBehavior_Reset_Trial_20220118_213059.m
- MATLAB Behavior Program/src/Previous File Versions/StimBehavior_Start_Trial_20220118_213157.m
- MATLAB Behavior Program/src/Previous File Versions/StimBehavior_Startup_20220118_212528.m
- MATLAB Behavior Program/src/Previous File Versions/StimBehavior_Update_Controls_During_Idle_20220118_213313.m
- MATLAB Behavior Program/src/Previous File Versions/StimBehavior_Update_Controls_Within_Session_20220118_213404.m
- MATLAB Behavior Program/src/Previous File Versions/StimBehavior_Update_Sensor_Diagrams_20220118_213502.m
- MATLAB Behavior Program/src/Previous File Versions/StimBehavior_Update_Session_20220118_213612.m
- MATLAB Behavior Program/src/Previous File Versions/StimBehavior_Write_File_Header_20220118_213705.m
- MATLAB Behavior Program/src/Previous File Versions/StimBehavior_Write_Trial_Data_20220118_213816.m
- MATLAB Behavior Program/src/referenceTimer.asv
- MATLAB Behavior Program/src/StimBehavior_Behavior_Loop.m
- MATLAB Behavior Program/src/StimBehavior_Check_Signal.m
- MATLAB Behavior Program/src/StimBehavior_Create_Sensor_Diagrams.m
- MATLAB Behavior Program/src/StimBehavior_Create_Session_Plots.m
- MATLAB Behavior Program/src/StimBehavior_Create_Stimulus_Block.m
- MATLAB Behavior Program/src/StimBehavior_Create_Trial_Plot.m
- MATLAB Behavior Program/src/StimBehavior_Default_Config.m
- MATLAB Behavior Program/src/StimBehavior_Idle.m
- MATLAB Behavior Program/src/StimBehavior_Initialize_Session.m
- MATLAB Behavior Program/src/StimBehavior_Load_Serial_Codes.m
- MATLAB Behavior Program/src/StimBehavior_Load_Stage.m
- MATLAB Behavior Program/src/StimBehavior_Main_Loop.m
- MATLAB Behavior Program/src/StimBehavior_Make_GUI.m
- MATLAB Behavior Program/src/StimBehavior_Manual_Feed.m
- MATLAB Behavior Program/src/StimBehavior_Read_Stages.m
- MATLAB Behavior Program/src/StimBehavior_Reset_Trial.m
- MATLAB Behavior Program/src/StimBehavior_Select_Serial_Port.m
- MATLAB Behavior Program/src/StimBehavior_Start_Trial.m
- MATLAB Behavior Program/src/StimBehavior_Startup.m
- MATLAB Behavior Program/src/StimBehavior_Update_Controls_During_Idle.m
- MATLAB Behavior Program/src/StimBehavior_Update_Controls_Within_Session.m
- MATLAB Behavior Program/src/StimBehavior_Update_Sensor_Diagrams.m
- MATLAB Behavior Program/src/StimBehavior_Update_Session.m
- MATLAB Behavior Program/src/StimBehavior_V0p1_Serial_Functions.m
- MATLAB Behavior Program/src/StimBehavior_Write_File_Header.m
- MATLAB Behavior Program/src/StimBehavior_Write_Trial_Data.m
- README.md
- Troubleshooting Tests/Arduino/led_strip_test.ino
- Troubleshooting Tests/MATLAB/ArduinoToneTest.m
- Troubleshooting Tests/MATLAB/ComputerToneTest.m
- Troubleshooting Tests/MATLAB/ICMS_Function_Test.m
- Troubleshooting Tests/MATLAB/ICMSandCapture.m
- Troubleshooting Tests/MATLAB/led_test.m
- Troubleshooting Tests/MATLAB/NosePokeTest.m
- Troubleshooting Tests/MATLAB/sessionTrialTest.m
- Troubleshooting Tests/MATLAB/Solenoid_Test.m
- Troubleshooting Tests/Python/CameraOpenTest.py
- Troubleshooting Tests/Python/PerspectiveWarp.py
