# Supplementary material for: Real-Time Assessment of Rodent Engagement Using ArUco Markers: A Scalable and Accessible Approach for Scoring Behavior in a Nose-Poking Go/No-Go Task
Source: eNeuro. 2024 Mar 1;11(3):ENEURO.0500-23.2024. doi: 10.1523/ENEURO.0500-23.2024 (PMC11046262; doi:10.1523/ENEURO.0500-23.2024)
Supplement: Repository Files — Extended Data 1. GitHub Repository Code and Additional Files. This file contains all of the code/software, 3D models, and files that will be provided in the GitHub repository for running the experiments and analyzing the data. Download Repository Files, ZIP file. [file eneuro-11-ENEURO.0500-23.2024-s002.zip › All Session Data and Results/ArUco Frame Detection Results.xlsx]

## Sheet: 32-Minute Go-No-Go Sessions
	32-MIN GO/NO-GO TASK SESSIONS - ARUCO FRAMES IDENTIFIED														CONFUSION MATRIX METRICS PER SESSION
	ANIMAL	DATE	CAM 1	CAM 2	BOTH	NEITHER	TOTAL CAM 1	TOTAL CAM 2	TOTAL BOTH	TOTAL FRAMES	% CAM 1	% CAM 2	% BOTH		TP	FN	FP	TN	Disputed
	NS014	2023-09-21	4020	32636	9687	14759	13707	42323	46343	61102	22.433	69.2661	75.8453		57	0	1	0
		2023-09-26	3886	27274	14200	13134	18086	41474	45360	58494	30.9194	70.903	77.5464		55	0	0	1
		2023-09-28	2435	31389	8394	15566	10829	39783	42218	57784	18.7405	68.8478	73.0617		52	0	0	0
		2023-09-29	1550	34361	13661	9110	15211	48022	49572	58682	25.9211	81.8343	84.4756		64	1	0	1	1
		2023-10-03	2011	38366	3856	13811	5867	42222	44233	58044	10.1078	72.7414	76.206		65	0	0	0
	NS016	2023-09-20	2397	36335	2791	19634	5188	39126	41523	61157	8.48308	63.9763	67.8957		70	0	0	1
		2023-09-21	3315	31470	1982	23056	5297	33452	36767	59823	8.85445	55.9183	61.4596		60	0	0	2
		2023-09-22	2959	31962	2583	22316	5542	34545	37504	59820	9.26446	57.7482	62.6948		79	0	0	3
		2023-09-27	1116	35864	1038	20597	2154	36902	38018	58615	3.67483	62.9566	64.8605		71	2	1	1	1
		2023-09-29	2098	34332	2280	21189	4378	36612	38710	59899	7.30897	61.1229	64.6255		80	0	0	2
	NS017	2023-09-20	6410	25263	3801	23558	10211	29064	35474	59032	17.2974	49.2343	60.0928		41	0	2	4
		2023-09-21	6904	23317	5140	22720	12044	28457	35361	58081	20.7366	48.9954	60.8822		49	0	1	10	1
		2023-09-22	5047	28338	3287	25480	8334	31625	36672	62152	13.4091	50.8833	59.0037		55	0	5	1
		2023-09-27	6417	27287	5536	19039	11953	32823	39240	58279	20.51	56.3205	67.3313		71	0	4	5	1
		2023-09-29	5738	31047	3118	18787	8856	34165	39903	58690	15.0895	58.2126	67.9894		69	0	0	3
	AVERAGES:		3753.53	31282.7	5423.6	18850.4	9177.13	36706.3	40459.9	59310.3	15.5167	61.9307	68.2647		938	3	14	34	4
