# Supplementary material for: Real-Time Assessment of Rodent Engagement Using ArUco Markers: A Scalable and Accessible Approach for Scoring Behavior in a Nose-Poking Go/No-Go Task
Source: eNeuro. 2024 Mar 1;11(3):ENEURO.0500-23.2024. doi: 10.1523/ENEURO.0500-23.2024 (PMC11046262; doi:10.1523/ENEURO.0500-23.2024)
Supplement: Repository Files — Extended Data 1. GitHub Repository Code and Additional Files. This file contains all of the code/software, 3D models, and files that will be provided in the GitHub repository for running the experiments and analyzing the data. Download Repository Files, ZIP file. [file eneuro-11-ENEURO.0500-23.2024-s002.zip › All Session Data and Results/Raw Session Data Sheets/1-Hour Sessions/NS014/10-Oct-2023_NS014_Go-No-Go_Session#66.xlsx]

## Sheet: Sheet1
Task Name	Researcher Name	Session Number	Session Date	Animal Name	Animal Weight (g)	Stim Type	Session Pellets	Manual Pellets	Total Pellets	Accuracy Score (%)	Stimulus Trials	Silent Trials	Hits on Stim Trials	Misses on Stim Trials	Late Hits on Stim Trials	Hits on Silent Trials	Misses on Silent Trials	Catch Trials	Hits on Catch Trials	Total Timeout Time (s)	Initial Session Time (s)	Ending Session Time (s)	Total Pause Time (s)
Go-No-Go	Thomas	66	2023-10-10	NS014	440	All	131	1	132	87.6344	89	97	68	21	0	2	95	333	0	40	43809.8	48378.2	0

## Sheet: Sheet2
Trial	Trial Type (Stim=1, Silent=2, AltStim=3)	Distraction Annotation (active=0, sleep=1, distract=2)	Stim Trial	Silent Trial	Alt Stim Trial	Response (Miss=0, Hit=1, Late=2)	Reaction Time (s)	Stimulus Value (nC/Phase or kHz)	Layer	Monitor Channel
1	2	0	0	1	0	1	4.51	0	0	1
2	2	0	0	2	0	0	0	0	0	1
3	1	0	1	0	0	1	1.131	0.4	0	1
4	2	0	0	3	0	0	0	0	0	1
5	1	0	2	0	0	1	0.089	0.4	0	1
6	2	0	0	4	0	0	0	0	0	1
7	1	0	3	0	0	1	0.095	0.4	0	1
8	1	0	4	0	0	1	0.095	0.4	0	1
9	1	0	5	0	0	1	0.115	0.4	0	1
10	1	0	6	0	0	1	0.452	0.4	0	1
11	3	0	0	0	1	1	0.086	0.4	0	1
12	3	0	0	0	2	0	0	0.184	0	1
13	3	0	0	0	3	2	3.165	0.4	0	1
14	2	0	0	5	0	0	0	0	0	1
15	2	0	0	6	0	0	0	0	0	1
16	1	0	7	0	0	1	0.095	0.4	0	1
17	3	0	0	0	4	1	0.576	0.4	0	1
18	2	0	0	7	0	0	0	0	0	1
19	1	0	8	0	0	1	0.078	0.4	0	1
20	2	0	0	8	0	0	0	0	0	1
21	3	0	0	0	5	0	0	0	0	1
22	2	0	0	9	0	0	0	0	0	1
23	3	0	0	0	6	1	0.525	0.4	0	1
24	3	0	0	0	7	0	0	0	0	1
25	3	0	0	0	8	0	0	0.232	0	1
26	3	0	0	0	9	1	0.093	0.4	0	1
27	1	0	9	0	0	1	0.68	0.4	0	1
28	1	0	10	0	0	1	0.09	0.4	0	1
29	1	0	11	0	0	1	0.088	0.4	0	1
30	1	0	12	0	0	1	0.095	0.4	0	1
31	1	0	13	0	0	1	0.097	0.4	0	1
32	3	0	0	0	10	2	4.883	0	0	1
33	1	0	14	0	0	1	0.325	0.4	0	1
34	3	0	0	0	11	1	0.081	0.388	0	1
35	3	0	0	0	12	0	0	0	0	1
36	2	0	0	10	0	0	0	0	0	1
37	3	0	0	0	13	1	0.186	0.4	0	1
38	3	0	0	0	14	1	0.078	0.182	0	1
39	1	0	15	0	0	1	0.081	0.4	0	1
40	1	0	16	0	0	1	0.091	0.4	0	1
41	2	0	0	11	0	0	0	0	0	1
42	3	0	0	0	15	0	0	0	0	1
43	3	0	0	0	16	1	0.094	0.4	0	1
44	1	0	17	0	0	1	0.088	0.4	0	1
45	3	0	0	0	17	1	0.092	0.174	0	1
46	3	0	0	0	18	0	0	0	0	1
47	2	0	0	12	0	0	0	0	0	1
48	2	0	0	13	0	0	0	0	0	1
49	1	0	18	0	0	1	0.093	0.4	0	1
50	3	0	0	0	19	0	0	0.268	0	1
51	2	0	0	14	0	0	0	0	0	1
52	2	0	0	15	0	0	0	0	0	1
53	1	0	19	0	0	1	0.078	0.4	0	1
54	1	0	20	0	0	1	0.077	0.4	0	1
55	3	0	0	0	20	1	0.096	0.4	0	1
56	3	0	0	0	21	0	0	0.17	0	1
57	3	0	0	0	22	0	0	0.348	0	1
58	2	0	0	16	0	0	0	0	0	1
59	3	0	0	0	23	1	0.266	0.4	0	1
60	3	0	0	0	24	0	0	0.236	0	1
61	3	0	0	0	25	1	0.423	0.39	0	1
62	3	0	0	0	26	0	0	0.176	0	1
63	3	0	0	0	27	0	0	0.284	0	1
64	1	0	21	0	0	0	0	0.4	0	1
65	3	0	0	0	28	0	0	0.4	0	1
66	3	0	0	0	29	0	0	0.4	0	1
67	1	0	22	0	0	0	0	0.4	0	1
68	2	0	0	17	0	0	0	0	0	1
69	2	0	0	18	0	0	0	0	0	1
70	3	0	0	0	30	1	0.513	0.4	0	1
71	3	0	0	0	31	0	0	0.146	0	1
72	3	0	0	0	32	1	0.666	0.378	0	1
73	2	0	0	19	0	0	0	0	0	1
74	3	0	0	0	33	0	0	0.18	0	1
75	1	0	23	0	0	0	0	0.4	0	1
76	2	0	0	20	0	0	0	0	0	1
77	2	0	0	21	0	0	0	0	0	1
78	3	0	0	0	34	1	0.713	0.4	0	1
79	3	0	0	0	35	0	0	0.2	0	1
80	1	0	24	0	0	1	0.825	0.4	0	1
81	3	0	0	0	36	0	0	0.3	0	1
82	2	0	0	22	0	0	0	0	0	1
83	1	0	25	0	0	0	0	0.4	0	1
84	3	0	0	0	37	0	0	0.4	0	1
85	2	0	0	23	0	0	0	0	0	1
86	3	0	0	0	38	1	0.748	0.4	0	1
87	2	0	0	24	0	0	0	0	0	1
88	3	0	0	0	39	0	0	0.186	0	1
89	3	0	0	0	40	1	0.079	0.39	0	1
90	2	0	0	25	0	0	0	0	0	1
91	1	0	26	0	0	1	0.083	0.4	0	1
92	3	0	0	0	41	0	0	0.114	0	1
93	3	0	0	0	42	0	0	0.242	0	1
94	3	0	0	0	43	1	0.079	0.4	0	1
95	3	0	0	0	44	0	0	0.252	0	1
96	3	0	0	0	45	1	0.094	0.4	0	1
97	3	0	0	0	46	0	0	0.194	0	1
98	1	0	27	0	0	1	1.2	0.4	0	1
99	2	0	0	26	0	0	0	0	0	1
100	2	0	0	27	0	0	0	0	0	1
101	1	0	28	0	0	1	0.09	0.4	0	1
102	2	0	0	28	0	0	0	0	0	1
103	2	0	0	29	0	0	0	0	0	1
104	2	0	0	30	0	0	0	0	0	1
105	3	0	0	0	47	1	0.093	0.286	0	1
106	2	0	0	31	0	0	0	0	0	1
107	2	0	0	32	0	0	0	0	0	1
108	2	0	0	33	0	0	0	0	0	1
109	1	0	29	0	0	1	0.643	0.4	0	1
110	3	0	0	0	48	0	0	0.18	0	1
111	1	0	30	0	0	1	0.511	0.4	0	1
112	1	0	31	0	0	1	0.417	0.4	0	1
113	2	0	0	34	0	0	0	0	0	1
114	1	0	32	0	0	1	0.095	0.4	0	1
115	3	0	0	0	49	0	0	0.258	0	1
116	3	0	0	0	50	1	0.499	0.344	0	1
117	1	0	33	0	0	1	1.028	0.4	0	1
118	2	0	0	35	0	0	0	0	0	1
119	3	0	0	0	51	0	0	0.242	0	1
120	3	0	0	0	52	1	0.079	0.32	0	1
121	2	0	0	36	0	0	0	0	0	1
122	1	0	34	0	0	1	0.605	0.4	0	1
123	3	0	0	0	53	0	0	0.27	0	1
124	3	0	0	0	54	1	0.094	0.4	0	1
125	2	0	0	37	0	0	0	0	0	1
126	3	0	0	0	55	0	0	0.34	0	1
127	3	0	0	0	56	1	0.095	0.4	0	1
128	2	2	0	38	0	0	0	0	0	1
129	1	0	35	0	0	1	0.999	0.4	0	1
130	2	0	0	39	0	0	0	0	0	1
131	1	0	36	0	0	1	0.593	0.4	0	1
132	3	0	0	0	57	0	0	0.26	0	1
133	2	0	0	40	0	0	0	0	0	1
134	1	0	37	0	0	1	1.231	0.4	0	1
135	2	0	0	41	0	0	0	0	0	1
136	2	0	0	42	0	0	0	0	0	1
137	2	0	0	43	0	0	0	0	0	1
138	1	0	38	0	0	1	0.154	0.4	0	1
139	3	0	0	0	58	1	0.094	0.386	0	1
140	1	0	39	0	0	0	0	0.4	0	1
141	3	0	0	0	59	0	0	0.262	0	1
142	3	0	0	0	60	1	0.422	0.384	0	1
143	2	0	0	44	0	0	0	0	0	1
144	3	0	0	0	61	0	0	0.238	0	1
145	3	0	0	0	62	1	0.078	0.36	0	1
146	2	0	0	45	0	0	0	0	0	1
147	1	0	40	0	0	1	0.265	0.4	0	1
148	3	0	0	0	63	0	0	0.292	0	1
149	3	0	0	0	64	1	0.885	0.358	0	1
150	2	0	0	46	0	0	0	0	0	1
151	2	0	0	47	0	0	0	0	0	1
152	1	0	41	0	0	1	0.091	0.4	0	1
153	3	0	0	0	65	0	0	0.29	0	1
154	3	0	0	0	66	1	1.2	0.376	0	1
155	3	0	0	0	67	0	0	0.272	0	1
156	1	0	42	0	0	1	0.08	0.4	0	1
157	1	0	43	0	0	1	0.092	0.4	0	1
158	3	0	0	0	68	1	0.08	0.364	0	1
159	3	0	0	0	69	0	0	0.222	0	1
160	3	0	0	0	70	1	0.078	0.36	0	1
161	2	0	0	48	0	0	0	0	0	1
162	3	0	0	0	71	0	0	0.296	0	1
163	3	0	0	0	72	0	0	0.4	0	1
164	3	0	0	0	73	1	1.463	0.4	0	1
165	2	2	0	49	0	0	0	0	0	1
166	2	0	0	50	0	0	0	0	0	1
167	3	0	0	0	74	0	0	0.29	0	1
168	1	2	44	0	0	0	0	0.4	0	1
169	3	0	0	0	75	1	0.078	0.4	0	1
170	2	0	0	51	0	0	0	0	0	1
171	2	0	0	52	0	0	0	0	0	1
172	3	0	0	0	76	0	0	0.272	0	1
173	3	0	0	0	77	1	0.093	0.4	0	1
174	1	0	45	0	0	1	0.083	0.4	0	1
175	2	0	0	53	0	0	0	0	0	1
176	3	0	0	0	78	0	0	0.28	0	1
177	3	0	0	0	79	1	0.238	0.378	0	1
178	3	0	0	0	80	0	0	0.266	0	1
179	2	0	0	54	0	0	0	0	0	1
180	3	0	0	0	81	1	0.094	0.322	0	1
181	3	0	0	0	82	0	0	0.246	0	1
182	2	0	0	55	0	0	0	0	0	1
183	3	0	0	0	83	1	0.08	0.316	0	1
184	1	0	46	0	0	1	0.092	0.4	0	1
185	1	0	47	0	0	1	0.092	0.4	0	1
186	3	0	0	0	84	0	0	0.202	0	1
187	3	0	0	0	85	1	0.084	0.31	0	1
188	2	0	0	56	0	0	0	0	0	1
189	3	0	0	0	86	0	0	0.212	0	1
190	1	0	48	0	0	1	0.079	0.4	0	1
191	3	0	0	0	87	0	0	0.292	0	1
192	2	0	0	57	0	0	0	0	0	1
193	2	2	0	58	0	0	0	0	0	1
194	3	0	0	0	88	1	2.254	0.4	0	1
195	3	0	0	0	89	0	0	0.268	0	1
196	2	0	0	59	0	0	0	0	0	1
197	3	0	0	0	90	1	0.467	0.37	0	1
198	2	0	0	60	0	0	0	0	0	1
199	2	0	0	61	0	0	0	0	0	1
200	3	0	0	0	91	0	0	0.226	0	1
201	1	0	49	0	0	1	0.078	0.4	0	1
202	2	0	0	62	0	0	0	0	0	1
203	1	0	50	0	0	1	0.091	0.4	0	1
204	1	0	51	0	0	1	0.698	0.4	0	1
205	3	0	0	0	92	1	0.077	0.332	0	1
206	3	0	0	0	93	0	0	0.226	0	1
207	2	0	0	63	0	0	0	0	0	1
208	1	0	52	0	0	1	0.092	0.4	0	1
209	1	0	53	0	0	1	0.092	0.4	0	1
210	2	0	0	64	0	0	0	0	0	1
211	2	0	0	65	0	0	0	0	0	1
212	1	0	54	0	0	1	2.13	0.4	0	1
213	3	0	0	0	94	0	0	0.314	0	1
214	3	0	0	0	95	1	0.264	0.376	0	1
215	1	0	55	0	0	1	0.172	0.4	0	1
216	2	0	0	66	0	0	0	0	0	1
217	1	0	56	0	0	1	0.312	0.4	0	1
218	3	0	0	0	96	0	0	0.274	0	1
219	3	0	0	0	97	1	0.08	0.344	0	1
220	3	0	0	0	98	0	0	0.256	0	1
221	1	0	57	0	0	1	0.093	0.4	0	1
222	3	0	0	0	99	1	0.094	0.384	0	1
223	1	0	58	0	0	1	0.091	0.4	0	1
224	1	0	59	0	0	1	0.092	0.4	0	1
225	3	0	0	0	100	1	0.093	0.308	0	1
226	3	0	0	0	101	0	0	0.19	0	1
227	3	2	0	0	102	0	0	0.292	0	1
228	1	0	60	0	0	1	0.089	0.4	0	1
229	3	0	0	0	103	0	0	0.378	0	1
230	2	0	0	67	0	0	0	0	0	1
231	3	0	0	0	104	1	0.638	0.4	0	1
232	2	0	0	68	0	0	0	0	0	1
233	3	0	0	0	105	0	0	0.288	0	1
234	3	0	0	0	106	1	2.996	0.352	0	1
235	2	0	0	69	0	0	0	0	0	1
236	3	0	0	0	107	0	0	0.266	0	1
237	2	0	0	70	0	0	0	0	0	1
238	3	0	0	0	108	1	0.093	0.388	0	1
239	3	0	0	0	109	0	0	0.25	0	1
240	2	0	0	71	0	1	3.563	0	0	1
241	2	2	0	72	0	0	0	0	0	1
242	3	0	0	0	110	0	0	0.392	0	1
243	3	0	0	0	111	1	0.092	0.4	0	1
244	3	0	0	0	112	0	0	0.288	0	1
245	2	0	0	73	0	0	0	0	0	1
246	2	0	0	74	0	0	0	0	0	1
247	1	0	61	0	0	1	0.092	0.4	0	1
248	3	0	0	0	113	1	0.08	0.4	0	1
249	1	0	62	0	0	0	0	0.4	0	1
250	2	2	0	75	0	0	0	0	0	1
251	2	2	0	76	0	0	0	0	0	1
252	1	0	63	0	0	1	0.083	0.4	0	1
253	3	0	0	0	114	0	0	0.264	0	1
254	3	0	0	0	115	1	0.091	0.35	0	1
255	1	0	64	0	0	1	0.091	0.4	0	1
256	2	0	0	77	0	0	0	0	0	1
257	3	0	0	0	116	0	0	0.222	0	1
258	2	0	0	78	0	0	0	0	0	1
259	3	0	0	0	117	1	1.062	0.326	0	1
260	1	0	65	0	0	1	0.186	0.4	0	1
261	2	0	0	79	0	0	0	0	0	1
262	3	0	0	0	118	0	0	0.19	0	1
263	1	0	66	0	0	1	0.079	0.4	0	1
264	2	0	0	80	0	0	0	0	0	1
265	2	0	0	81	0	0	0	0	0	1
266	1	0	67	0	0	1	0.342	0.4	0	1
267	3	0	0	0	119	1	0.095	0.31	0	1
268	1	0	68	0	0	1	2.265	0.4	0	1
269	3	0	0	0	120	0	0	0.216	0	1
270	1	0	69	0	0	1	0.092	0.4	0	1
271	2	0	0	82	0	0	0	0	0	1
272	3	0	0	0	121	1	0.839	0.344	0	1
273	2	0	0	83	0	0	0	0	0	1
274	2	0	0	84	0	0	0	0	0	1
275	2	0	0	85	0	0	0	0	0	1
276	3	0	0	0	122	0	0	0.262	0	1
277	2	2	0	86	0	0	0	0	0	1
278	1	0	70	0	0	0	0	0.4	0	1
279	3	2	0	0	123	0	0	0.34	0	1
280	3	0	0	0	124	1	0.08	0.4	0	1
281	3	0	0	0	125	0	0	0.35	0	1
282	1	0	71	0	0	1	0.092	0.4	0	1
283	1	0	72	0	0	1	0.079	0.4	0	1
284	1	0	73	0	0	0	0	0.4	0	1
285	1	0	74	0	0	1	0.711	0.4	0	1
286	3	0	0	0	126	1	0.082	0.4	0	1
287	3	0	0	0	127	0	0	0.348	0	1
288	3	0	0	0	128	0	0	0.4	0	1
289	3	0	0	0	129	1	0.284	0.4	0	1
290	3	0	0	0	130	0	0	0.346	0	1
291	3	0	0	0	131	1	0.639	0.4	0	1
292	1	0	75	0	0	1	0.605	0.4	0	1
293	2	0	0	87	0	0	0	0	0	1
294	1	0	76	0	0	0	0	0.4	0	1
295	3	0	0	0	132	1	1.757	0.322	0	1
296	3	0	0	0	133	0	0	0.23	0	1
297	3	0	0	0	134	0	0	0.316	0	1
298	1	0	77	0	0	0	0	0.4	0	1
299	3	0	0	0	135	1	0.187	0.39	0	1
300	3	0	0	0	136	1	0.17	0.302	0	1
301	1	0	78	0	0	1	0.079	0.4	0	1
302	2	0	0	88	0	0	0	0	0	1
303	2	0	0	89	0	0	0	0	0	1
304	1	0	79	0	0	1	0.904	0.4	0	1
305	3	0	0	0	137	0	0	0.226	0	1
306	2	0	0	90	0	0	0	0	0	1
307	3	0	0	0	138	1	0.077	0.32	0	1
308	3	0	0	0	139	0	0	0.27	0	1
309	3	0	0	0	140	1	0.171	0.4	0	1
310	2	0	0	91	0	0	0	0	0	1
311	2	0	0	92	0	0	0	0	0	1
312	2	0	0	93	0	0	0	0	0	1
313	3	0	0	0	141	0	0	0.322	0	1
314	3	0	0	0	142	0	0	0.394	0	1
315	1	0	80	0	0	0	0	0.4	0	1
316	3	2	0	0	143	0	0	0.4	0	1
317	2	2	0	94	0	0	0	0	0	1
318	1	0	81	0	0	0	0	0.4	0	1
319	1	0	82	0	0	0	0	0.4	0	1
320	1	2	83	0	0	0	0	0.4	0	1
321	3	2	0	0	144	0	0	0.4	0	1
322	2	2	0	95	0	0	0	0	0	1
323	1	2	84	0	0	0	0	0.4	0	1
324	2	2	0	96	0	0	0	0	0	1
325	1	2	85	0	0	0	0	0.4	0	1
326	3	2	0	0	145	0	0	0.4	0	1
327	3	2	0	0	146	0	0	0.4	0	1
328	1	2	86	0	0	0	0	0.4	0	1
329	1	2	87	0	0	0	0	0.4	0	1
330	3	2	0	0	147	0	0	0.4	0	1
331	2	2	0	97	0	0	0	0	0	1
332	1	2	88	0	0	0	0	0.4	0	1
333	1	2	89	0	0	0	0	0.4	0	1

## Sheet: Sheet3
Stim X-Axis (min)	Stim Y-Axis (sec)	Sil X-Axis (min)	Sil Y-Axis (sec)	AltStim X-Axis (min)	AltStim Y-Axis (sec)
0.5535	1.131	0.13425	4.51	2.32833	0.086
0.937033	0.089	0.377917	0	2.67325	0
1.35327	0.095	0.778467	0	2.88175	3.165
1.59808	0.095	1.19605	0	3.75588	0.576
1.84512	0.115	3.17105	0	4.67093	0
2.09542	0.452	3.34148	0	5.00335	0.525
3.50163	0.095	3.99803	0	5.33382	0
4.15373	0.078	4.41192	0	5.59825	0
6.01398	0.68	4.83977	0	5.75748	0.093
6.2406	0.09	8.28275	0	7.30385	4.883
6.48488	0.088	9.43557	0	7.76812	0.081
6.73127	0.095	10.8593	0	8.11412	0
6.9767	0.097	11.0282	0	8.44253	0.186
7.52757	0.325	11.7001	0	8.68457	0.078
8.9314	0.081	11.8695	0	9.69335	0
9.17822	0.091	13.4302	0	9.8522	0.094
10.0969	0.088	15.8958	0	10.3423	0.092
11.1866	0.093	16.0644	0	10.6885	0
12.028	0.078	16.9697	0	11.5299	0
12.2749	0.077	17.6556	0	12.5219	0.096
14.9498	0	17.8244	0	13.0026	0
15.7254	0	18.984	0	13.2612	0
17.4866	0	19.676	0	13.594	0.266
18.4914	0.825	20.0823	0	13.9324	0
19.2486	0	20.7576	0	14.0977	0.423
20.9161	0.083	22.9337	0	14.4335	0
22.7132	1.2	23.1031	0	14.6923	0
23.2622	0.09	23.5204	0	15.2098	0
24.7867	0.643	23.6897	0	15.4654	0
25.2829	0.511	23.8586	0	16.2299	0.513
25.5226	0.417	24.2792	0	16.5623	0
25.9289	0.095	24.4489	0	16.7305	0.666
26.6954	1.028	24.6173	0	17.2289	0
27.767	0.605	25.7701	0	17.9938	0.713
29.3676	0.999	26.9204	0	18.3197	0
29.7629	0.593	27.5993	0	18.8149	0
30.4437	1.231	28.5159	0	19.5061	0
31.1622	0.154	29.1933	0	19.8459	0.748
31.76	0	29.5954	0	20.3411	0
33.2739	0.265	30.2644	0	20.4991	0.079
34.3562	0.091	30.6623	0	21.2635	0
35.3531	0.08	30.8319	0	21.5218	0
35.6035	0.092	31.0014	0	21.6814	0.079
38.2219	0	32.4341	0	22.028	0
39.4808	0.083	33.111	0	22.1882	0.094
41.7717	0.092	34.0259	0	22.5352	0
42.0193	0.092	34.195	0	24.0201	0.093
43.2054	0.079	36.6175	0	25.1157	0
45.5366	0.078	37.5302	0	26.2785	0
45.956	0.091	37.6994	0	26.4444	0.499
46.2162	0.698	38.64	0	27.1788	0
47.1258	0.092	38.809	0	27.341	0.079
47.3753	0.092	39.7379	0	28.0981	0
47.9983	2.13	40.6806	0	28.2582	0.094
48.6899	0.172	41.3606	0	28.7748	0
49.111	0.312	42.7842	0	28.9356	0.095
50.1307	0.093	43.7232	0	30.0946	0
50.6311	0.091	43.8929	0	31.411	0.094
50.8833	0.092	44.5344	0	32.019	0
51.906	0.089	44.9467	0	32.1872	0.422
56.1165	0.092	45.1152	0	32.6938	0
56.7164	0	45.7938	0	32.8537	0.078
57.2167	0.083	46.9647	0	33.6187	0
57.9841	0.091	47.633	0	33.7925	0.885
59.0758	0.186	47.8016	0	34.7037	0
59.7576	0.079	48.9448	0	34.8829	1.2
60.3507	0.342	52.423	0	35.193	0
60.8801	2.265	52.832	0	35.8534	0.08
61.3195	0.092	53.4906	0	36.2004	0
63.0167	0	53.9221	0	36.3605	0.078
63.9605	0.092	54.5631	3.563	36.877	0
64.2125	0.079	54.8375	0	37.1366	0
64.565	0	55.7839	0	37.3185	1.463
64.739	0.711	55.9543	0	37.9597	0
66.5109	0.605	56.8858	0	38.3819	0.078
67.0162	0	57.0543	0	39.0691	0
68.0325	0	58.2442	0	39.2292	0.093
68.6962	0.079	58.6779	0	39.9999	0
69.3006	0.904	59.3306	0	40.1643	0.238
71.8644	0	60.0142	0	40.5092	0
72.5618	0	60.1837	0	40.8415	0.094
72.8258	0	61.5782	0	41.191	0
73.0892	0	61.9851	0	41.521	0.08
73.7902	0	62.156	0	42.3673	0
74.2229	0	62.325	0	42.5269	0.084
75.0153	0	62.7555	0	43.0438	0
75.2798	0	66.7515	0	43.5553	0
75.9762	0	68.9551	0	44.0901	2.254
76.2405	0	69.123	0	44.3656	0
		69.7944	0	44.7013	0.467
		70.7314	0	45.3764	0
		70.9015	0	46.4459	0.077
		71.0708	0	46.7955	0
		72.2987	0	48.2786	0
		73.5244	0	48.4448	0.264
		73.9593	0	49.4535	0
		75.7118	0	49.6172	0.08
				49.9668	0
				50.3803	0.094
				51.1329	0.093
				51.4834	0
				51.7443	0
				52.2546	0
				52.5929	0.638
				53.0925	0
				53.3035	2.996
				53.7525	0
				54.085	0.093
				54.4351	0
				55.0984	0
				55.2627	0.092
				55.6149	0
				56.3676	0.08
				57.5667	0
				57.7305	0.091
				58.5075	0
				58.857	1.062
				59.5954	0
				60.5923	0.095
				61.1582	0
				61.7528	0.839
				62.5857	0
				63.2819	0
				63.445	0.08
				63.7969	0
				64.969	0.082
				65.3201	0
				65.5832	0
				65.7505	0.284
				66.0956	0
				66.27	0.639
				67.2091	1.757
				67.5034	0
				67.7682	0
				68.1979	0.187
				68.4462	0.17
				69.6247	0
				69.9586	0.077
				70.3111	0
				70.4762	0.171
				71.3341	0
				71.5986	0
				72.1279	0
				73.3541	0
				74.4868	0
				74.7508	0
				75.5427	0

## Sheet: Sheet4
Distraction Annotation (active=0, sleep=1, distract=2)	Alt Stim Trial	Response (Miss=0, Hit=1, Late=2)	Stimulus Value (nC/Phase or kHz)
0	1	1	0.4
0	2	0	0.184		deleted 0 trials for distraction
0	3	2	0.4
0	4	1	0.4
0	5	0	0
0	6	1	0.4
0	7	0	0
0	8	0	0.232
0	9	1	0.4
0	10	2	0
0	11	1	0.388
0	12	0	0
0	13	1	0.4
0	14	1	0.182
0	15	0	0
0	16	1	0.4
0	17	1	0.174
0	18	0	0
0	19	0	0.268
0	20	1	0.4
0	21	0	0.17
0	22	0	0.348
0	23	1	0.4
0	24	0	0.236
0	25	1	0.39
0	26	0	0.176
0	27	0	0.284
0	28	0	0.4
0	29	0	0.4
0	30	1	0.4
0	31	0	0.146
0	32	1	0.378
0	33	0	0.18
0	34	1	0.4
0	35	0	0.2
0	36	0	0.3
0	37	0	0.4
0	38	1	0.4
0	39	0	0.186
0	40	1	0.39
0	41	0	0.114
0	42	0	0.242
0	43	1	0.4
0	44	0	0.252
0	45	1	0.4
0	46	0	0.194
0	47	1	0.286
0	48	0	0.18
0	49	0	0.258
0	50	1	0.344
0	51	0	0.242
0	52	1	0.32
0	53	0	0.27
0	54	1	0.4
0	55	0	0.34
0	56	1	0.4
0	57	0	0.26
0	58	1	0.386
0	59	0	0.262

## Sheet: Sheet5
Stim Trial	Alt Stim Trial	Response (Miss=0, Hit=1, Late=2)	Reaction Time (s)	Stimulus Value (nC/Phase or kHz)
0	17	1	0.092	0.174
0	14	1	0.078	0.182
0	47	1	0.093	0.286
0	136	1	0.17	0.302
0	100	1	0.093	0.308
0	85	1	0.084	0.31
0	119	1	0.095	0.31
0	83	1	0.08	0.316
0	52	1	0.079	0.32
0	138	1	0.077	0.32
0	81	1	0.094	0.322
0	132	1	1.757	0.322
0	117	1	1.062	0.326
0	92	1	0.077	0.332
0	50	1	0.499	0.344
0	121	1	0.839	0.344
0	97	1	0.08	0.344
0	115	1	0.091	0.35
0	106	1	2.996	0.352
0	64	1	0.885	0.358
0	70	1	0.078	0.36
0	62	1	0.078	0.36
0	68	1	0.08	0.364
0	90	1	0.467	0.37
0	66	1	1.2	0.376
0	95	1	0.264	0.376
0	32	1	0.666	0.378
0	79	1	0.238	0.378
0	60	1	0.422	0.384
0	99	1	0.094	0.384
0	58	1	0.094	0.386
0	11	1	0.081	0.388
0	108	1	0.093	0.388
0	25	1	0.423	0.39
0	40	1	0.079	0.39
0	135	1	0.187	0.39
1	0	1	1.131	0.4
2	0	1	0.089	0.4
3	0	1	0.095	0.4
4	0	1	0.095	0.4
5	0	1	0.115	0.4
6	0	1	0.452	0.4
0	1	1	0.086	0.4
7	0	1	0.095	0.4
0	4	1	0.576	0.4
8	0	1	0.078	0.4
0	6	1	0.525	0.4
0	9	1	0.093	0.4
9	0	1	0.68	0.4
10	0	1	0.09	0.4
11	0	1	0.088	0.4
12	0	1	0.095	0.4
13	0	1	0.097	0.4
14	0	1	0.325	0.4
0	13	1	0.186	0.4
15	0	1	0.081	0.4
16	0	1	0.091	0.4
0	16	1	0.094	0.4
17	0	1	0.088	0.4
18	0	1	0.093	0.4
19	0	1	0.078	0.4
20	0	1	0.077	0.4
0	20	1	0.096	0.4
0	23	1	0.266	0.4
0	30	1	0.513	0.4
0	34	1	0.713	0.4
24	0	1	0.825	0.4
0	38	1	0.748	0.4
26	0	1	0.083	0.4
0	43	1	0.079	0.4
0	45	1	0.094	0.4
27	0	1	1.2	0.4
28	0	1	0.09	0.4
29	0	1	0.643	0.4
30	0	1	0.511	0.4
31	0	1	0.417	0.4
32	0	1	0.095	0.4
33	0	1	1.028	0.4
34	0	1	0.605	0.4
0	54	1	0.094	0.4
0	56	1	0.095	0.4
35	0	1	0.999	0.4
36	0	1	0.593	0.4
37	0	1	1.231	0.4
38	0	1	0.154	0.4
40	0	1	0.265	0.4
41	0	1	0.091	0.4
42	0	1	0.08	0.4
43	0	1	0.092	0.4
0	73	1	1.463	0.4
0	75	1	0.078	0.4
0	77	1	0.093	0.4
45	0	1	0.083	0.4
46	0	1	0.092	0.4
47	0	1	0.092	0.4
48	0	1	0.079	0.4
0	88	1	2.254	0.4
49	0	1	0.078	0.4
50	0	1	0.091	0.4
51	0	1	0.698	0.4
52	0	1	0.092	0.4
53	0	1	0.092	0.4
54	0	1	2.13	0.4
55	0	1	0.172	0.4
56	0	1	0.312	0.4
57	0	1	0.093	0.4
58	0	1	0.091	0.4
59	0	1	0.092	0.4
60	0	1	0.089	0.4
0	104	1	0.638	0.4
0	111	1	0.092	0.4
61	0	1	0.092	0.4
0	113	1	0.08	0.4
63	0	1	0.083	0.4
64	0	1	0.091	0.4
65	0	1	0.186	0.4
66	0	1	0.079	0.4
67	0	1	0.342	0.4
68	0	1	2.265	0.4
69	0	1	0.092	0.4
0	124	1	0.08	0.4
71	0	1	0.092	0.4
72	0	1	0.079	0.4
74	0	1	0.711	0.4
0	126	1	0.082	0.4
0	129	1	0.284	0.4
0	131	1	0.639	0.4
75	0	1	0.605	0.4
78	0	1	0.079	0.4
79	0	1	0.904	0.4
0	140	1	0.171	0.4
0	3	2	3.165	0.4
