# Supplementary material for: Real-Time Assessment of Rodent Engagement Using ArUco Markers: A Scalable and Accessible Approach for Scoring Behavior in a Nose-Poking Go/No-Go Task
Source: eNeuro. 2024 Mar 1;11(3):ENEURO.0500-23.2024. doi: 10.1523/ENEURO.0500-23.2024 (PMC11046262; doi:10.1523/ENEURO.0500-23.2024)
Supplement: Repository Files — Extended Data 1. GitHub Repository Code and Additional Files. This file contains all of the code/software, 3D models, and files that will be provided in the GitHub repository for running the experiments and analyzing the data. Download Repository Files, ZIP file. [file eneuro-11-ENEURO.0500-23.2024-s002.zip › All Session Data and Results/Raw Session Data Sheets/1-Hour Sessions/NS016/26-Sep-2023_NS016_Go-No-Go_Session#38.xlsx]

## Sheet: Sheet1
Task Name	Researcher Name	Session Number	Session Date	Animal Name	Animal Weight (g)	Stim Type	Session Pellets	Manual Pellets	Total Pellets	Accuracy Score (%)	Stimulus Trials	Silent Trials	Hits on Stim Trials	Misses on Stim Trials	Late Hits on Stim Trials	Hits on Silent Trials	Misses on Silent Trials	Catch Trials	Hits on Catch Trials	Total Timeout Time (s)	Initial Session Time (s)	Ending Session Time (s)	Total Pause Time (s)
Go-No-Go	Thomas	38	2023-09-26	NS016	523	All	167	0	167	82.4742	145	146	94	50	1	0	146	489	0	56	41506.2	48717.4	0
							Accuracy at 1 hr on video:			0.8791

## Sheet: Sheet2
Trial	Trial Type (Stim=1, Silent=2, AltStim=3)	Distraction Annotation (active=0, sleep=1, distract=2)	Stim Trial	Silent Trial	Alt Stim Trial	Response (Miss=0, Hit=1, Late=2)	Reaction Time (s)	Stimulus Value (nC/Phase or kHz)	Layer	Monitor Channel
1	1	0	1	0	0	1	0.091	0.4	0	1
2	1	0	2	0	0	1	0.093	0.4	0	1
3	2	0	0	1	0	0	0	0	0	1
4	2	0	0	2	0	0	0	0	0	1
5	2	2	0	3	0	0	0	0	0	1
6	1	0	3	0	0	1	0.083	0.4	0	1
7	2	0	0	4	0	0	0	0	0	1
8	2	0	0	5	0	0	0	0	0	1
9	1	0	4	0	0	1	0.077	0.4	0	1
10	2	0	0	6	0	0	0	0	0	1
11	2	0	0	7	0	0	0	0	0	1
12	1	0	5	0	0	1	0.09	0.4	0	1
13	2	0	0	8	0	0	0	0	0	1
14	2	0	0	9	0	0	0	0	0	1
15	2	0	0	10	0	0	0	0	0	1
16	1	0	6	0	0	1	0.079	0.4	0	1
17	2	0	0	11	0	0	0	0	0	1
18	1	0	7	0	0	1	1.278	0.4	0	1
19	1	0	8	0	0	1	0.074	0.4	0	1
20	1	0	9	0	0	1	2.271	0.4	0	1
21	2	0	0	12	0	0	0	0	0	1
22	2	0	0	13	0	0	0	0	0	1
23	2	0	0	14	0	0	0	0	0	1
24	2	0	0	15	0	0	0	0	0	1
25	1	0	10	0	0	1	0.093	0.4	0	1
26	1	0	11	0	0	1	0.092	0.4	0	1
27	1	0	12	0	0	0	0	0.4	0	1
28	1	0	13	0	0	1	0.092	0.4	0	1
29	2	0	0	16	0	0	0	0	0	1
30	1	0	14	0	0	2	5.364	0.4	0	1
31	1	0	15	0	0	1	0.185	0.4	0	1
32	2	0	0	17	0	0	0	0	0	1
33	2	0	0	18	0	0	0	0	0	1
34	1	0	16	0	0	1	0.082	0.4	0	1
35	2	0	0	19	0	0	0	0	0	1
36	1	0	17	0	0	1	0.801	0.4	0	1
37	2	0	0	20	0	0	0	0	0	1
38	1	0	18	0	0	1	0.092	0.4	0	1
39	1	0	19	0	0	1	0.078	0.4	0	1
40	2	0	0	21	0	0	0	0	0	1
41	1	0	20	0	0	1	0.172	0.4	0	1
42	1	0	21	0	0	1	0.092	0.4	0	1
43	2	0	0	22	0	0	0	0	0	1
44	1	0	22	0	0	0	0	0.4	0	1
45	2	0	0	23	0	0	0	0	0	1
46	2	0	0	24	0	0	0	0	0	1
47	1	0	23	0	0	1	0.077	0.4	0	1
48	2	0	0	25	0	0	0	0	0	1
49	1	0	24	0	0	1	0.092	0.4	0	1
50	1	0	25	0	0	1	0.264	0.4	0	1
51	1	0	26	0	0	1	0.093	0.4	0	1
52	2	0	0	26	0	0	0	0	0	1
53	1	0	27	0	0	0	0	0.4	0	1
54	1	0	28	0	0	1	0.091	0.4	0	1
55	1	0	29	0	0	0	0	0.4	0	1
56	2	0	0	27	0	0	0	0	0	1
57	1	0	30	0	0	0	0	0.4	0	1
58	1	0	31	0	0	0	0	0.4	0	1
59	1	0	32	0	0	0	0	0.4	0	1
60	1	0	33	0	0	1	1.032	0.4	0	1
61	1	0	34	0	0	0	0	0.4	0	1
62	1	0	35	0	0	0	0	0.4	0	1
63	1	0	36	0	0	1	0.543	0.4	0	1
64	1	0	37	0	0	0	0	0.4	0	1
65	2	0	0	28	0	0	0	0	0	1
66	1	0	38	0	0	0	0	0.4	0	1
67	1	0	39	0	0	0	0	0.4	0	1
68	2	0	0	29	0	0	0	0	0	1
69	2	0	0	30	0	0	0	0	0	1
70	1	0	40	0	0	0	0	0.4	0	1
71	1	0	41	0	0	0	0	0.4	0	1
72	1	0	42	0	0	0	0	0.4	0	1
73	1	0	43	0	0	0	0	0.4	0	1
74	2	0	0	31	0	0	0	0	0	1
75	1	0	44	0	0	1	0.625	0.4	0	1
76	2	0	0	32	0	0	0	0	0	1
77	2	0	0	33	0	0	0	0	0	1
78	2	0	0	34	0	0	0	0	0	1
79	2	0	0	35	0	0	0	0	0	1
80	2	0	0	36	0	0	0	0	0	1
81	2	0	0	37	0	0	0	0	0	1
82	2	0	0	38	0	0	0	0	0	1
83	2	0	0	39	0	0	0	0	0	1
84	2	0	0	40	0	0	0	0	0	1
85	1	0	45	0	0	1	0.082	0.4	0	1
86	1	0	46	0	0	0	0	0.4	0	1
87	2	0	0	41	0	0	0	0	0	1
88	2	0	0	42	0	0	0	0	0	1
89	1	0	47	0	0	1	0.092	0.4	0	1
90	1	0	48	0	0	1	2.115	0.4	0	1
91	2	0	0	43	0	0	0	0	0	1
92	2	0	0	44	0	0	0	0	0	1
93	1	0	49	0	0	1	0.561	0.4	0	1
94	2	0	0	45	0	0	0	0	0	1
95	1	0	50	0	0	0	0	0.4	0	1
96	3	0	0	0	1	1	0.451	0.4	0	1
97	2	0	0	46	0	0	0	0	0	1
98	2	0	0	47	0	0	0	0	0	1
99	2	0	0	48	0	0	0	0	0	1
100	2	0	0	49	0	0	0	0	0	1
101	3	0	0	0	2	0	0	0	0	1
102	2	0	0	50	0	0	0	0	0	1
103	2	0	0	51	0	0	0	0	0	1
104	3	0	0	0	3	1	0.73	0.34	0	1
105	3	0	0	0	4	0	0	0.014	0	1
106	3	0	0	0	5	1	0.079	0.4	0	1
107	3	0	0	0	6	0	0	0.024	0	1
108	3	0	0	0	7	0	0	0.276	0	1
109	3	0	0	0	8	1	1.247	0.4	0	1
110	3	0	0	0	9	0	0	0	0	1
111	2	0	0	52	0	0	0	0	0	1
112	3	0	0	0	10	1	0.342	0.326	0	1
113	3	0	0	0	11	0	0	0	0	1
114	3	0	0	0	12	0	0	0.242	0	1
115	3	0	0	0	13	1	0.375	0.4	0	1
116	3	0	0	0	14	0	0	0	0	1
117	1	0	51	0	0	1	0.266	0.4	0	1
118	2	0	0	53	0	0	0	0	0	1
119	1	0	52	0	0	1	0.089	0.4	0	1
120	3	0	0	0	15	0	0	0.242	0	1
121	2	0	0	54	0	0	0	0	0	1
122	2	0	0	55	0	0	0	0	0	1
123	1	0	53	0	0	1	0.344	0.4	0	1
124	2	0	0	56	0	0	0	0	0	1
125	3	0	0	0	16	1	0.094	0.4	0	1
126	3	0	0	0	17	0	0	0	0	1
127	3	0	0	0	18	1	1.247	0.4	0	1
128	3	0	0	0	19	0	0	0	0	1
129	3	0	0	0	20	1	0.093	0.4	0	1
130	1	0	54	0	0	1	0.452	0.4	0	1
131	2	0	0	57	0	0	0	0	0	1
132	3	0	0	0	21	0	0	0	0	1
133	3	0	0	0	22	1	0.56	0.326	0	1
134	3	0	0	0	23	0	0	0	0	1
135	1	0	55	0	0	1	1.102	0.4	0	1
136	1	0	56	0	0	0	0	0.4	0	1
137	3	0	0	0	24	0	0	0.26	0	1
138	1	0	57	0	0	1	0.095	0.4	0	1
139	2	0	0	58	0	0	0	0	0	1
140	3	0	0	0	25	1	0.543	0.4	0	1
141	3	0	0	0	26	0	0	0	0	1
142	2	0	0	59	0	0	0	0	0	1
143	1	0	58	0	0	1	0.09	0.4	0	1
144	2	0	0	60	0	0	0	0	0	1
145	3	0	0	0	27	1	0.078	0.38	0	1
146	2	0	0	61	0	0	0	0	0	1
147	2	0	0	62	0	0	0	0	0	1
148	2	0	0	63	0	0	0	0	0	1
149	3	0	0	0	28	0	0	0.21	0	1
150	2	0	0	64	0	0	0	0	0	1
151	3	0	0	0	29	1	0.358	0.4	0	1
152	2	0	0	65	0	0	0	0	0	1
153	3	0	0	0	30	0	0	0.132	0	1
154	1	0	59	0	0	1	0.093	0.4	0	1
155	2	0	0	66	0	0	0	0	0	1
156	3	2	0	0	31	0	0	0.286	0	1
157	3	0	0	0	32	1	0.745	0.4	0	1
158	3	0	0	0	33	0	0	0.04	0	1
159	2	0	0	67	0	0	0	0	0	1
160	3	0	0	0	34	1	0.083	0.394	0	1
161	2	0	0	68	0	0	0	0	0	1
162	3	0	0	0	35	0	0	0.208	0	1
163	3	0	0	0	36	1	0.172	0.4	0	1
164	2	0	0	69	0	0	0	0	0	1
165	3	0	0	0	37	0	0	0.09	0	1
166	1	0	60	0	0	1	0.19	0.4	0	1
167	1	0	61	0	0	1	0.981	0.4	0	1
168	3	0	0	0	38	1	0.883	0.338	0	1
169	3	0	0	0	39	0	0	0.166	0	1
170	3	0	0	0	40	1	0.341	0.4	0	1
171	3	0	0	0	41	0	0	0.07	0	1
172	1	0	62	0	0	1	1.772	0.4	0	1
173	2	0	0	70	0	0	0	0	0	1
174	1	0	63	0	0	1	0.168	0.4	0	1
175	3	0	0	0	42	1	0.543	0.4	0	1
176	1	0	64	0	0	1	0.268	0.4	0	1
177	3	0	0	0	43	0	0	0.242	0	1
178	2	0	0	71	0	0	0	0	0	1
179	3	0	0	0	44	1	0.079	0.4	0	1
180	3	0	0	0	45	0	0	0.12	0	1
181	1	0	65	0	0	1	0.092	0.4	0	1
182	3	0	0	0	46	1	0.621	0.386	0	1
183	1	0	66	0	0	0	0	0.4	0	1
184	1	0	67	0	0	1	0.355	0.4	0	1
185	3	0	0	0	47	0	0	0.144	0	1
186	3	0	0	0	48	1	0.092	0.4	0	1
187	2	0	0	72	0	0	0	0	0	1
188	2	0	0	73	0	0	0	0	0	1
189	1	0	68	0	0	1	0.712	0.4	0	1
190	3	0	0	0	49	0	0	0.262	0	1
191	3	0	0	0	50	1	0.097	0.4	0	1
192	3	0	0	0	51	0	0	0.14	0	1
193	1	0	69	0	0	1	0.08	0.4	0	1
194	3	0	0	0	52	1	0.172	0.394	0	1
195	3	0	0	0	53	0	0	0.158	0	1
196	2	0	0	74	0	0	0	0	0	1
197	3	0	0	0	54	1	0.172	0.332	0	1
198	1	0	70	0	0	1	1.146	0.4	0	1
199	3	0	0	0	55	0	0	0.174	0	1
200	3	0	0	0	56	1	0.079	0.4	0	1
201	2	0	0	75	0	0	0	0	0	1
202	3	0	0	0	57	0	0	0.232	0	1
203	1	0	71	0	0	1	0.093	0.4	0	1
204	1	0	72	0	0	0	0	0.4	0	1
205	3	0	0	0	58	0	0	0.398	0	1
206	2	0	0	76	0	0	0	0	0	1
207	3	0	0	0	59	0	0	0.4	0	1
208	2	2	0	77	0	0	0	0	0	1
209	2	0	0	78	0	0	0	0	0	1
210	3	0	0	0	60	1	0.091	0.4	0	1
211	3	0	0	0	61	0	0	0.216	0	1
212	1	0	73	0	0	1	0.092	0.4	0	1
213	1	0	74	0	0	1	0.094	0.4	0	1
214	2	0	0	79	0	0	0	0	0	1
215	2	0	0	80	0	0	0	0	0	1
216	2	0	0	81	0	0	0	0	0	1
217	1	0	75	0	0	1	0.089	0.4	0	1
218	3	0	0	0	62	1	0.171	0.358	0	1
219	3	0	0	0	63	0	0	0.192	0	1
220	1	0	76	0	0	1	0.093	0.4	0	1
221	3	0	0	0	64	1	0.188	0.4	0	1
222	3	0	0	0	65	0	0	0.154	0	1
223	1	0	77	0	0	1	0.08	0.4	0	1
224	3	0	0	0	66	1	0.091	0.37	0	1
225	1	0	78	0	0	1	0.091	0.4	0	1
226	1	0	79	0	0	1	0.079	0.4	0	1
227	2	0	0	82	0	0	0	0	0	1
228	3	0	0	0	67	0	0	0.108	0	1
229	3	0	0	0	68	0	0	0.256	0	1
230	2	0	0	83	0	0	0	0	0	1
231	2	0	0	84	0	0	0	0	0	1
232	1	0	80	0	0	1	0.076	0.4	0	1
233	3	0	0	0	69	1	1.622	0.328	0	1
234	2	0	0	85	0	0	0	0	0	1
235	2	0	0	86	0	0	0	0	0	1
236	3	0	0	0	70	0	0	0.232	0	1
237	1	0	81	0	0	1	0.964	0.4	0	1
238	1	0	82	0	0	1	0.791	0.4	0	1
239	3	0	0	0	71	1	0.885	0.3	0	1
240	1	0	83	0	0	1	0.867	0.4	0	1
241	3	0	0	0	72	0	0	0.174	0	1
242	3	0	0	0	73	0	0	0.25	0	1
243	2	0	0	87	0	0	0	0	0	1
244	1	0	84	0	0	1	0.436	0.4	0	1
245	3	0	0	0	74	1	0.714	0.372	0	1
246	3	0	0	0	75	0	0	0.256	0	1
247	1	0	85	0	0	1	1.853	0.4	0	1
248	3	0	0	0	76	0	0	0.338	0	1
249	2	0	0	88	0	0	0	0	0	1
250	2	0	0	89	0	0	0	0	0	1
251	3	0	0	0	77	1	0.359	0.4	0	1
252	2	0	0	90	0	0	0	0	0	1
253	3	0	0	0	78	1	0.356	0.314	0	1
254	3	0	0	0	79	0	0	0.242	0	1
255	1	0	86	0	0	1	0.079	0.4	0	1
256	1	0	87	0	0	1	0.979	0.4	0	1
257	1	0	88	0	0	1	0.886	0.4	0	1
258	3	0	0	0	80	1	1.257	0.348	0	1
259	2	0	0	91	0	0	0	0	0	1
260	3	0	0	0	81	0	0	0.252	0	1
261	3	0	0	0	82	1	0.344	0.374	0	1
262	3	0	0	0	83	0	0	0.238	0	1
263	3	0	0	0	84	1	0.079	0.342	0	1
264	3	0	0	0	85	0	0	0.21	0	1
265	3	0	0	0	86	0	0	0.282	0	1
266	1	0	89	0	0	1	0.464	0.4	0	1
267	3	0	0	0	87	1	0.093	0.4	0	1
268	1	0	90	0	0	1	0.079	0.4	0	1
269	2	0	0	92	0	0	0	0	0	1
270	3	0	0	0	88	0	0	0.264	0	1
271	3	0	0	0	89	1	0.09	0.4	0	1
272	3	0	0	0	90	1	0.092	0.318	0	1
273	3	0	0	0	91	0	0	0.26	0	1
274	3	0	0	0	92	1	0.079	0.326	0	1
275	2	0	0	93	0	0	0	0	0	1
276	3	0	0	0	93	0	0	0.208	0	1
277	3	0	0	0	94	1	0.093	0.344	0	1
278	3	0	0	0	95	0	0	0.214	0	1
279	3	0	0	0	96	1	0.091	0.35	0	1
280	3	0	0	0	97	0	0	0.26	0	1
281	3	0	0	0	98	1	0.092	0.38	0	1
282	3	0	0	0	99	0	0	0.27	0	1
283	1	0	91	0	0	1	0.092	0.4	0	1
284	1	0	92	0	0	1	0.098	0.4	0	1
285	1	0	93	0	0	1	0.094	0.4	0	1
286	2	0	0	94	0	0	0	0	0	1
287	1	0	94	0	0	1	0.078	0.4	0	1
288	2	0	0	95	0	0	0	0	0	1
289	1	0	95	0	0	1	0.078	0.4	0	1
290	3	0	0	0	100	1	0.266	0.322	0	1
291	3	0	0	0	101	0	0	0.228	0	1
292	3	0	0	0	102	0	0	0.278	0	1
293	1	0	96	0	0	1	0.182	0.4	0	1
294	1	0	97	0	0	1	0.078	0.4	0	1
295	1	0	98	0	0	1	0.079	0.4	0	1
296	3	0	0	0	103	1	0.079	0.332	0	1
297	1	0	99	0	0	1	0.079	0.4	0	1
298	3	0	0	0	104	0	0	0.2	0	1
299	3	0	0	0	105	0	0	0.252	0	1
300	1	0	100	0	0	1	0.077	0.4	0	1
301	3	0	0	0	106	1	0.093	0.374	0	1
302	3	0	0	0	107	0	0	0.23	0	1
303	2	0	0	96	0	0	0	0	0	1
304	1	0	101	0	0	0	0	0.4	0	1
305	2	0	0	97	0	0	0	0	0	1
306	3	0	0	0	108	1	0.093	0.354	0	1
307	2	0	0	98	0	0	0	0	0	1
308	1	0	102	0	0	0	0	0.4	0	1
309	3	0	0	0	109	0	0	0.292	0	1
310	3	0	0	0	110	0	0	0.4	0	1
311	3	0	0	0	111	0	0	0.4	0	1
312	2	0	0	99	0	0	0	0	0	1
313	1	0	103	0	0	0	0	0.4	0	1
314	1	0	104	0	0	1	0.837	0.4	0	1
315	2	0	0	100	0	0	0	0	0	1
316	3	0	0	0	112	1	1.167	0.4	0	1
317	3	0	0	0	113	0	0	0.308	0	1
318	2	0	0	101	0	0	0	0	0	1
319	3	0	0	0	114	1	0.84	0.4	0	1
320	3	0	0	0	115	0	0	0.256	0	1
321	3	0	0	0	116	0	0	0.312	0	1
322	3	0	0	0	117	1	0.901	0.376	0	1
323	3	0	0	0	118	0	0	0.25	0	1
324	2	0	0	102	0	0	0	0	0	1
325	1	0	105	0	0	0	0	0.4	0	1
326	3	0	0	0	119	1	0.266	0.344	0	1
327	2	2	0	103	0	0	0	0	0	1
328	2	0	0	104	0	0	0	0	0	1
329	2	0	0	105	0	0	0	0	0	1
330	1	0	106	0	0	0	0	0.4	0	1
331	3	2	0	0	120	0	0	0.216	0	1
332	2	0	0	106	0	0	0	0	0	1
333	1	2	107	0	0	0	0	0.4	0	1
334	2	2	0	107	0	0	0	0	0	1
335	2	2	0	108	0	0	0	0	0	1
336	2	0	0	109	0	0	0	0	0	1
337	3	0	0	0	121	0	0	0.27	0	1
338	3	2	0	0	122	0	0	0.35	0	1
339	2	2	0	110	0	0	0	0	0	1
340	1	2	108	0	0	0	0	0.4	0	1
341	3	0	0	0	123	0	0	0.4	0	1
342	1	0	109	0	0	0	0	0.4	0	1
343	1	2	110	0	0	0	0	0.4	0	1
344	3	2	0	0	124	0	0	0.4	0	1
345	2	2	0	111	0	0	0	0	0	1
346	3	2	0	0	125	0	0	0.4	0	1
347	3	2	0	0	126	0	0	0.4	0	1
348	1	2	111	0	0	0	0	0.4	0	1
349	2	0	0	112	0	0	0	0	0	1
350	1	0	112	0	0	0	0	0.4	0	1
351	3	2	0	0	127	0	0	0.4	0	1
352	3	2	0	0	128	0	0	0.4	0	1
353	3	2	0	0	129	0	0	0.4	0	1
354	2	2	0	113	0	0	0	0	0	1
355	1	0	113	0	0	0	0	0.4	0	1
356	1	2	114	0	0	0	0	0.4	0	1
357	2	2	0	114	0	0	0	0	0	1
358	1	2	115	0	0	0	0	0.4	0	1
359	1	0	116	0	0	1	1.473	0.4	0	1
360	2	0	0	115	0	0	0	0	0	1
361	3	0	0	0	130	1	1.105	0.4	0	1
362	2	0	0	116	0	0	0	0	0	1
363	3	0	0	0	131	1	1.101	0.338	0	1
364	2	0	0	117	0	0	0	0	0	1
365	2	0	0	118	0	0	0	0	0	1
366	3	0	0	0	132	0	0	0.208	0	1
367	3	0	0	0	133	1	0.421	0.34	0	1
368	2	0	0	119	0	0	0	0	0	1
369	2	0	0	120	0	0	0	0	0	1
370	3	0	0	0	134	0	0	0.2	0	1
371	3	0	0	0	135	1	0.452	0.304	0	1
372	3	0	0	0	136	0	0	0.238	0	1
373	3	0	0	0	137	1	0.268	0.36	0	1
374	2	0	0	121	0	0	0	0	0	1
375	2	0	0	122	0	0	0	0	0	1
376	1	0	117	0	0	1	0.173	0.4	0	1
377	3	0	0	0	138	0	0	0.262	0	1
378	1	0	118	0	0	1	0.264	0.4	0	1
379	1	0	119	0	0	1	0.525	0.4	0	1
380	3	0	0	0	139	1	0.168	0.358	0	1
381	3	0	0	0	140	0	0	0.22	0	1
382	3	0	0	0	141	1	0.9	0.33	0	1
383	1	0	120	0	0	1	0.082	0.4	0	1
384	3	0	0	0	142	0	0	0.242	0	1
385	3	0	0	0	143	1	0.093	0.318	0	1
386	3	0	0	0	144	0	0	0.24	0	1
387	3	0	0	0	145	1	0.097	0.338	0	1
388	2	0	0	123	0	0	0	0	0	1
389	1	0	121	0	0	1	0.089	0.4	0	1
390	2	0	0	124	0	0	0	0	0	1
391	2	0	0	125	0	0	0	0	0	1
392	3	0	0	0	146	0	0	0.218	0	1
393	2	0	0	126	0	0	0	0	0	1
394	2	0	0	127	0	0	0	0	0	1
395	3	0	0	0	147	1	0.62	0.3	0	1
396	3	0	0	0	148	0	0	0.164	0	1
397	3	0	0	0	149	1	0.263	0.308	0	1
398	1	0	122	0	0	1	0.079	0.4	0	1
399	3	0	0	0	150	0	0	0.194	0	1
400	3	0	0	0	151	0	0	0.284	0	1
401	2	0	0	128	0	0	0	0	0	1
402	3	0	0	0	152	1	0.265	0.378	0	1
403	3	2	0	0	153	0	0	0.25	0	1
404	1	0	123	0	0	1	1.54	0.4	0	1
405	3	0	0	0	154	1	0.625	0.306	0	1
406	3	0	0	0	155	0	0	0.17	0	1
407	2	0	0	129	0	0	0	0	0	1
408	3	0	0	0	156	0	0	0.262	0	1
409	3	0	0	0	157	0	0	0.352	0	1
410	3	2	0	0	158	0	0	0.4	0	1
411	2	2	0	130	0	0	0	0	0	1
412	1	0	124	0	0	0	0	0.4	0	1
413	3	0	0	0	159	0	0	0.4	0	1
414	3	0	0	0	160	1	0.543	0.4	0	1
415	1	0	125	0	0	1	0.186	0.4	0	1
416	2	0	0	131	0	0	0	0	0	1
417	1	0	126	0	0	1	1.605	0.4	0	1
418	1	0	127	0	0	0	0	0.4	0	1
419	2	0	0	132	0	0	0	0	0	1
420	3	0	0	0	161	1	1.113	0.324	0	1
421	3	0	0	0	162	0	0	0.216	0	1
422	1	0	128	0	0	1	2.237	0.4	0	1
423	1	0	129	0	0	0	0	0.4	0	1
424	2	2	0	133	0	0	0	0	0	1
425	3	0	0	0	163	0	0	0.274	0	1
426	2	0	0	134	0	0	0	0	0	1
427	1	0	130	0	0	1	0.62	0.4	0	1
428	3	0	0	0	164	1	0.265	0.4	0	1
429	3	0	0	0	165	0	0	0.292	0	1
430	3	0	0	0	166	0	0	0.4	0	1
431	3	0	0	0	167	0	0	0.4	0	1
432	1	0	131	0	0	0	0	0.4	0	1
433	3	0	0	0	168	0	0	0.4	0	1
434	1	0	132	0	0	0	0	0.4	0	1
435	1	2	133	0	0	0	0	0.4	0	1
436	3	2	0	0	169	0	0	0.4	0	1
437	1	2	134	0	0	0	0	0.4	0	1
438	3	0	0	0	170	1	0.528	0.4	0	1
439	2	0	0	135	0	0	0	0	0	1
440	1	0	135	0	0	0	0	0.4	0	1
441	3	0	0	0	171	0	0	0.334	0	1
442	3	0	0	0	172	0	0	0.4	0	1
443	3	2	0	0	173	0	0	0.4	0	1
444	1	2	136	0	0	0	0	0.4	0	1
445	3	2	0	0	174	0	0	0.4	0	1
446	3	2	0	0	175	0	0	0.4	0	1
447	1	2	137	0	0	0	0	0.4	0	1
448	3	0	0	0	176	0	0	0.4	0	1
449	3	0	0	0	177	0	0	0.4	0	1
450	1	0	138	0	0	1	0.385	0.4	0	1
451	1	0	139	0	0	1	0.374	0.4	0	1
452	2	0	0	136	0	0	0	0	0	1
453	2	0	0	137	0	0	0	0	0	1
454	2	0	0	138	0	0	0	0	0	1
455	2	0	0	139	0	0	0	0	0	1
456	2	0	0	140	0	0	0	0	0	1
457	3	0	0	0	178	0	0	0.4	0	1
458	3	2	0	0	179	0	0	0.4	0	1
459	3	2	0	0	180	0	0	0.4	0	1
460	2	2	0	141	0	0	0	0	0	1
461	3	0	0	0	181	0	0	0.4	0	1
462	3	0	0	0	182	0	0	0.4	0	1
463	1	0	140	0	0	0	0	0.4	0	1
464	3	0	0	0	183	0	0	0.4	0	1
465	2	0	0	142	0	0	0	0	0	1
466	1	0	141	0	0	1	0.094	0.4	0	1
467	3	0	0	0	184	1	0.719	0.4	0	1
468	3	0	0	0	185	0	0	0.29	0	1
469	2	0	0	143	0	0	0	0	0	1
470	1	0	142	0	0	0	0	0.4	0	1
471	2	2	0	144	0	0	0	0	0	1
472	2	2	0	145	0	0	0	0	0	1
473	3	2	0	0	186	0	0	0.4	0	1
474	3	2	0	0	187	0	0	0.4	0	1
475	3	2	0	0	188	0	0	0.4	0	1
476	3	0	0	0	189	1	0.08	0.4	0	1
477	3	0	0	0	190	1	0.637	0.346	0	1
478	1	0	143	0	0	0	0	0.4	0	1
479	3	2	0	0	191	0	0	0.25	0	1
480	3	0	0	0	192	0	0	0.382	0	1
481	2	2	0	146	0	0	0	0	0	1
482	3	2	0	0	193	0	0	0.4	0	1
483	3	2	0	0	194	0	0	0.4	0	1
484	3	2	0	0	195	0	0	0.4	0	1
485	1	2	144	0	0	0	0	0.4	0	1
486	3	2	0	0	196	0	0	0.4	0	1
487	1	2	145	0	0	0	0	0.4	0	1
488	3	2	0	0	197	0	0	0.4	0	1
489	3	2	0	0	198	0	0	0.4	0	1

## Sheet: Sheet3
Stim X-Axis (min)	Stim Y-Axis (sec)	Sil X-Axis (min)	Sil Y-Axis (sec)	AltStim X-Axis (min)	AltStim Y-Axis (sec)
0.153817	0.091	0.65635	0	20.5193	0.451
0.39795	0.093	0.8259	0	21.5302	0
1.14837	0.083	0.99375	0	22.0378	0.73
1.73005	0.077	1.40508	0	22.3607	0
2.30952	0.09	1.57398	0	22.5168	0.079
3.32972	0.079	1.98788	0	22.8624	0
3.76357	1.278	2.15588	0	23.1199	0
3.9672	0.074	2.83408	0	23.297	1.247
4.24785	2.271	3.00372	0	23.605	0
5.10075	0.093	3.1738	0	23.9368	0.342
5.34297	0.092	3.58842	0	24.2743	0
5.68588	0	4.43778	0	24.5299	0
5.84288	0.092	4.60538	0	24.6937	0.375
6.34498	5.364	4.77592	0	25.0292	0
6.55035	0.185	4.94472	0	25.9409	0
7.1298	0.082	6.1003	0	26.8494	0.094
7.55557	0.801	6.80378	0	27.1944	0
7.94655	0.092	6.97403	0	27.3697	1.247
8.19105	0.078	7.3882	0	27.6776	0
8.60887	0.172	7.78868	0	27.8339	0.093
8.8492	0.092	8.45027	0	28.591	0
9.36532	0	9.10858	0	28.7581	0.56
9.85798	0.077	9.53345	0	29.087	0
10.2712	0.092	9.70138	0	29.8321	0
10.5171	0.264	10.1156	0	30.4166	0.543
10.7588	0.093	11.1495	0	30.7469	0
11.4065	0	12.0782	0	31.4883	0.078
11.5628	0.091	14.2589	0	32.3442	0
11.9075	0	14.9379	0	32.6753	0.358
12.3334	0	15.1087	0	33.1776	0
12.59	0	16.3041	0	33.8487	0
12.846	0	16.7087	0	34.0166	0.745
13.0217	1.032	16.8782	0	34.338	0
13.3371	0	17.0473	0	34.6696	0.083
13.5952	0	17.2155	0	35.1846	0
13.7582	0.543	17.3859	0	35.343	0.172
14.0889	0	17.5546	0	35.8543	0
14.5149	0	17.7245	0	36.5004	0.883
14.77	0	17.894	0	36.8181	0
15.364	0	18.0629	0	36.9833	0.341
15.6206	0	18.7343	0	37.3214	0
15.8767	0	18.9028	0	38.121	0.543
16.1326	0	19.5271	0	38.6981	0
16.4691	0.625	19.6957	0	39.0266	0.079
18.2188	0.082	20.1041	0	39.3722	0
18.564	0	20.7638	0	39.7877	0.621
19.0595	0.092	20.9335	0	40.6174	0
19.3371	2.115	21.103	0	40.7768	0.092
19.8619	0.561	21.272	0	41.705	0
20.3578	0	21.701	0	41.8642	0.097
25.1901	0.266	21.8704	0	42.2112	0
25.5964	0.089	23.7754	0	42.6188	0.172
26.4423	0.344	25.4417	0	42.9629	0
28.0875	0.452	26.1106	0	43.2917	0.172
29.261	1.102	26.2805	0	43.8653	0
29.5745	0	26.6919	0	44.0258	0.079
29.9906	0.095	28.3341	0	44.5436	0
31.0728	0.09	30.2489	0	45.3122	0
33.3364	0.093	30.9162	0	45.7397	0
36.0135	0.19	31.331	0	46.2356	0.091
36.2703	0.981	31.7464	0	46.5828	0
37.507	1.772	31.9166	0	47.9923	0.171
37.8699	0.168	32.0858	0	48.3355	0
38.3562	0.268	32.5134	0	48.7424	0.188
39.531	0.092	32.9228	0	49.0853	0
40.1166	0	33.5933	0	49.4948	0.091
40.2793	0.355	34.5088	0	50.5098	0
41.3768	0.712	34.9265	0	50.7675	0
42.3693	0.08	35.5978	0	51.5405	1.622
43.5538	1.146	37.7093	0	52.1766	0
44.7055	0.093	38.8684	0	52.819	0.885
45.052	0	41.0344	0	53.3737	0
46.7427	0.092	41.2056	0	53.6317	0
46.9894	0.094	43.1323	0	54.2152	0.714
47.7456	0.089	44.2846	0	54.5424	0
48.4937	0.093	45.4806	0	55.0199	0
49.2448	0.08	45.9081	0	55.5223	0.359
49.7464	0.091	46.0777	0	55.9356	0.356
49.9936	0.079	47.2468	0	56.277	0
51.2655	0.076	47.4157	0	57.1778	1.257
52.3534	0.964	47.5854	0	57.6569	0
52.5831	0.791	50.2507	0	57.8228	0.344
53.054	0.867	50.9373	0	58.1628	0
53.968	0.436	51.1067	0	58.3223	0.079
54.7317	1.853	51.7466	0	58.6696	0
56.4385	0.079	51.9153	0	58.9316	0
56.7041	0.979	53.8014	0	59.338	0.093
56.9358	0.886	55.189	0	60.1059	0
59.1002	0.464	55.3576	0	60.2672	0.09
59.5861	0.079	55.7716	0	60.5156	0.092
63.232	0.092	57.3965	0	60.866	0
63.4819	0.098	59.8448	0	61.0262	0.079
63.7318	0.094	61.2839	0	61.5427	0
64.1515	0.078	63.9892	0	61.7028	0.093
64.5708	0.078	64.4109	0	62.0506	0
65.5906	0.182	68.1327	0	62.2118	0.091
65.8381	0.078	68.563	0	62.5636	0
66.0885	0.079	69.1172	0	62.7246	0.092
66.5924	0.079	70.3263	0	63.073	0
67.3654	0.077	70.9988	0	64.8238	0.266
68.3937	0	71.6629	0	65.1659	0
69.3761	0	73.0896	0	65.427	0
70.5884	0	73.7681	0	66.3417	0.079
70.7644	0.837	73.938	0	66.9406	0
73.3503	0	74.1087	0	67.203	0
74.3744	0	74.8061	0	67.6152	0.093
75.0697	0	75.2388	0	67.9651	0
76.5331	0	75.4071	0	68.7266	0.093
77.0574	0	75.5769	0	69.6346	0
77.3187	0	76.2726	0	69.8952	0
78.5358	0	77.7516	0	70.1573	0
78.9653	0	78.7044	0	71.1789	1.167
80.1842	0	79.9222	0	71.494	0
80.4477	0	80.6167	0	71.8364	0.84
80.8808	0	89.4909	0	72.1593	0
89.2775	1.473	89.8931	0	72.4233	0
92.8334	0.173	90.2987	0	72.5981	0.901
93.3504	0.264	90.4675	0	72.9223	0
93.6013	0.525	91.1416	0	73.5163	0.266
94.5876	0.082	91.3102	0	74.6366	0
96.0381	0.089	92.5009	0	75.8397	0
97.9917	0.079	92.6702	0	76.1036	0
99.6108	1.54	95.8759	0	76.796	0
101.553	0	96.2961	0	77.5813	0
102.23	0.186	96.4652	0	78.0147	0
102.673	1.605	96.9009	0	78.2745	0
102.977	0	97.0691	0	79.2252	0
103.848	2.237	98.7754	0	79.4888	0
104.131	0	100.331	0	79.752	0
104.911	0.62	101.291	0	89.6688	1.105
106.424	0	102.484	0	90.0746	1.101
106.953	0	103.147	0	90.727	0
107.22	0	104.301	0	90.8941	0.421
107.749	0	104.738	0	91.5706	0
108.426	0	108.163	0	91.7413	0.452
109.486	0	111.483	0	92.0821	0
110.282	0	111.652	0	92.2488	0.268
110.985	0.385	111.822	0	93.1828	0
111.235	0.374	111.99	0	93.8382	0.168
113.924	0	112.159	0	94.1891	0
114.525	0.094	113.126	0	94.3629	0.9
115.558	0	114.359	0	94.9382	0
117.458	0	115.293	0	95.1023	0.093
119.225	0	115.726	0	95.4541	0
119.756	0	115.895	0	95.62	0.097
		118.158	0	96.7301	0
				97.2427	0.62
				97.5767	0
				97.7452	0.263
				98.3444	0
				98.6061	0
				98.9431	0.265
				99.4218	0
				99.8234	0.625
				100.161	0
				100.593	0
				100.86	0
				101.122	0
				101.816	0
				101.99	0.543
				103.331	1.113
				103.649	0
				104.568	0
				105.151	0.265
				105.632	0
				105.896	0
				106.162	0
				106.689	0
				107.485	0
				107.919	0.528
				108.69	0
				108.953	0
				109.22	0
				109.752	0
				110.019	0
				110.548	0
				110.813	0
				112.426	0
				112.691	0
				112.957	0
				113.392	0
				113.658	0
				114.191	0
				114.791	0.719
				115.123	0
				116.162	0
				116.428	0
				116.696	0
				116.861	0.08
				117.124	0.637
				117.724	0
				117.99	0
				118.422	0
				118.69	0
				118.959	0
				119.489	0
				120.023	0
				120.287	0

## Sheet: Sheet4
Distraction Annotation (active=0, sleep=1, distract=2)	Alt Stim Trial	Response (Miss=0, Hit=1, Late=2)	Stimulus Value (nC/Phase or kHz)
0	1	1	0.4
0	2	0	0		1 trial deleted for distraction
0	3	1	0.34
0	4	0	0.014
0	5	1	0.4
0	6	0	0.024
0	7	0	0.276
0	8	1	0.4
0	9	0	0
0	10	1	0.326
0	11	0	0
0	12	0	0.242
0	13	1	0.4
0	14	0	0
0	15	0	0.242
0	16	1	0.4
0	17	0	0
0	18	1	0.4
0	19	0	0
0	20	1	0.4
0	21	0	0
0	22	1	0.326
0	23	0	0
0	24	0	0.26
0	25	1	0.4
0	26	0	0
0	27	1	0.38
0	28	0	0.21
0	29	1	0.4
0	30	0	0.132
0	32	1	0.4
0	33	0	0.04
0	34	1	0.394
0	35	0	0.208
0	36	1	0.4
0	37	0	0.09
0	38	1	0.338
0	39	0	0.166
0	40	1	0.4
0	41	0	0.07
0	42	1	0.4
0	43	0	0.242
0	44	1	0.4
0	45	0	0.12
0	46	1	0.386
0	47	0	0.144
0	48	1	0.4
0	49	0	0.262
0	50	1	0.4
0	51	0	0.14
0	52	1	0.394
0	53	0	0.158
0	54	1	0.332
0	55	0	0.174
0	56	1	0.4
0	57	0	0.232
0	58	0	0.398
0	59	0	0.4
0	60	1	0.4
0	61	0	0.216
0	62	1	0.358
0	63	0	0.192
0	64	1	0.4
0	65	0	0.154
0	66	1	0.37
0	67	0	0.108
0	68	0	0.256
0	69	1	0.328
0	70	0	0.232
0	71	1	0.3
0	72	0	0.174
0	73	0	0.25
0	74	1	0.372
0	75	0	0.256
0	76	0	0.338
0	77	1	0.4
0	78	1	0.314
0	79	0	0.242
0	80	1	0.348
0	81	0	0.252
0	82	1	0.374
0	83	0	0.238
0	84	1	0.342
0	85	0	0.21
0	86	0	0.282
0	87	1	0.4
0	88	0	0.264

## Sheet: Sheet5
Stim Trial	Alt Stim Trial	Response (Miss=0, Hit=1, Late=2)	Reaction Time (s)	Stimulus Value (nC/Phase or kHz)
0	71	1	0.885	0.3
0	147	1	0.62	0.3
0	135	1	0.452	0.304
0	154	1	0.625	0.306
0	149	1	0.263	0.308
0	78	1	0.356	0.314
0	90	1	0.092	0.318
0	143	1	0.093	0.318
0	100	1	0.266	0.322
0	161	1	1.113	0.324
0	10	1	0.342	0.326
0	22	1	0.56	0.326
0	92	1	0.079	0.326
0	69	1	1.622	0.328
0	141	1	0.9	0.33
0	54	1	0.172	0.332
0	103	1	0.079	0.332
0	38	1	0.883	0.338
0	131	1	1.101	0.338
0	145	1	0.097	0.338
0	3	1	0.73	0.34
0	133	1	0.421	0.34
0	84	1	0.079	0.342
0	94	1	0.093	0.344
0	119	1	0.266	0.344
0	190	1	0.637	0.346
0	80	1	1.257	0.348
0	96	1	0.091	0.35
0	108	1	0.093	0.354
0	62	1	0.171	0.358
0	139	1	0.168	0.358
0	137	1	0.268	0.36
0	66	1	0.091	0.37
0	74	1	0.714	0.372
0	82	1	0.344	0.374
0	106	1	0.093	0.374
0	117	1	0.901	0.376
0	152	1	0.265	0.378
0	27	1	0.078	0.38
0	98	1	0.092	0.38
0	46	1	0.621	0.386
0	34	1	0.083	0.394
0	52	1	0.172	0.394
1	0	1	0.091	0.4
2	0	1	0.093	0.4
3	0	1	0.083	0.4
4	0	1	0.077	0.4
5	0	1	0.09	0.4
6	0	1	0.079	0.4
7	0	1	1.278	0.4
8	0	1	0.074	0.4
9	0	1	2.271	0.4
10	0	1	0.093	0.4
11	0	1	0.092	0.4
13	0	1	0.092	0.4
15	0	1	0.185	0.4
16	0	1	0.082	0.4
17	0	1	0.801	0.4
18	0	1	0.092	0.4
19	0	1	0.078	0.4
20	0	1	0.172	0.4
21	0	1	0.092	0.4
23	0	1	0.077	0.4
24	0	1	0.092	0.4
25	0	1	0.264	0.4
26	0	1	0.093	0.4
28	0	1	0.091	0.4
33	0	1	1.032	0.4
36	0	1	0.543	0.4
44	0	1	0.625	0.4
45	0	1	0.082	0.4
47	0	1	0.092	0.4
48	0	1	2.115	0.4
49	0	1	0.561	0.4
0	1	1	0.451	0.4
0	5	1	0.079	0.4
0	8	1	1.247	0.4
0	13	1	0.375	0.4
51	0	1	0.266	0.4
52	0	1	0.089	0.4
53	0	1	0.344	0.4
0	16	1	0.094	0.4
0	18	1	1.247	0.4
0	20	1	0.093	0.4
54	0	1	0.452	0.4
55	0	1	1.102	0.4
57	0	1	0.095	0.4
0	25	1	0.543	0.4
58	0	1	0.09	0.4
0	29	1	0.358	0.4
59	0	1	0.093	0.4
0	32	1	0.745	0.4
0	36	1	0.172	0.4
60	0	1	0.19	0.4
61	0	1	0.981	0.4
0	40	1	0.341	0.4
62	0	1	1.772	0.4
63	0	1	0.168	0.4
0	42	1	0.543	0.4
64	0	1	0.268	0.4
0	44	1	0.079	0.4
65	0	1	0.092	0.4
67	0	1	0.355	0.4
0	48	1	0.092	0.4
68	0	1	0.712	0.4
0	50	1	0.097	0.4
69	0	1	0.08	0.4
70	0	1	1.146	0.4
0	56	1	0.079	0.4
71	0	1	0.093	0.4
0	60	1	0.091	0.4
73	0	1	0.092	0.4
74	0	1	0.094	0.4
75	0	1	0.089	0.4
76	0	1	0.093	0.4
0	64	1	0.188	0.4
77	0	1	0.08	0.4
78	0	1	0.091	0.4
79	0	1	0.079	0.4
80	0	1	0.076	0.4
81	0	1	0.964	0.4
82	0	1	0.791	0.4
83	0	1	0.867	0.4
84	0	1	0.436	0.4
85	0	1	1.853	0.4
0	77	1	0.359	0.4
86	0	1	0.079	0.4
87	0	1	0.979	0.4
88	0	1	0.886	0.4
89	0	1	0.464	0.4
0	87	1	0.093	0.4
90	0	1	0.079	0.4
0	89	1	0.09	0.4
91	0	1	0.092	0.4
92	0	1	0.098	0.4
93	0	1	0.094	0.4
94	0	1	0.078	0.4
95	0	1	0.078	0.4
96	0	1	0.182	0.4
97	0	1	0.078	0.4
98	0	1	0.079	0.4
99	0	1	0.079	0.4
100	0	1	0.077	0.4
104	0	1	0.837	0.4
0	112	1	1.167	0.4
0	114	1	0.84	0.4
116	0	1	1.473	0.4
0	130	1	1.105	0.4
117	0	1	0.173	0.4
118	0	1	0.264	0.4
119	0	1	0.525	0.4
120	0	1	0.082	0.4
121	0	1	0.089	0.4
122	0	1	0.079	0.4
123	0	1	1.54	0.4
0	160	1	0.543	0.4
125	0	1	0.186	0.4
126	0	1	1.605	0.4
128	0	1	2.237	0.4
130	0	1	0.62	0.4
0	164	1	0.265	0.4
0	170	1	0.528	0.4
138	0	1	0.385	0.4
139	0	1	0.374	0.4
141	0	1	0.094	0.4
0	184	1	0.719	0.4
0	189	1	0.08	0.4
14	0	2	5.364	0.4
