# Supplementary material for: Real-Time Assessment of Rodent Engagement Using ArUco Markers: A Scalable and Accessible Approach for Scoring Behavior in a Nose-Poking Go/No-Go Task
Source: eNeuro. 2024 Mar 1;11(3):ENEURO.0500-23.2024. doi: 10.1523/ENEURO.0500-23.2024 (PMC11046262; doi:10.1523/ENEURO.0500-23.2024)
Supplement: Repository Files — Extended Data 1. GitHub Repository Code and Additional Files. This file contains all of the code/software, 3D models, and files that will be provided in the GitHub repository for running the experiments and analyzing the data. Download Repository Files, ZIP file. [file eneuro-11-ENEURO.0500-23.2024-s002.zip › All Session Data and Results/Raw Session Data Sheets/1-Hour Sessions/NS017/11-Oct-2023_NS017_Go-No-Go_Session#44.xlsx]

## Sheet: Sheet1
Task Name	Researcher Name	Session Number	Session Date	Animal Name	Animal Weight (g)	Stim Type	Session Pellets	Manual Pellets	Total Pellets	Accuracy Score (%)	Stimulus Trials	Silent Trials	Hits on Stim Trials	Misses on Stim Trials	Late Hits on Stim Trials	Hits on Silent Trials	Misses on Silent Trials	Catch Trials	Hits on Catch Trials	Total Timeout Time (s)	Initial Session Time (s)	Ending Session Time (s)	Total Pause Time (s)
Go-No-Go	Thomas	44	2023-10-11	NS017	604	Layer	126	0	126	80.5263	99	91	63	35	1	1	90	367	0	32	46571	51705.4	66.647

## Sheet: Sheet2
Trial	Trial Type (Stim=1, Silent=2, AltStim=3)	Distraction Annotation (active=0, sleep=1, distract=2)	Stim Trial	Silent Trial	Alt Stim Trial	Response (Miss=0, Hit=1, Late=2)	Reaction Time (s)	Stimulus Value (nC/Phase or kHz)	Layer	Monitor Channel
1	1	0	1	0	0	1	0.099	1	0	1
2	2	0	0	1	0	0	0	0	0	1
3	1	0	2	0	0	1	0.09	1	0	1
4	1	0	3	0	0	1	2.393	1	0	1
5	2	0	0	2	0	0	0	0	0	1
6	1	0	4	0	0	1	0.08	1	0	1
7	2	0	0	3	0	0	0	0	0	1
8	2	0	0	4	0	0	0	0	0	1
9	1	0	5	0	0	1	0.081	1	0	1
10	2	0	0	5	0	0	0	0	0	1
11	3	0	0	0	1	1	1.869	1	0	1
12	2	0	0	6	0	0	0	0	0	1
13	2	0	0	7	0	1	5.111	0	0	1
14	3	0	0	0	2	0	0	0.27	0	1
15	3	0	0	0	3	1	2.127	0.976	0	1
16	2	0	0	8	0	0	0	0	0	1
17	2	0	0	9	0	0	0	0	0	1
18	1	0	6	0	0	2	5.501	1	0	1
19	3	2	0	0	4	0	0	0.35	0	1
20	3	0	0	0	5	0	0	0.862	0	1
21	3	0	0	0	6	0	0	1	0	1
22	2	0	0	10	0	0	0	0	0	1
23	2	0	0	11	0	0	0	0	0	1
24	2	0	0	12	0	0	0	0	0	1
25	2	0	0	13	0	0	0	0	0	1
26	3	0	0	0	7	1	0.17	1	0	1
27	3	2	0	0	8	0	0	0.308	0	1
28	2	0	0	14	0	0	0	0	0	1
29	2	0	0	15	0	0	0	0	0	1
30	3	0	0	0	9	0	0	0.714	0	1
31	1	0	7	0	0	1	0.078	1	0	1
32	2	0	0	16	0	0	0	0	0	1
33	2	0	0	17	0	0	0	0	0	1
34	1	0	8	0	0	0	0	1	0	1
35	2	0	0	18	0	0	0	0	0	1
36	2	0	0	19	0	0	0	0	0	1
37	1	0	9	0	0	0	0	1	0	1
38	1	0	10	0	0	1	0.278	1	0	1
39	3	0	0	0	10	0	0	1	0	1
40	2	0	0	20	0	0	0	0	0	1
41	2	0	0	21	0	0	0	0	0	1
42	2	2	0	22	0	0	0	0	0	1
43	3	0	0	0	11	1	1.108	1	0	1
44	2	0	0	23	0	0	0	0	0	1
45	1	0	11	0	0	0	0	1	0	1
46	3	0	0	0	12	0	0	0.386	0	1
47	2	0	0	24	0	0	0	0	0	1
48	1	0	12	0	0	1	0.079	1	0	1
49	3	0	0	0	13	1	1.014	0.928	0	1
50	1	0	13	0	0	1	0.978	1	0	1
51	2	0	0	25	0	0	0	0	0	1
52	1	0	14	0	0	1	0.091	1	0	1
53	1	0	15	0	0	1	0.079	1	0	1
54	2	0	0	26	0	0	0	0	0	1
55	3	0	0	0	14	0	0	0.234	0	1
56	1	0	16	0	0	1	0.094	1	0	1
57	1	0	17	0	0	0	0	1	0	1
58	1	0	18	0	0	1	0.094	1	0	1
59	3	0	0	0	15	0	0	0.716	0	1
60	1	0	19	0	0	1	0.094	1	0	1
61	3	0	0	0	16	0	0	1	0	1
62	3	0	0	0	17	1	0.078	1	0	1
63	3	0	0	0	18	0	0	0.552	0	1
64	3	0	0	0	19	1	0.076	0.91	0	1
65	3	0	0	0	20	0	0	0.518	0	1
66	3	0	0	0	21	1	0.251	0.852	0	1
67	3	0	0	0	22	0	0	0.468	0	1
68	1	0	20	0	0	1	0.095	1	0	1
69	1	0	21	0	0	1	0.083	1	0	1
70	2	0	0	27	0	0	0	0	0	1
71	1	0	22	0	0	1	0.078	1	0	1
72	3	0	0	0	23	0	0	0.792	0	1
73	2	0	0	28	0	0	0	0	0	1
74	2	0	0	29	0	0	0	0	0	1
75	2	0	0	30	0	0	0	0	0	1
76	2	0	0	31	0	0	0	0	0	1
77	1	0	23	0	0	1	0.079	1	0	1
78	2	0	0	32	0	0	0	0	0	1
79	1	0	24	0	0	1	0.077	1	0	1
80	3	0	0	0	24	0	0	1	0	1
81	3	0	0	0	25	1	0.544	1	0	1
82	3	0	0	0	26	0	0	0.562	0	1
83	2	0	0	33	0	0	0	0	0	1
84	3	0	0	0	27	1	0.078	1	0	1
85	2	0	0	34	0	0	0	0	0	1
86	1	0	25	0	0	1	0.171	1	0	1
87	1	0	26	0	0	1	0.562	1	0	1
88	2	0	0	35	0	0	0	0	0	1
89	3	0	0	0	28	1	0.918	0.608	0	1
90	1	0	27	0	0	1	0.279	1	0	1
91	3	0	0	0	29	0	0	0.116	0	1
92	3	0	0	0	30	0	0	0.49	0	1
93	3	0	0	0	31	1	0.077	0.918	0	1
94	2	0	0	36	0	0	0	0	0	1
95	1	0	28	0	0	1	0.358	1	0	1
96	3	0	0	0	32	0	0	0.486	0	1
97	3	0	0	0	33	1	0.079	0.852	0	1
98	3	0	0	0	34	0	0	0.446	0	1
99	3	0	0	0	35	0	0	0.86	0	1
100	2	0	0	37	0	0	0	0	0	1
101	2	0	0	38	0	0	0	0	0	1
102	3	0	0	0	36	1	0.08	1	0	1
103	1	0	29	0	0	1	0.091	1	0	1
104	3	0	0	0	37	0	0	0.762	0	1
105	3	0	0	0	38	1	0.092	0.96	0	1
106	3	0	0	0	39	0	0	0.748	0	1
107	3	0	0	0	40	1	0.092	0.974	0	1
108	3	0	0	0	41	0	0	0.754	0	1
109	1	0	30	0	0	1	0.095	1	0	1
110	3	0	0	0	42	1	0.078	0.94	0	1
111	3	0	0	0	43	1	0.093	0.746	0	1
112	3	0	0	0	44	0	0	0.524	0	1
113	2	0	0	39	0	0	0	0	0	1
114	1	0	31	0	0	1	0.092	1	0	1
115	3	0	0	0	45	1	0.341	0.694	0	1
116	2	0	0	40	0	0	0	0	0	1
117	3	0	0	0	46	0	0	0.46	0	1
118	3	0	0	0	47	0	0	0.63	0	1
119	3	0	0	0	48	0	0	0.866	0	1
120	2	0	0	41	0	0	0	0	0	1
121	1	0	32	0	0	1	0.186	1	0	1
122	1	0	33	0	0	1	0.092	1	0	1
123	1	0	34	0	0	1	0.186	1	0	1
124	3	0	0	0	49	1	0.08	1	0	1
125	1	0	35	0	0	0	0	1	0	1
126	3	0	0	0	50	0	0	0.802	0	1
127	1	0	36	0	0	1	0.093	1	0	1
128	3	0	0	0	51	1	0.184	1	0	1
129	3	0	0	0	52	0	0	0.828	0	1
130	3	0	0	0	53	1	0.092	1	0	1
131	3	0	0	0	54	0	0	0.818	0	1
132	1	0	37	0	0	1	0.094	1	0	1
133	2	0	0	42	0	0	0	0	0	1
134	1	0	38	0	0	1	0.084	1	0	1
135	2	0	0	43	0	0	0	0	0	1
136	3	0	0	0	55	1	0.184	1	0	1
137	2	0	0	44	0	0	0	0	0	1
138	3	0	0	0	56	0	0	0.812	0	1
139	3	0	0	0	57	1	0.084	1	0	1
140	1	0	39	0	0	1	0.094	1	0	1
141	3	0	0	0	58	0	0	0.838	0	1
142	3	0	0	0	59	1	0.267	1	0	1
143	3	0	0	0	60	0	0	0.818	0	1
144	3	0	0	0	61	1	0.09	0.976	0	1
145	3	0	0	0	62	1	0.093	0.752	0	1
146	2	0	0	45	0	0	0	0	0	1
147	3	0	0	0	63	1	0.081	0.558	0	1
148	2	2	0	46	0	0	0	0	0	1
149	3	0	0	0	64	0	0	0.312	0	1
150	2	0	0	47	0	0	0	0	0	1
151	2	0	0	48	0	0	0	0	0	1
152	3	0	0	0	65	0	0	0.508	0	1
153	3	0	0	0	66	0	0	0.748	0	1
154	2	2	0	49	0	0	0	0	0	1
155	1	0	40	0	0	1	0.08	1	0	1
156	1	0	41	0	0	1	0.077	1	0	1
157	2	0	0	50	0	0	0	0	0	1
158	3	0	0	0	67	1	0.085	0.918	0	1
159	3	0	0	0	68	0	0	0.744	0	1
160	3	0	0	0	69	1	0.08	0.914	0	1
161	2	0	0	51	0	0	0	0	0	1
162	3	0	0	0	70	1	0.102	0.704	0	1
163	3	0	0	0	71	0	0	0.548	0	1
164	2	0	0	52	0	0	0	0	0	1
165	3	0	0	0	72	1	0.188	0.79	0	1
166	3	0	0	0	73	0	0	0.606	0	1
167	3	0	0	0	74	1	0.08	0.78	0	1
168	3	0	0	0	75	0	0	0.552	0	1
169	3	0	0	0	76	1	0.08	0.742	0	1
170	1	0	42	0	0	0	0	1	0	1
171	3	0	0	0	77	0	0	0.56	0	1
172	3	0	0	0	78	0	0	0.782	0	1
173	3	0	0	0	79	1	0.826	0.982	0	1
174	2	0	0	53	0	0	0	0	0	1
175	1	0	43	0	0	1	0.36	1	0	1
176	2	0	0	54	0	0	0	0	0	1
177	3	0	0	0	80	1	0.08	0.798	0	1
178	3	0	0	0	81	0	0	0.574	0	1
179	3	0	0	0	82	0	0	0.76	0	1
180	3	0	0	0	83	1	0.093	0.916	0	1
181	2	0	0	55	0	0	0	0	0	1
182	2	0	0	56	0	0	0	0	0	1
183	3	2	0	0	84	0	0	0.668	0	1
184	1	0	44	0	0	1	0.842	1	0	1
185	3	0	0	0	85	0	0	0.862	0	1
186	2	0	0	57	0	0	0	0	0	1
187	3	0	0	0	86	1	1.397	1	0	1
188	3	0	0	0	87	0	0	0.796	0	1
189	1	0	45	0	0	1	0.077	1	0	1
190	3	0	0	0	88	1	0.963	0.998	0	1
191	3	0	0	0	89	0	0	0.768	0	1
192	1	0	46	0	0	0	0	1	0	1
193	1	0	47	0	0	1	0.093	1	0	1
194	1	0	48	0	0	1	0.093	1	0	1
195	1	0	49	0	0	0	0	1	0	1
196	2	0	0	58	0	0	0	0	0	1
197	3	0	0	0	90	1	0.098	0.966	0	1
198	1	0	50	0	0	0	0	1	0	1
199	1	0	51	0	0	1	0.083	1	0	1
200	2	0	0	59	0	0	0	0	0	1
201	3	0	0	0	91	1	0.093	0.802	0	1
202	3	0	0	0	92	0	0	0.63	0	1
203	3	0	0	0	93	1	0.081	0.83	0	1
204	1	0	52	0	0	1	0.186	1	0	1
205	2	0	0	60	0	0	0	0	0	1
206	1	0	53	0	0	1	0.092	1	0	1
207	3	0	0	0	94	0	0	0.61	0	1
208	3	0	0	0	95	0	0	0.788	0	1
209	1	0	54	0	0	1	0.171	1	0	1
210	3	0	0	0	96	1	0.092	0.968	0	1
211	1	0	55	0	0	1	0.466	1	0	1
212	1	0	56	0	0	1	0.094	1	0	1
213	3	0	0	0	97	0	0	0.79	0	1
214	1	0	57	0	0	1	0.081	1	0	1
215	3	0	0	0	98	1	0.092	1	0	1
216	3	0	0	0	99	1	0.093	0.832	0	1
217	3	0	0	0	100	0	0	0.62	0	1
218	1	0	58	0	0	0	0	1	0	1
219	3	0	0	0	101	0	0	0.812	0	1
220	3	0	0	0	102	0	0	0.994	0	1
221	3	0	0	0	103	1	0.357	1	0	1
222	3	0	0	0	104	0	0	0.796	0	1
223	2	0	0	61	0	0	0	0	0	1
224	3	0	0	0	105	1	0.092	0.998	0	1
225	3	0	0	0	106	0	0	0.836	0	1
226	3	0	0	0	107	0	0	1	0	1
227	2	2	0	62	0	0	0	0	0	1
228	1	0	59	0	0	1	0.081	1	0	1
229	2	0	0	63	0	0	0	0	0	1
230	1	0	60	0	0	1	0.091	1	0	1
231	3	0	0	0	108	0	0	1	0	1
232	3	0	0	0	109	1	0.076	1	0	1
233	3	0	0	0	110	0	0	0.822	0	1
234	1	0	61	0	0	1	0.092	1	0	1
235	2	0	0	64	0	0	0	0	0	1
236	2	0	0	65	0	0	0	0	0	1
237	1	0	62	0	0	1	0.084	1	0	1
238	2	0	0	66	0	0	0	0	0	1
239	2	0	0	67	0	0	0	0	0	1
240	2	0	0	68	0	0	0	0	0	1
241	3	0	0	0	111	1	0.094	1	0	1
242	1	0	63	0	0	1	0.08	1	0	1
243	2	0	0	69	0	0	0	0	0	1
244	2	0	0	70	0	0	0	0	0	1
245	1	0	64	0	0	1	0.095	1	0	1
246	1	0	65	0	0	1	0.095	1	0	1
247	3	0	0	0	112	0	0	0.8	0	1
248	3	0	0	0	113	1	0.092	1	0	1
249	1	0	66	0	0	0	0	1	0	1
250	1	0	67	0	0	1	0.088	1	0	1
251	1	0	68	0	0	1	0.092	1	0	1
252	2	0	0	71	0	0	0	0	0	1
253	2	0	0	72	0	0	0	0	0	1
254	3	0	0	0	114	1	0.081	0.788	0	1
255	3	2	0	0	115	0	0	0.582	0	1
256	1	0	69	0	0	1	0.095	1	0	1
257	1	0	70	0	0	0	0	1	0	1
258	1	0	71	0	0	1	0.08	1	0	1
259	3	2	0	0	116	0	0	0.738	0	1
260	3	2	0	0	117	0	0	0.896	0	1
261	2	2	0	73	0	0	0	0	0	1
262	3	0	0	0	118	1	0.094	1	0	1
263	3	0	0	0	119	0	0	0.846	0	1
264	1	0	72	0	0	1	0.607	1	0	1
265	3	0	0	0	120	1	0.078	1	0	1
266	3	0	0	0	121	1	1.451	0.782	0	1
267	3	0	0	0	122	0	0	0.568	0	1
268	3	0	0	0	123	1	0.093	0.802	0	1
269	3	0	0	0	124	0	0	0.562	0	1
270	3	0	0	0	125	1	1.305	0.796	0	1
271	2	0	0	74	0	0	0	0	0	1
272	1	0	73	0	0	1	0.093	1	0	1
273	2	0	0	75	0	0	0	0	0	1
274	1	0	74	0	0	0	0	1	0	1
275	3	0	0	0	126	0	0	0.578	0	1
276	1	0	75	0	0	1	0.076	1	0	1
277	3	0	0	0	127	2	5.493	0.738	0	1
278	1	0	76	0	0	0	0	1	0	1
279	3	2	0	0	128	0	0	0.892	0	1
280	3	2	0	0	129	0	0	1	0	1
281	3	0	0	0	130	1	0.187	1	0	1
282	3	0	0	0	131	0	0	0.796	0	1
283	3	0	0	0	132	0	0	0.964	0	1
284	3	0	0	0	133	1	0.089	1	0	1
285	1	0	77	0	0	0	0	1	0	1
286	3	0	0	0	134	0	0	0.766	0	1
287	2	0	0	76	0	0	0	0	0	1
288	3	2	0	0	135	0	0	0.944	0	1
289	3	0	0	0	136	1	0.089	1	0	1
290	1	0	78	0	0	1	0.078	1	0	1
291	2	0	0	77	0	0	0	0	0	1
292	1	0	79	0	0	0	0	1	0	1
293	3	2	0	0	137	0	0	0.838	0	1
294	3	0	0	0	138	1	0.094	1	0	1
295	3	2	0	0	139	0	0	0.786	0	1
296	3	2	0	0	140	0	0	1	0	1
297	3	2	0	0	141	0	0	1	0	1
298	1	2	80	0	0	0	0	1	0	1
299	3	2	0	0	142	0	0	1	0	1
300	3	0	0	0	143	0	0	1	0	1
301	3	0	0	0	144	0	0	1	0	1
302	1	0	81	0	0	0	0	1	0	1
303	3	2	0	0	145	0	0	1	0	1
304	2	2	0	78	0	0	0	0	0	1
305	3	2	0	0	146	0	0	1	0	1
306	3	2	0	0	147	0	0	1	0	1
307	1	0	82	0	0	0	0	1	0	1
308	3	2	0	0	148	0	0	1	0	1
309	3	0	0	0	149	0	0	1	0	1
310	2	0	0	79	0	0	0	0	0	1
311	3	2	0	0	150	0	0	1	0	1
312	2	2	0	80	0	0	0	0	0	1
313	1	2	83	0	0	0	0	1	0	1
314	1	0	84	0	0	0	0	1	0	1
315	1	0	85	0	0	0	0	1	0	1
316	1	0	86	0	0	0	0	1	0	1
317	3	0	0	0	151	1	0.637	1	0	1
318	3	0	0	0	152	0	0	0.808	0	1
319	3	2	0	0	153	0	0	0.976	0	1
320	3	0	0	0	154	0	0	1	0	1
321	1	0	87	0	0	1	0.743	1	0	1
322	3	0	0	0	155	1	0.093	1	0	1
323	2	0	0	81	0	0	0	0	0	1
324	2	0	0	82	0	0	0	0	0	1
325	3	0	0	0	156	0	0	0.754	0	1
326	3	0	0	0	157	0	0	0.99	0	1
327	3	2	0	0	158	0	0	1	0	1
328	3	2	0	0	159	0	0	1	0	1
329	3	2	0	0	160	0	0	1	0	1
330	2	2	0	83	0	0	0	0	0	1
331	3	0	0	0	161	0	0	1	0	1
332	1	0	88	0	0	0	0	1	0	1
333	3	0	0	0	162	0	0	1	0	1
334	3	2	0	0	163	0	0	1	0	1
335	2	2	0	84	0	0	0	0	0	1
336	1	0	89	0	0	0	0	1	0	1
337	2	0	0	85	0	0	0	0	0	1
338	3	0	0	0	164	1	0.078	1	0	1
339	3	2	0	0	165	0	0	0.774	0	1
340	3	0	0	0	166	0	0	0.996	0	1
341	3	0	0	0	167	0	0	1	0	1
342	2	0	0	86	0	0	0	0	0	1
343	1	0	90	0	0	0	0	1	0	1
344	3	0	0	0	168	0	0	1	0	1
345	3	2	0	0	169	0	0	1	0	1
346	3	0	0	0	170	0	0	1	0	1
347	3	0	0	0	171	0	0	1	0	1
348	1	2	91	0	0	0	0	1	0	1
349	2	2	0	87	0	0	0	0	0	1
350	2	2	0	88	0	0	0	0	0	1
351	1	2	92	0	0	0	0	1	0	1
352	3	2	0	0	172	0	0	1	0	1
353	3	2	0	0	173	0	0	1	0	1
354	3	2	0	0	174	0	0	1	0	1
355	1	2	93	0	0	0	0	1	0	1
356	1	2	94	0	0	0	0	1	0	1
357	2	0	0	89	0	0	0	0	0	1
358	3	0	0	0	175	0	0	1	0	1
359	3	2	0	0	176	0	0	1	0	1
360	2	2	0	90	0	0	0	0	0	1
361	1	0	95	0	0	0	0	1	0	1
362	1	2	96	0	0	0	0	1	0	1
363	1	2	97	0	0	0	0	1	0	1
364	1	0	98	0	0	0	0	1	0	1
365	2	0	0	91	0	0	0	0	0	1
366	3	0	0	0	177	0	0	1	0	1
367	1	0	99	0	0	0	0	1	0	1

## Sheet: Sheet3
Stim X-Axis (min)	Stim Y-Axis (sec)	Sil X-Axis (min)	Sil Y-Axis (sec)	AltStim X-Axis (min)	AltStim Y-Axis (sec)
0.238317	0.099	0.49905	0	2.30885	1.869
0.661767	0.09	1.12663	0	2.97018	0
0.945233	2.393	1.54073	0	3.15745	2.127
1.2819	0.08	1.7101	0	4.05547	0
1.8705	0.081	2.12868	0	4.30803	0
3.76288	5.501	2.50883	0	4.56053	0
6.47477	0.078	2.66298	5.111	5.3919	0.17
7.15402	0	3.34737	0	5.73055	0
7.74415	0	3.51827	0	6.32213	0
7.90023	0.278	4.7305	0	8.23635	0
9.39457	0	4.89975	0	8.91717	1.108
9.96962	0.079	5.07027	0	9.64685	0
10.4544	0.978	5.23935	0	10.2275	1.014
10.8369	0.091	5.90045	0	11.5889	0
11.0793	0.079	6.0697	0	12.5821	0
11.7466	0.094	6.7338	0	13.0762	0
12.0873	0	6.90427	0	13.2284	0.078
12.2403	0.094	7.32447	0	13.569	0
12.7358	0.094	7.49305	0	13.7225	0.076
14.7087	0.095	8.40635	0	14.0632	0
14.9492	0.083	8.5774	0	14.2196	0.251
15.3612	0.078	8.7468	0	14.5562	0
16.5375	0.079	9.14005	0	15.703	0
16.9509	0.077	9.81643	0	17.2911	0
18.5224	0.171	10.6815	0	17.4525	0.544
18.7719	0.562	11.338	0	17.7801	0
19.404	0.279	15.2076	0	18.1043	0.078
20.696	0.358	15.8728	0	19.1847	0.918
22.5135	0.091	16.0424	0	19.74	0
24.0067	0.095	16.2116	0	19.9925	0
25.1645	0.092	16.3814	0	20.1463	0.077
26.742	0.186	16.7961	0	21.0283	0
26.9816	0.092	17.9505	0	21.1826	0.079
27.2282	0.186	18.3628	0	21.5258	0
27.8097	0	19.0137	0	21.7777	0
28.2211	0.093	20.5381	0	22.2696	0.08
29.457	0.094	21.9458	0	22.8571	0
29.8683	0.084	22.1149	0	23.0112	0.092
31.1874	0.094	25.0083	0	23.3546	0
34.5186	0.08	25.6605	0	23.5114	0.092
34.7613	0.077	26.5875	0	23.854	0
38.0925	0	29.7147	0	24.2492	0.078
39.164	0.36	30.1259	0	24.4933	0.093
41.1667	0.842	30.5372	0	24.8383	0
42.2877	0.077	32.6754	0	25.4122	0.341
43.1168	0	33.0901	0	25.9127	0
43.2728	0.093	33.5163	0	26.1672	0
43.5182	0.093	33.6846	0	26.4188	0
43.8606	0	34.3615	0	27.4673	0.08
44.5308	0	35.0186	0	28.0651	0
44.6858	0.083	35.9278	0	28.4649	0.184
45.8485	0.186	36.596	0	28.8056	0
46.2572	0.092	39.003	0	28.9588	0.092
47.0149	0.171	39.4127	0	29.3027	0
47.5078	0.466	40.5779	0	30.2816	0.184
47.7422	0.094	40.7466	0	30.7898	0
48.245	0.081	41.6548	0	30.9439	0.084
49.333	0	44.0302	0	31.5277	0
51.5906	0.081	44.9451	0	31.6853	0.267
52.0064	0.091	46.1027	0	32.0223	0
53.0088	0.092	50.5059	0	32.176	0.09
53.5934	0.084	51.4325	0	32.4193	0.093
54.5924	0.08	51.8493	0	32.8321	0.081
55.1799	0.095	53.266	0	33.3464	0
55.4243	0.095	53.4352	0	33.9369	0
56.2663	0	53.8515	0	34.1906	0
56.4237	0.088	54.0212	0	35.1727	0.085
56.6691	0.092	54.1909	0	35.5157	0
57.7645	0.095	54.8506	0	35.6707	0.08
58.1025	0	55.02	0	36.083	0.102
58.2616	0.08	56.9264	0	36.4263	0
59.6965	0.607	57.0958	0	36.7525	0.188
61.5484	0.093	59.0284	0	37.0923	0
62.0657	0	61.3903	0	37.2511	0.08
62.4794	0.076	61.8083	0	37.5934	0
63.1178	0	65.3191	0	37.7479	0.08
64.8932	0	66.237	0	38.3491	0
65.9797	0.078	69.4978	0	38.6051	0
66.4953	0	70.958	0	38.7703	0.826
68.0411	0	71.3864	0	39.5684	0.08
69.0714	0	74.0856	0	39.911	0
70.2708	0	74.2557	0	40.167	0
71.6451	0	75.7151	0	40.3199	0.093
71.8998	0	76.9223	0	40.9987	0
72.1571	0	77.3502	0	41.4852	0
72.4178	0	78.5446	0	41.8318	1.397
73.601	0.743	80.2622	0	42.1331	0
76.2322	0	80.4301	0	42.5473	0.963
77.1804	0	82.148	0	42.8622	0
78.8029	0	82.8357	0	44.1871	0.098
80.0922	0	84.0418	0	45.1015	0.093
80.6875	0			45.4459	0
81.7192	0			45.6028	0.081
81.9774	0			46.6005	0
83.0944	0			46.856	0
83.3541	0			47.2572	0.092
83.6129	0			48.0879	0
83.8729	0			48.4914	0.092
84.5633	0			48.7356	0.093
				49.0795	0
				49.5879	0
				49.8434	0
				50.0026	0.357
				50.3359	0
				50.6628	0.092
				51.0084	0
				51.2624	0
				52.3516	0
				52.5068	0.076
				52.8508	0
				54.3472	0.094
				55.7679	0
				55.9224	0.092
				57.2543	0.081
				57.6081	0
				58.6044	0
				58.8597	0
				59.1867	0.094
				59.531	0
				59.9261	0.078
				60.1947	1.451
				60.4927	0
				60.6518	0.093
				60.995	0
				61.1728	1.305
				62.3246	0
				62.8183	5.493
				63.3755	0
				63.6315	0
				63.7902	0.187
				64.1312	0
				64.3883	0
				64.5485	0.089
				65.1484	0
				65.5748	0
				65.7328	0.089
				66.7523	0
				66.9129	0.094
				67.2583	0
				67.514	0
				67.7783	0
				68.3013	0
				68.5575	0
				68.8137	0
				69.3279	0
				69.7562	0
				70.0133	0
				70.5289	0
				70.7877	0
				71.2163	0
				72.5862	0.637
				72.914	0
				73.173	0
				73.4294	0
				73.8274	0.093
				74.5138	0
				74.7732	0
				75.0291	0
				75.2892	0
				75.5451	0
				75.973	0
				76.4931	0
				76.7524	0
				77.5114	0.078
				77.8576	0
				78.1165	0
				78.3733	0
				79.059	0
				79.3167	0
				79.5745	0
				79.8343	0
				80.9446	0
				81.2017	0
				81.4592	0
				82.4062	0
				82.6664	0
				84.3037	0

## Sheet: Sheet4
Distraction Annotation (active=0, sleep=1, distract=2)	Alt Stim Trial	Response (Miss=0, Hit=1, Late=2)	Stimulus Value (nC/Phase or kHz)
0	1	1	1
0	2	0	0.27		2 trials deleted for distraction
0	3	1	0.976
0	5	0	0.862
0	6	0	1
0	7	1	1
0	9	0	0.714
0	10	0	1
0	11	1	1
0	12	0	0.386
0	13	1	0.928
0	14	0	0.234
0	15	0	0.716
0	16	0	1
0	17	1	1
0	18	0	0.552
0	19	1	0.91
0	20	0	0.518
0	21	1	0.852
0	22	0	0.468
0	23	0	0.792
0	24	0	1
0	25	1	1
0	26	0	0.562
0	27	1	1
0	28	1	0.608
0	29	0	0.116
0	30	0	0.49
0	31	1	0.918
0	32	0	0.486
0	33	1	0.852
0	34	0	0.446
0	35	0	0.86
0	36	1	1
0	37	0	0.762
0	38	1	0.96
0	39	0	0.748
0	40	1	0.974
0	41	0	0.754
0	42	1	0.94
0	43	1	0.746
0	44	0	0.524
0	45	1	0.694
0	46	0	0.46
0	47	0	0.63
0	48	0	0.866
0	49	1	1
0	50	0	0.802
0	51	1	1
0	52	0	0.828
0	53	1	1
0	54	0	0.818
0	55	1	1
0	56	0	0.812
0	57	1	1
0	58	0	0.838
0	59	1	1
0	60	0	0.818
0	61	1	0.976
0	62	1	0.752
0	63	1	0.558
0	64	0	0.312

## Sheet: Sheet5
Stim Trial	Alt Stim Trial	Response (Miss=0, Hit=1, Late=2)	Reaction Time (s)	Stimulus Value (nC/Phase or kHz)
0	63	1	0.081	0.558
0	28	1	0.918	0.608
0	45	1	0.341	0.694
0	70	1	0.102	0.704
0	127	2	5.493	0.738
0	76	1	0.08	0.742
0	43	1	0.093	0.746
0	62	1	0.093	0.752
0	74	1	0.08	0.78
0	121	1	1.451	0.782
0	114	1	0.081	0.788
0	72	1	0.188	0.79
0	125	1	1.305	0.796
0	80	1	0.08	0.798
0	91	1	0.093	0.802
0	123	1	0.093	0.802
0	93	1	0.081	0.83
0	99	1	0.093	0.832
0	21	1	0.251	0.852
0	33	1	0.079	0.852
0	19	1	0.076	0.91
0	69	1	0.08	0.914
0	83	1	0.093	0.916
0	31	1	0.077	0.918
0	67	1	0.085	0.918
0	13	1	1.014	0.928
0	42	1	0.078	0.94
0	38	1	0.092	0.96
0	90	1	0.098	0.966
0	96	1	0.092	0.968
0	40	1	0.092	0.974
0	3	1	2.127	0.976
0	61	1	0.09	0.976
0	79	1	0.826	0.982
0	88	1	0.963	0.998
0	105	1	0.092	0.998
1	0	1	0.099	1
2	0	1	0.09	1
3	0	1	2.393	1
4	0	1	0.08	1
5	0	1	0.081	1
0	1	1	1.869	1
0	7	1	0.17	1
7	0	1	0.078	1
10	0	1	0.278	1
0	11	1	1.108	1
12	0	1	0.079	1
13	0	1	0.978	1
14	0	1	0.091	1
15	0	1	0.079	1
16	0	1	0.094	1
18	0	1	0.094	1
19	0	1	0.094	1
0	17	1	0.078	1
20	0	1	0.095	1
21	0	1	0.083	1
22	0	1	0.078	1
23	0	1	0.079	1
24	0	1	0.077	1
0	25	1	0.544	1
0	27	1	0.078	1
25	0	1	0.171	1
26	0	1	0.562	1
27	0	1	0.279	1
28	0	1	0.358	1
0	36	1	0.08	1
29	0	1	0.091	1
30	0	1	0.095	1
31	0	1	0.092	1
32	0	1	0.186	1
33	0	1	0.092	1
34	0	1	0.186	1
0	49	1	0.08	1
36	0	1	0.093	1
0	51	1	0.184	1
0	53	1	0.092	1
37	0	1	0.094	1
38	0	1	0.084	1
0	55	1	0.184	1
0	57	1	0.084	1
39	0	1	0.094	1
0	59	1	0.267	1
40	0	1	0.08	1
41	0	1	0.077	1
43	0	1	0.36	1
44	0	1	0.842	1
0	86	1	1.397	1
45	0	1	0.077	1
47	0	1	0.093	1
48	0	1	0.093	1
51	0	1	0.083	1
52	0	1	0.186	1
53	0	1	0.092	1
54	0	1	0.171	1
55	0	1	0.466	1
56	0	1	0.094	1
57	0	1	0.081	1
0	98	1	0.092	1
0	103	1	0.357	1
59	0	1	0.081	1
60	0	1	0.091	1
0	109	1	0.076	1
61	0	1	0.092	1
62	0	1	0.084	1
0	111	1	0.094	1
63	0	1	0.08	1
64	0	1	0.095	1
65	0	1	0.095	1
0	113	1	0.092	1
67	0	1	0.088	1
68	0	1	0.092	1
69	0	1	0.095	1
71	0	1	0.08	1
0	118	1	0.094	1
72	0	1	0.607	1
0	120	1	0.078	1
73	0	1	0.093	1
75	0	1	0.076	1
0	130	1	0.187	1
0	133	1	0.089	1
0	136	1	0.089	1
78	0	1	0.078	1
0	138	1	0.094	1
0	151	1	0.637	1
87	0	1	0.743	1
0	155	1	0.093	1
0	164	1	0.078	1
6	0	2	5.501	1
