# Supplementary material for: Real-Time Assessment of Rodent Engagement Using ArUco Markers: A Scalable and Accessible Approach for Scoring Behavior in a Nose-Poking Go/No-Go Task
Source: eNeuro. 2024 Mar 1;11(3):ENEURO.0500-23.2024. doi: 10.1523/ENEURO.0500-23.2024 (PMC11046262; doi:10.1523/ENEURO.0500-23.2024)
Supplement: Repository Files — Extended Data 1. GitHub Repository Code and Additional Files. This file contains all of the code/software, 3D models, and files that will be provided in the GitHub repository for running the experiments and analyzing the data. Download Repository Files, ZIP file. [file eneuro-11-ENEURO.0500-23.2024-s002.zip › All Session Data and Results/Raw Session Data Sheets/32-Minute Sessions/NS014/03-Oct-2023_NS014_Go-No-Go_Session#62.xlsx]

## Sheet: Sheet1
Task Name	Researcher Name	Session Number	Session Date	Animal Name	Animal Weight (g)	Stim Type	Session Pellets	Manual Pellets	Total Pellets	Accuracy Score (%)	Stimulus Trials	Silent Trials	Hits on Stim Trials	Misses on Stim Trials	Late Hits on Stim Trials	Hits on Silent Trials	Misses on Silent Trials	Catch Trials	Hits on Catch Trials	Total Timeout Time (s)	Initial Session Time (s)	Ending Session Time (s)	Total Pause Time (s)
Go-No-Go	Thomas	62	2023-10-03	NS014	429	All	67	0	67	97.3333	39	36	38	1	0	1	35	134	0	48	64974.2	66896.4	0

## Sheet: Sheet2
Trial	Trial Type (Stim=1, Silent=2, AltStim=3)	Distraction Annotation (active=0, sleep=1, distract=2)	Stim Trial	Silent Trial	Alt Stim Trial	Response (Miss=0, Hit=1, Late=2)	Reaction Time (s)	Stimulus Value (nC/Phase or kHz)	Layer	Monitor Channel
1	1	0	1	0	0	1	0.267	0.4	0	1
2	1	0	2	0	0	1	0.094	0.4	0	1
3	1	0	3	0	0	1	0.091	0.4	0	1
4	2	0	0	1	0	0	0	0	0	1
5	2	0	0	2	0	0	0	0	0	1
6	2	0	0	3	0	0	0	0	0	1
7	2	0	0	4	0	1	2.951	0	0	1
8	1	0	4	0	0	1	0.093	0.4	0	1
9	2	0	0	5	0	0	0	0	0	1
10	2	0	0	6	0	0	0	0	0	1
11	1	0	5	0	0	1	0.076	0.4	0	1
12	3	0	0	0	1	1	0.094	0.4	0	1
13	1	0	6	0	0	1	0.092	0.4	0	1
14	1	0	7	0	0	1	0.094	0.4	0	1
15	3	0	0	0	2	0	0	0.142	0	1
16	1	0	8	0	0	1	0.093	0.4	0	1
17	3	0	0	0	3	1	0.093	0.4	0	1
18	2	0	0	7	0	0	0	0	0	1
19	2	0	0	8	0	0	0	0	0	1
20	3	0	0	0	4	0	0	0.146	0	1
21	3	0	0	0	5	1	1.255	0.4	0	1
22	2	0	0	9	0	0	0	0	0	1
23	2	0	0	10	0	0	0	0	0	1
24	3	0	0	0	6	0	0	0	0	1
25	2	0	0	11	0	0	0	0	0	1
26	3	0	0	0	7	1	0.09	0.242	0	1
27	2	0	0	12	0	0	0	0	0	1
28	1	0	9	0	0	1	0.079	0.4	0	1
29	3	0	0	0	8	0	0	0	0	1
30	3	0	0	0	9	0	0	0.278	0	1
31	2	0	0	13	0	0	0	0	0	1
32	2	0	0	14	0	0	0	0	0	1
33	3	0	0	0	10	1	0.097	0.4	0	1
34	2	0	0	15	0	0	0	0	0	1
35	1	0	10	0	0	0	0	0.4	0	1
36	1	0	11	0	0	1	0.358	0.4	0	1
37	3	0	0	0	11	0	0	0.136	0	1
38	2	0	0	16	0	0	0	0	0	1
39	3	0	0	0	12	1	0.082	0.366	0	1
40	3	0	0	0	13	0	0	0	0	1
41	3	0	0	0	14	1	0.174	0.374	0	1
42	3	0	0	0	15	0	0	0	0	1
43	3	0	0	0	16	1	0.088	0.34	0	1
44	2	0	0	17	0	0	0	0	0	1
45	1	0	12	0	0	1	0.091	0.4	0	1
46	3	0	0	0	17	0	0	0	0	1
47	3	0	0	0	18	1	0.094	0.4	0	1
48	3	0	0	0	19	0	0	0.092	0	1
49	3	0	0	0	20	1	0.097	0.4	0	1
50	1	0	13	0	0	1	0.093	0.4	0	1
51	3	0	0	0	21	0	0	0.164	0	1
52	2	0	0	18	0	0	0	0	0	1
53	3	0	0	0	22	1	0.091	0.4	0	1
54	2	0	0	19	0	0	0	0	0	1
55	3	0	0	0	23	0	0	0.162	0	1
56	2	0	0	20	0	0	0	0	0	1
57	3	0	0	0	24	0	0	0.274	0	1
58	3	0	0	0	25	1	0.093	0.4	0	1
59	1	0	14	0	0	1	0.084	0.4	0	1
60	1	0	15	0	0	1	0.081	0.4	0	1
61	3	0	0	0	26	0	0	0.132	0	1
62	1	0	16	0	0	1	0.078	0.4	0	1
63	2	0	0	21	0	0	0	0	0	1
64	2	0	0	22	0	0	0	0	0	1
65	2	0	0	23	0	0	0	0	0	1
66	2	0	0	24	0	0	0	0	0	1
67	2	0	0	25	0	0	0	0	0	1
68	2	0	0	26	0	0	0	0	0	1
69	3	0	0	0	27	1	0.095	0.33	0	1
70	1	0	17	0	0	1	0.091	0.4	0	1
71	1	0	18	0	0	1	0.092	0.4	0	1
72	3	0	0	0	28	0	0	0.224	0	1
73	3	0	0	0	29	1	0.079	0.4	0	1
74	1	0	19	0	0	1	0.079	0.4	0	1
75	3	0	0	0	30	1	0.342	0.248	0	1
76	1	0	20	0	0	1	0.095	0.4	0	1
77	1	0	21	0	0	1	0.094	0.4	0	1
78	3	0	0	0	31	0	0	0.066	0	1
79	2	0	0	27	0	0	0	0	0	1
80	3	0	0	0	32	0	0	0.202	0	1
81	1	0	22	0	0	1	0.082	0.4	0	1
82	1	0	23	0	0	1	1.111	0.4	0	1
83	2	0	0	28	0	0	0	0	0	1
84	1	0	24	0	0	1	0.09	0.4	0	1
85	1	0	25	0	0	1	0.082	0.4	0	1
86	1	0	26	0	0	1	0.081	0.4	0	1
87	3	0	0	0	33	1	0.088	0.31	0	1
88	3	0	0	0	34	0	0	0.148	0	1
89	3	0	0	0	35	0	0	0.394	0	1
90	1	0	27	0	0	1	0.083	0.4	0	1
91	1	0	28	0	0	1	0.081	0.4	0	1
92	3	0	0	0	36	1	0.081	0.4	0	1
93	1	0	29	0	0	1	0.093	0.4	0	1
94	3	0	0	0	37	0	0	0.258	0	1
95	3	0	0	0	38	1	0.093	0.37	0	1
96	3	0	0	0	39	1	0.081	0.314	0	1
97	3	0	0	0	40	0	0	0.19	0	1
98	3	0	0	0	41	1	0.079	0.318	0	1
99	3	0	0	0	42	0	0	0.232	0	1
100	3	0	0	0	43	1	0.829	0.292	0	1
101	3	0	0	0	44	0	0	0.168	0	1
102	2	0	0	29	0	0	0	0	0	1
103	1	0	30	0	0	1	0.094	0.4	0	1
104	3	0	0	0	45	0	0	0.264	0	1
105	2	0	0	30	0	0	0	0	0	1
106	3	0	0	0	46	1	0.082	0.386	0	1
107	3	0	0	0	47	1	0.172	0.254	0	1
108	2	0	0	31	0	0	0	0	0	1
109	3	0	0	0	48	0	0	0.12	0	1
110	3	0	0	0	49	0	0	0.194	0	1
111	3	0	0	0	50	1	0.638	0.294	0	1
112	3	0	0	0	51	0	0	0.194	0	1
113	1	0	31	0	0	1	0.093	0.4	0	1
114	3	0	0	0	52	1	0.082	0.344	0	1
115	3	0	0	0	53	0	0	0.212	0	1
116	1	0	32	0	0	1	0.079	0.4	0	1
117	3	0	0	0	54	1	0.084	0.344	0	1
118	2	0	0	32	0	0	0	0	0	1
119	1	0	33	0	0	1	0.086	0.4	0	1
120	1	0	34	0	0	1	0.093	0.4	0	1
121	2	0	0	33	0	0	0	0	0	1
122	1	0	35	0	0	1	0.078	0.4	0	1
123	1	0	36	0	0	1	0.079	0.4	0	1
124	2	0	0	34	0	0	0	0	0	1
125	3	0	0	0	55	0	0	0.214	0	1
126	1	0	37	0	0	1	0.093	0.4	0	1
127	1	0	38	0	0	1	0.094	0.4	0	1
128	3	0	0	0	56	1	2.898	0.346	0	1
129	2	0	0	35	0	0	0	0	0	1
130	1	0	39	0	0	1	0.094	0.4	0	1
131	3	0	0	0	57	1	0.078	0.202	0	1
132	3	0	0	0	58	1	1.935	0.074	0	1
133	2	0	0	36	0	0	0	0	0	1
134	3	0	0	0	59	1	0.96	0	0	1

## Sheet: Sheet3
Stim X-Axis (min)	Stim Y-Axis (sec)	Sil X-Axis (min)	Sil Y-Axis (sec)	AltStim X-Axis (min)	AltStim Y-Axis (sec)
0.16095	0.267	0.923883	0	2.5267	0.094
0.410183	0.094	1.09333	0	3.52843	0
0.66735	0.091	1.26355	0	3.95092	0.093
1.67458	0.093	1.38195	2.951	4.64423	0
2.272	0.076	1.93252	0	4.83168	1.255
2.91897	0.092	2.10237	0	5.48563	0
3.17448	0.094	4.20835	0	5.82733	0.09
3.69647	0.093	4.37803	0	6.60903	0
6.25238	0.079	5.04933	0	6.87477	0
7.90553	0	5.2186	0	7.38047	0.097
8.07978	0.358	5.65713	0	8.42825	0
10.238	0.091	6.08415	0	8.76532	0.082
11.683	0.093	7.04388	0	9.12123	0
13.9029	0.084	7.21327	0	9.28962	0.174
14.1626	0.081	7.63713	0	9.64265	0
14.6895	0.078	8.59665	0	9.81103	0.088
16.2174	0.091	10.0698	0	10.5944	0
16.4755	0.092	12.3429	0	10.7647	0.094
17.259	0.079	12.7729	0	11.2589	0
17.7705	0.095	13.2113	0	11.4263	0.097
18.0307	0.094	14.9467	0	12.1741	0
18.9935	0.082	15.1154	0	12.513	0.091
19.4013	1.111	15.284	0	13.0414	0
19.7926	0.09	15.4518	0	13.4774	0
20.0523	0.082	15.622	0	13.6456	0.093
20.31	0.081	15.7923	0	14.5199	0
21.3663	0.083	18.5561	0	15.9634	0.095
21.6236	0.081	19.6244	0	16.8344	0
22.1403	0.093	24.4996	0	17.0017	0.079
24.6706	0.094	25.1956	0	17.5209	0.342
27.1029	0.093	25.8793	0	18.387	0
27.884	0.079	28.3999	0	18.8254	0
28.5677	0.086	29.0819	0	20.5677	0.088
28.8245	0.093	29.7682	0	20.9269	0
29.2517	0.078	30.9535	0	21.196	0
29.5108	0.079	31.8684	0	21.8815	0.081
30.21	0.093			22.4981	0
30.4683	0.094			22.6676	0.093
31.1242	0.094			22.9246	0.081
				23.2821	0
				23.4529	0.079
				23.8118	0
				23.9949	0.829
				24.3294	0
				25.0264	0
				25.3663	0.082
				25.6244	0.172
				26.15	0
				26.4181	0
				26.5971	0.638
				26.9349	0
				27.36	0.082
				27.7155	0
				28.1413	0.084
				30.0395	0
				30.772	2.898
				31.3819	0.078
				31.6722	1.935
				32.0526	0.96

## Sheet: Sheet4
Distraction Annotation (active=0, sleep=1, distract=2)	Alt Stim Trial	Response (Miss=0, Hit=1, Late=2)	Stimulus Value (nC/Phase or kHz)
0	1	1	0.4
0	2	0	0.142		1 trial deleted for false alarm
0	3	1	0.4
0	4	0	0.146
0	5	1	0.4
0	6	0	0
0	7	1	0.242
0	8	0	0
0	9	0	0.278
0	10	1	0.4
0	11	0	0.136
0	12	1	0.366
0	13	0	0
0	14	1	0.374
0	15	0	0
0	16	1	0.34
0	17	0	0
0	18	1	0.4
0	19	0	0.092
0	20	1	0.4
0	21	0	0.164
0	22	1	0.4
0	23	0	0.162
0	24	0	0.274
0	25	1	0.4
0	26	0	0.132
0	27	1	0.33
0	28	0	0.224
0	29	1	0.4
0	30	1	0.248
0	31	0	0.066
0	32	0	0.202
0	33	1	0.31
0	34	0	0.148
0	35	0	0.394
0	36	1	0.4
0	37	0	0.258
0	38	1	0.37
0	39	1	0.314
0	40	0	0.19
0	41	1	0.318
0	42	0	0.232
0	43	1	0.292
0	44	0	0.168
0	45	0	0.264
0	46	1	0.386
0	47	1	0.254
0	48	0	0.12
0	49	0	0.194
0	50	1	0.294
0	51	0	0.194
0	52	1	0.344
0	53	0	0.212
0	54	1	0.344
0	55	0	0.214
0	56	1	0.346
0	57	1	0.202
0	58	1	0.074

## Sheet: Sheet5
Animal not distrcted
N/A

## Sheet: Sheet6
Stim Trial	Alt Stim Trial	Response (Miss=0, Hit=1, Late=2)	Reaction Time (s)	Stimulus Value (nC/Phase or kHz)
0	58	1	1.935	0.074
0	57	1	0.078	0.202
0	7	1	0.09	0.242
0	30	1	0.342	0.248
0	47	1	0.172	0.254
0	43	1	0.829	0.292
0	50	1	0.638	0.294
0	33	1	0.088	0.31
0	39	1	0.081	0.314
0	41	1	0.079	0.318
0	27	1	0.095	0.33
0	16	1	0.088	0.34
0	52	1	0.082	0.344
0	54	1	0.084	0.344
0	56	1	2.898	0.346
0	12	1	0.082	0.366
0	38	1	0.093	0.37
0	14	1	0.174	0.374
0	46	1	0.082	0.386
1	0	1	0.267	0.4
2	0	1	0.094	0.4
3	0	1	0.091	0.4
4	0	1	0.093	0.4
5	0	1	0.076	0.4
0	1	1	0.094	0.4
6	0	1	0.092	0.4
7	0	1	0.094	0.4
8	0	1	0.093	0.4
0	3	1	0.093	0.4
0	5	1	1.255	0.4
9	0	1	0.079	0.4
0	10	1	0.097	0.4
11	0	1	0.358	0.4
12	0	1	0.091	0.4
0	18	1	0.094	0.4
0	20	1	0.097	0.4
13	0	1	0.093	0.4
0	22	1	0.091	0.4
0	25	1	0.093	0.4
14	0	1	0.084	0.4
15	0	1	0.081	0.4
16	0	1	0.078	0.4
17	0	1	0.091	0.4
18	0	1	0.092	0.4
0	29	1	0.079	0.4
19	0	1	0.079	0.4
20	0	1	0.095	0.4
21	0	1	0.094	0.4
22	0	1	0.082	0.4
23	0	1	1.111	0.4
24	0	1	0.09	0.4
25	0	1	0.082	0.4
26	0	1	0.081	0.4
27	0	1	0.083	0.4
28	0	1	0.081	0.4
0	36	1	0.081	0.4
29	0	1	0.093	0.4
30	0	1	0.094	0.4
31	0	1	0.093	0.4
32	0	1	0.079	0.4
33	0	1	0.086	0.4
34	0	1	0.093	0.4
35	0	1	0.078	0.4
36	0	1	0.079	0.4
37	0	1	0.093	0.4
38	0	1	0.094	0.4
39	0	1	0.094	0.4

## Sheet: Fareeha Final
Distraction Annotation (active=0, sleep=1, distract=2)	Stim Trial	Silent Trial	Alt Stim Trial	Response (Miss=0, Hit=1, Late=2)
0	0	1	0	0	H
0	0	2	0	0	H
0	0	3	0	0	H
0	0	5	0	0	H
0	0	6	0	0	H
0	0	0	2	0	H
0	0	7	0	0	H
0	0	8	0	0	H
0	0	0	4	0	H
0	0	9	0	0	H
0	0	10	0	0	H
0	0	0	6	0	H
0	0	11	0	0	H
0	0	12	0	0	H
0	0	0	8	0	H
0	0	0	9	0	H
0	0	13	0	0	H
0	0	14	0	0	H
0	0	15	0	0	H
0	10	0	0	0	H
0	0	0	11	0	H
0	0	16	0	0	H
0	0	0	13	0	H
0	0	0	15	0	H
0	0	17	0	0	H
0	0	0	17	0	H
0	0	0	19	0	H
0	0	0	21	0	H
0	0	18	0	0	H
0	0	19	0	0	H
0	0	0	23	0	H
0	0	20	0	0	H
0	0	0	24	0	H
0	0	0	26	0	H
0	0	21	0	0	H
0	0	22	0	0	H
0	0	23	0	0	H
0	0	24	0	0	H
0	0	25	0	0	H
0	0	26	0	0	H
0	0	0	28	0	H
0	0	0	31	0	H
0	0	27	0	0	H
0	0	0	32	0	H
0	0	28	0	0	H
0	0	0	34	0	H
0	0	0	35	0	H
0	0	0	37	0	H
0	0	0	40	0	H
0	0	0	42	0	H
0	0	0	44	0	H
0	0	29	0	0	H
0	0	0	45	0	H
0	0	30	0	0	H
0	0	31	0	0	H
0	0	0	48	0	H
0	0	0	49	0	H
0	0	0	51	0	H
0	0	0	53	0	H
0	0	32	0	0	H
0	0	33	0	0	H
0	0	34	0	0	H
0	0	0	55	0	H
0	0	35	0	0	H
0	0	36	0	0	H

## Sheet: Thomas Final
Distraction Annotation (active=0, sleep=1, distract=2)	Stim Trial	Silent Trial	Alt Stim Trial	Response (Miss=0, Hit=1, Late=2)
0	0	1	0	0	H
0	0	2	0	0	H
0	0	3	0	0	H
0	0	5	0	0	H
0	0	6	0	0	H
0	0	0	2	0	H
0	0	7	0	0	H
0	0	8	0	0	H
0	0	0	4	0	H
0	0	9	0	0	H
0	0	10	0	0	H
0	0	0	6	0	H
0	0	11	0	0	H
0	0	12	0	0	H
0	0	0	8	0	H
0	0	0	9	0	H
0	0	13	0	0	H
0	0	14	0	0	H
0	0	15	0	0	H
0	10	0	0	0	H
0	0	0	11	0	H
0	0	16	0	0	H
0	0	0	13	0	H
0	0	0	15	0	H
0	0	17	0	0	H
0	0	0	17	0	H
0	0	0	19	0	H
0	0	0	21	0	H
0	0	18	0	0	H
0	0	19	0	0	H
0	0	0	23	0	H
0	0	20	0	0	H
0	0	0	24	0	H
0	0	0	26	0	H
0	0	21	0	0	H
0	0	22	0	0	H
0	0	23	0	0	H
0	0	24	0	0	H
0	0	25	0	0	H
0	0	26	0	0	H
0	0	0	28	0	H
0	0	0	31	0	H
0	0	27	0	0	H
0	0	0	32	0	H
0	0	28	0	0	H
0	0	0	34	0	H
0	0	0	35	0	H
0	0	0	37	0	H
0	0	0	40	0	H
0	0	0	42	0	H
0	0	0	44	0	H
0	0	29	0	0	H
0	0	0	45	0	H
0	0	30	0	0	H
0	0	31	0	0	H
0	0	0	48	0	H
0	0	0	49	0	H
0	0	0	51	0	H
0	0	0	53	0	H
0	0	32	0	0	H
0	0	33	0	0	H
0	0	34	0	0	H
0	0	0	55	0	H
0	0	35	0	0	H
0	0	36	0	0	H
