# Supplementary material for: Real-Time Assessment of Rodent Engagement Using ArUco Markers: A Scalable and Accessible Approach for Scoring Behavior in a Nose-Poking Go/No-Go Task
Source: eNeuro. 2024 Mar 1;11(3):ENEURO.0500-23.2024. doi: 10.1523/ENEURO.0500-23.2024 (PMC11046262; doi:10.1523/ENEURO.0500-23.2024)
Supplement: Repository Files — Extended Data 1. GitHub Repository Code and Additional Files. This file contains all of the code/software, 3D models, and files that will be provided in the GitHub repository for running the experiments and analyzing the data. Download Repository Files, ZIP file. [file eneuro-11-ENEURO.0500-23.2024-s002.zip › All Session Data and Results/Raw Session Data Sheets/32-Minute Sessions/NS014/21-Sep-2023_NS014_Go-No-Go_Session#58.xlsx]

## Sheet: Sheet1
Task Name	Researcher Name	Session Number	Session Date	Animal Name	Animal Weight (g)	Stim Type	Session Pellets	Manual Pellets	Total Pellets	Accuracy Score (%)	Stimulus Trials	Silent Trials	Hits on Stim Trials	Misses on Stim Trials	Late Hits on Stim Trials	Hits on Silent Trials	Misses on Silent Trials	Catch Trials	Hits on Catch Trials	Total Timeout Time (s)	Initial Session Time (s)	Ending Session Time (s)	Total Pause Time (s)
Go-No-Go	Thomas	58	2023-09-21	NS014	410	All	65	0	65	92.8571	35	35	35	0	0	5	30	134	0	128	38247	40168	0

## Sheet: Sheet2
Trial	Trial Type (Stim=1, Silent=2, AltStim=3)	Distraction Annotation (active=0, sleep=1, distract=2)	Stim Trial	Silent Trial	Alt Stim Trial	Response (Miss=0, Hit=1, Late=2)	Reaction Time (s)	Stimulus Value (nC/Phase or kHz)	Layer	Monitor Channel
1	1	0	1	0	0	1	0.279	0.4	0	1
2	2	0	0	1	0	1	3.749	0	0	1
3	1	0	2	0	0	1	0.093	0.4	0	1
4	1	0	3	0	0	1	0.093	0.4	0	1
5	2	0	0	2	0	0	0	0	0	1
6	2	0	0	3	0	0	0	0	0	1
7	2	0	0	4	0	1	3.825	0	0	1
8	2	0	0	5	0	0	0	0	0	1
9	1	0	4	0	0	1	0.082	0.4	0	1
10	2	0	0	6	0	1	1.767	0	0	1
11	1	0	5	0	0	1	0.639	0.4	0	1
12	3	0	0	0	1	1	0.085	0.4	0	1
13	3	0	0	0	2	0	0	0	0	1
14	1	0	6	0	0	1	0.097	0.4	0	1
15	3	0	0	0	3	1	0.093	0.356	0	1
16	3	0	0	0	4	1	0.093	0	0	1
17	2	0	0	7	0	0	0	0	0	1
18	2	0	0	8	0	0	0	0	0	1
19	2	0	0	9	0	0	0	0	0	1
20	3	0	0	0	5	0	0	0	0	1
21	3	0	0	0	6	1	0.095	0.302	0	1
22	2	0	0	10	0	0	0	0	0	1
23	1	0	7	0	0	1	0.093	0.4	0	1
24	1	0	8	0	0	1	0.081	0.4	0	1
25	1	0	9	0	0	1	0.077	0.4	0	1
26	3	0	0	0	7	0	0	0	0	1
27	3	0	0	0	8	1	0.095	0.4	0	1
28	3	0	0	0	9	0	0	0	0	1
29	1	0	10	0	0	1	0.084	0.4	0	1
30	2	0	0	11	0	0	0	0	0	1
31	2	0	0	12	0	0	0	0	0	1
32	3	0	0	0	10	1	0.08	0.372	0	1
33	2	0	0	13	0	0	0	0	0	1
34	1	0	11	0	0	1	0.085	0.4	0	1
35	3	0	0	0	11	0	0	0	0	1
36	3	0	0	0	12	1	0.093	0.4	0	1
37	3	0	0	0	13	1	0.374	0.172	0	1
38	3	0	0	0	14	0	0	0	0	1
39	2	0	0	14	0	0	0	0	0	1
40	1	0	12	0	0	1	0.081	0.4	0	1
41	3	0	0	0	15	0	0	0.242	0	1
42	3	0	0	0	16	1	0.091	0.4	0	1
43	3	0	0	0	17	0	0	0	0	1
44	3	0	0	0	18	0	0	0.284	0	1
45	3	0	0	0	19	1	0.079	0.4	0	1
46	3	0	0	0	20	0	0	0	0	1
47	3	0	0	0	21	1	0.091	0.39	0	1
48	3	0	0	0	22	0	0	0	0	1
49	3	0	0	0	23	0	0	0.248	0	1
50	3	0	0	0	24	1	0.094	0.4	0	1
51	2	0	0	15	0	0	0	0	0	1
52	2	0	0	16	0	0	0	0	0	1
53	1	0	13	0	0	1	0.091	0.4	0	1
54	3	0	0	0	25	0	0	0	0	1
55	1	0	14	0	0	1	0.185	0.4	0	1
56	3	0	0	0	26	1	0.078	0.144	0	1
57	1	0	15	0	0	1	0.095	0.4	0	1
58	3	0	0	0	27	1	2.432	0	0	1
59	3	0	0	0	28	0	0	0	0	1
60	2	0	0	17	0	0	0	0	0	1
61	3	0	0	0	29	0	0	0.206	0	1
62	3	0	0	0	30	1	0.078	0.374	0	1
63	1	0	16	0	0	1	0.092	0.4	0	1
64	2	0	0	18	0	0	0	0	0	1
65	2	0	0	19	0	0	0	0	0	1
66	3	0	0	0	31	2	3.25	0.12	0	1
67	2	0	0	20	0	0	0	0	0	1
68	2	0	0	21	0	0	0	0	0	1
69	3	0	0	0	32	1	0.078	0.34	0	1
70	2	0	0	22	0	0	0	0	0	1
71	1	0	17	0	0	1	0.091	0.4	0	1
72	3	0	0	0	33	1	0.077	0.078	0	1
73	3	0	0	0	34	1	0.249	0	0	1
74	3	0	0	0	35	0	0	0	0	1
75	3	0	0	0	36	0	0	0.184	0	1
76	1	0	18	0	0	1	0.099	0.4	0	1
77	3	0	0	0	37	1	0.094	0.35	0	1
78	2	0	0	23	0	0	0	0	0	1
79	3	0	0	0	38	0	0	0.238	0	1
80	1	0	19	0	0	1	0.081	0.4	0	1
81	2	0	0	24	0	0	0	0	0	1
82	2	0	0	25	0	0	0	0	0	1
83	2	0	0	26	0	0	0	0	0	1
84	1	0	20	0	0	1	0.078	0.4	0	1
85	1	0	21	0	0	1	0.079	0.4	0	1
86	3	0	0	0	39	1	0.095	0.4	0	1
87	2	0	0	27	0	0	0	0	0	1
88	2	0	0	28	0	0	0	0	0	1
89	3	0	0	0	40	0	0	0.208	0	1
90	3	0	0	0	41	1	0.091	0.4	0	1
91	3	0	0	0	42	0	0	0.19	0	1
92	1	0	22	0	0	1	0.092	0.4	0	1
93	1	0	23	0	0	1	0.083	0.4	0	1
94	3	0	0	0	43	1	0.094	0.4	0	1
95	3	0	0	0	44	0	0	0.154	0	1
96	1	0	24	0	0	1	0.079	0.4	0	1
97	2	0	0	29	0	0	0	0	0	1
98	3	0	0	0	45	1	0.08	0.348	0	1
99	3	0	0	0	46	1	0.779	0.292	0	1
100	3	0	0	0	47	1	0.08	0.168	0	1
101	3	0	0	0	48	1	0.08	0.074	0	1
102	3	0	0	0	49	0	0	0	0	1
103	3	0	0	0	50	0	0	0.086	0	1
104	3	0	0	0	51	0	0	0.22	0	1
105	2	0	0	30	0	0	0	0	0	1
106	2	0	0	31	0	0	0	0	0	1
107	2	0	0	32	0	0	0	0	0	1
108	1	0	25	0	0	1	0.092	0.4	0	1
109	3	0	0	0	52	1	0.498	0.296	0	1
110	3	0	0	0	53	1	0.095	0.192	0	1
111	1	0	26	0	0	1	0.079	0.4	0	1
112	2	0	0	33	0	1	0.6	0	0	1
113	3	0	0	0	54	0	0	0.078	0	1
114	3	0	0	0	55	0	0	0.224	0	1
115	3	0	0	0	56	1	0.086	0.362	0	1
116	1	0	27	0	0	1	0.091	0.4	0	1
117	1	0	28	0	0	1	0.324	0.4	0	1
118	2	0	0	34	0	1	1.101	0	0	1
119	1	0	29	0	0	1	0.081	0.4	0	1
120	3	0	0	0	57	1	0.094	0.27	0	1
121	3	0	0	0	58	1	0.08	0.132	0	1
122	3	0	0	0	59	1	0.622	0	0	1
123	1	0	30	0	0	1	0.093	0.4	0	1
124	3	0	0	0	60	1	0.093	0	0	1
125	1	0	31	0	0	1	0.094	0.4	0	1
126	3	0	0	0	61	0	0	0	0	1
127	3	0	0	0	62	0	0	0.074	0	1
128	2	0	0	35	0	0	0	0	0	1
129	1	0	32	0	0	1	0.095	0.4	0	1
130	3	0	0	0	63	1	2	0.19	0	1
131	1	0	33	0	0	1	0.079	0.4	0	1
132	1	0	34	0	0	1	0.082	0.4	0	1
133	1	0	35	0	0	1	0.079	0.4	0	1
134	3	0	0	0	64	1	0.092	0.114	0	1

## Sheet: Sheet3
Stim X-Axis (min)	Stim Y-Axis (sec)	Sil X-Axis (min)	Sil Y-Axis (sec)	AltStim X-Axis (min)	AltStim Y-Axis (sec)
0.153767	0.279	0.366983	3.749	2.59945	0.085
0.625033	0.093	1.12618	0	2.94282	0
0.869083	0.093	1.29678	0	3.3408	0.093
1.85652	0.082	1.42957	3.825	3.58213	0.093
2.37448	0.639	1.69707	0	4.56743	0
3.09885	0.097	2.04365	1.767	4.71997	0.095
5.13022	0.093	3.97353	0	5.96258	0
5.37447	0.081	4.14298	0	6.1172	0.095
5.62178	0.077	4.31323	0	6.45723	0
6.61108	0.084	4.97643	0	7.1941	0.08
7.60595	0.085	6.8682	0	8.08133	0
9.14132	0.081	7.03882	0	8.23482	0.093
12.2192	0.091	7.45238	0	8.4837	0.374
12.7162	0.185	8.9868	0	8.81623	0
13.1997	0.095	11.8948	0	9.48398	0
14.7017	0.092	12.0646	0	9.63845	0.091
16.3595	0.091	14.0486	0	9.9783	0
17.7351	0.099	14.9591	0	10.2327	0
18.6479	0.081	15.1286	0	10.3875	0.079
19.3975	0.078	15.6223	0	10.7286	0
19.6417	0.079	15.7918	0	10.8867	0.091
21.3534	0.092	16.2054	0	11.2281	0
21.5998	0.083	18.2382	0	11.4828	0
22.3446	0.079	18.905	0	11.6368	0.094
25.1387	0.092	19.0744	0	12.562	0
25.8648	0.079	19.2433	0	12.9565	0.078
27.2835	0.091	20.2754	0	13.4814	2.432
27.5323	0.324	20.4462	0	13.8793	0
28.0424	0.081	22.6044	0	14.3023	0
29.1478	0.093	24.6414	0	14.4578	0.078
29.7695	0.094	24.8109	0	15.3349	3.25
30.8252	0.095	24.9798	0	15.9468	0.078
31.282	0.079	26.0319	0.6	16.6045	0.077
31.5275	0.082	27.6989	1.101	16.8527	0.249
31.7717	0.079	30.6698	0	17.3245	0
				17.5799	0
				17.9793	0.094
				18.494	0
				20.0184	0.095
				20.7011	0
				20.8569	0.091
				21.1996	0
				21.8434	0.094
				22.1863	0
				22.7602	0.08
				23.0157	0.779
				23.2382	0.08
				23.4824	0.08
				23.9573	0
				24.216	0
				24.4694	0
				25.3898	0.498
				25.6213	0.095
				26.6264	0
				26.8828	0
				27.0377	0.086
				28.2887	0.094
				28.5316	0.08
				28.7863	0.622
				29.3922	0.093
				30.246	0
				30.5008	0
				31.1018	2
				32.0171	0.092

## Sheet: Sheet4
Distraction Annotation (active=0, sleep=1, distract=2)	Alt Stim Trial	Response (Miss=0, Hit=1, Late=2)	Stimulus Value (nC/Phase or kHz)
0	1	1	0.4
0	2	0	0		5 trials deleted for distraction
0	3	1	0.356
0	5	0	0
0	6	1	0.302
0	7	0	0
0	8	1	0.4
0	9	0	0
0	10	1	0.372
0	11	0	0
0	12	1	0.4
0	13	1	0.172
0	14	0	0
0	15	0	0.242
0	16	1	0.4
0	17	0	0
0	18	0	0.284
0	19	1	0.4
0	20	0	0
0	21	1	0.39
0	22	0	0
0	23	0	0.248
0	24	1	0.4
0	25	0	0
0	26	1	0.144
0	28	0	0
0	29	0	0.206
0	30	1	0.374
0	31	2	0.12
0	32	1	0.34
0	33	1	0.078
0	35	0	0
0	36	0	0.184
0	37	1	0.35
0	38	0	0.238
0	39	1	0.4
0	40	0	0.208
0	41	1	0.4
0	42	0	0.19
0	43	1	0.4
0	44	0	0.154
0	45	1	0.348
0	46	1	0.292
0	47	1	0.168
0	48	1	0.074
0	49	0	0
0	50	0	0.086
0	51	0	0.22
0	52	1	0.296
0	53	1	0.192
0	54	0	0.078
0	55	0	0.224
0	56	1	0.362
0	57	1	0.27
0	58	1	0.132
0	61	0	0
0	62	0	0.074
0	63	1	0.19
0	64	1	0.114

## Sheet: Sheet5
Stim Trial	Alt Stim Trial	Response (Miss=0, Hit=1, Late=2)	Reaction Time (s)	Stimulus Value (nC/Phase or kHz)
0	48	1	0.08	0.074
0	33	1	0.077	0.078
0	64	1	0.092	0.114
0	31	2	3.25	0.12
0	58	1	0.08	0.132
0	26	1	0.078	0.144
0	47	1	0.08	0.168
0	13	1	0.374	0.172
0	63	1	2	0.19
0	53	1	0.095	0.192
0	57	1	0.094	0.27
0	46	1	0.779	0.292
0	52	1	0.498	0.296
0	6	1	0.095	0.302
0	32	1	0.078	0.34
0	45	1	0.08	0.348
0	37	1	0.094	0.35
0	3	1	0.093	0.356
0	56	1	0.086	0.362
0	10	1	0.08	0.372
0	30	1	0.078	0.374
0	21	1	0.091	0.39
1	0	1	0.279	0.4
2	0	1	0.093	0.4
3	0	1	0.093	0.4
4	0	1	0.082	0.4
5	0	1	0.639	0.4
0	1	1	0.085	0.4
6	0	1	0.097	0.4
7	0	1	0.093	0.4
8	0	1	0.081	0.4
9	0	1	0.077	0.4
0	8	1	0.095	0.4
10	0	1	0.084	0.4
11	0	1	0.085	0.4
0	12	1	0.093	0.4
12	0	1	0.081	0.4
0	16	1	0.091	0.4
0	19	1	0.079	0.4
0	24	1	0.094	0.4
13	0	1	0.091	0.4
14	0	1	0.185	0.4
15	0	1	0.095	0.4
16	0	1	0.092	0.4
17	0	1	0.091	0.4
18	0	1	0.099	0.4
19	0	1	0.081	0.4
20	0	1	0.078	0.4
21	0	1	0.079	0.4
0	39	1	0.095	0.4
0	41	1	0.091	0.4
22	0	1	0.092	0.4
23	0	1	0.083	0.4
0	43	1	0.094	0.4
24	0	1	0.079	0.4
25	0	1	0.092	0.4
26	0	1	0.079	0.4
27	0	1	0.091	0.4
28	0	1	0.324	0.4
29	0	1	0.081	0.4
30	0	1	0.093	0.4
31	0	1	0.094	0.4
32	0	1	0.095	0.4
33	0	1	0.079	0.4
34	0	1	0.082	0.4
35	0	1	0.079	0.4

## Sheet: Sheet6
N/A
Animal wasn'y distracted

## Sheet: Sheet7
Distraction Annotation (active=0, sleep=1, distract=2)	Stim Trial	Silent Trial	Alt Stim Trial	Response (Miss=0, Hit=1, Late=2)
0	1	0	0	1	CR
0	0	1	0	1	CR
0	2	0	0	1	CR
0	3	0	0	1	CR
0	0	2	0	0	CR
0	0	3	0	0	CR
0	0	4	0	1	CR
0	0	5	0	0	CR
0	4	0	0	1	CR
0	0	6	0	1	CR
0	5	0	0	1	CR
0	0	0	1	1	CR
0	0	0	2	0	CR
0	6	0	0	1	CR
0	0	0	3	1	CR
0	0	0	4	1	CR
0	0	7	0	0	CR
0	0	8	0	0	CR
0	0	9	0	0	CR
0	0	0	5	0	CR
0	0	0	6	1	CR
0	0	10	0	0	CR
0	7	0	0	1	CR
0	8	0	0	1	CR
0	9	0	0	1	CR
0	0	0	7	0	CR
0	0	0	8	1	CR
0	0	0	9	0	CR
0	10	0	0	1	CR
0	0	11	0	0	CR
0	0	12	0	0	CR
0	0	0	10	1	CR
0	0	13	0	0	CR
0	11	0	0	1	CR
0	0	0	11	0	CR
0	0	0	12	1	CR
0	0	0	13	1	CR
0	0	0	14	0	CR
0	0	14	0	0	CR
0	12	0	0	1	CR
0	0	0	15	0	CR
0	0	0	16	1	CR
0	0	0	17	0	CR
0	0	0	18	0	CR
0	0	0	19	1	CR
0	0	0	20	0	CR
0	0	0	21	1	CR
0	0	0	22	0	CR
0	0	0	23	0	CR
0	0	0	24	1	CR
0	0	15	0	0	CR
0	0	16	0	0	CR
0	13	0	0	1	CR
0	0	0	25	0	CR
0	14	0	0	1	CR
0	0	0	26	1	CR
0	15	0	0	1	CR
0	0	0	27	1	CR
0	0	0	28	0	CR
0	0	17	0	0	CR
0	0	0	29	0	CR
0	0	0	30	1	CR
0	16	0	0	1	CR
0	0	18	0	0	CR
0	0	19	0	0	CR
0	0	0	31	2	CR
0	0	20	0	0	M
0	0	21	0	0	CR
0	0	0	32	1	CR
0	0	22	0	0	CR
0	17	0	0	1	CR
0	0	0	33	1	CR
0	0	0	34	1	CR
0	0	0	35	0	CR
0	0	0	36	0	CR
0	18	0	0	1	CR
0	0	0	37	1	CR
0	0	23	0	0	CR
0	0	0	38	0	CR
0	19	0	0	1	CR
0	0	24	0	0	CR
0	0	25	0	0	CR
0	0	26	0	0	CR
0	20	0	0	1	CR
0	21	0	0	1	CR
0	0	0	39	1	CR
0	0	27	0	0	CR
0	0	28	0	0	CR
0	0	0	40	0	CR
0	0	0	41	1	CR
0	0	0	42	0	CR
0	22	0	0	1	CR
0	23	0	0	1	CR
0	0	0	43	1	CR
0	0	0	44	0	CR
0	24	0	0	1	CR
0	0	29	0	0	CR
0	0	0	45	1	CR
0	0	0	46	1	CR
0	0	0	47	1	CR
0	0	0	48	1	CR
0	0	0	49	0	CR
0	0	0	50	0	CR
0	0	0	51	0	CR
0	0	30	0	0	CR
0	0	31	0	0	CR
0	0	32	0	0	CR
0	25	0	0	1	CR
0	0	0	52	1	CR
0	0	0	53	1	CR
0	26	0	0	1	CR
0	0	33	0	1	CR
0	0	0	54	0	CR
0	0	0	55	0	CR
0	0	0	56	1	CR
0	27	0	0	1	CR
0	28	0	0	1	CR
0	0	34	0	1	CR
0	29	0	0	1	CR
0	0	0	57	1	CR
0	0	0	58	1	CR
0	0	0	59	1	CR
0	30	0	0	1	CR
0	0	0	60	1	CR
0	31	0	0	1	CR
0	0	0	61	0	CR
0	0	0	62	0	CR
0	0	35	0	0	CR
0	32	0	0	1	CR
0	0	0	63	1	CR
0	33	0	0	1	CR
0	34	0	0	1	CR
0	35	0	0	1	CR
0	0	0	64	1	CR

## Sheet: Thomas Final
Distraction Annotation (active=0, sleep=1, distract=2)	Stim Trial	Silent Trial	Alt Stim Trial	Response (Miss=0, Hit=1, Late=2)
0	0	2	0	0	H
0	0	3	0	0	H
0	0	5	0	0	H
0	0	0	2	0	H
0	0	7	0	0	H
0	0	8	0	0	H
0	0	9	0	0	H
0	0	0	5	0	H
0	0	10	0	0	H
0	0	0	7	0	H
0	0	0	9	0	H
0	0	11	0	0	H
0	0	12	0	0	H
0	0	13	0	0	H
0	0	0	11	0	H
0	0	0	14	0	H
0	0	14	0	0	H
0	0	0	15	0	H
0	0	0	17	0	H
0	0	0	18	0	H
0	0	0	20	0	H
0	0	0	22	0	H
0	0	0	23	0	H
0	0	15	0	0	H
0	0	16	0	0	H
0	0	0	25	0	H
0	0	0	28	0	H
0	0	17	0	0	H
0	0	0	29	0	H
0	0	18	0	0	H
0	0	19	0	0	H
0	0	20	0	0	FA
0	0	21	0	0	H
0	0	22	0	0	H
0	0	0	35	0	H
0	0	0	36	0	H
0	0	23	0	0	H
0	0	0	38	0	H
0	0	24	0	0	H
0	0	25	0	0	H
0	0	26	0	0	H
0	0	27	0	0	H
0	0	28	0	0	H
0	0	0	40	0	H
0	0	0	42	0	H
0	0	0	44	0	H
0	0	29	0	0	H
0	0	0	49	0	H
0	0	0	50	0	H
0	0	0	51	0	H
0	0	30	0	0	H
0	0	31	0	0	H
0	0	32	0	0	H
0	0	0	54	0	H
0	0	0	55	0	H
0	0	0	61	0	H
0	0	0	62	0	H
0	0	35	0	0	H

## Sheet: Fareeha Final
Distraction Annotation (active=0, sleep=1, distract=2)	Stim Trial	Silent Trial	Alt Stim Trial	Response (Miss=0, Hit=1, Late=2)
0	0	2	0	0	H
0	0	3	0	0	H
0	0	5	0	0	H
0	0	0	2	0	H
0	0	7	0	0	H
0	0	8	0	0	H
0	0	9	0	0	H
0	0	0	5	0	H
0	0	10	0	0	H
0	0	0	7	0	H
0	0	0	9	0	H
0	0	11	0	0	H
0	0	12	0	0	H
0	0	13	0	0	H
0	0	0	11	0	H
0	0	0	14	0	H
0	0	14	0	0	H
0	0	0	15	0	H
0	0	0	17	0	H
0	0	0	18	0	H
0	0	0	20	0	H
0	0	0	22	0	H
0	0	0	23	0	H
0	0	15	0	0	H
0	0	16	0	0	H
0	0	0	25	0	H
0	0	0	28	0	H
0	0	17	0	0	H
0	0	0	29	0	H
0	0	18	0	0	H
0	0	19	0	0	H
0	0	20	0	0	FA
0	0	21	0	0	H
0	0	22	0	0	H
0	0	0	35	0	H
0	0	0	36	0	H
0	0	23	0	0	H
0	0	0	38	0	H
0	0	24	0	0	H
0	0	25	0	0	H
0	0	26	0	0	H
0	0	27	0	0	H
0	0	28	0	0	H
0	0	0	40	0	H
0	0	0	42	0	H
0	0	0	44	0	H
0	0	29	0	0	H
0	0	0	49	0	H
0	0	0	50	0	H
0	0	0	51	0	H
0	0	30	0	0	H
0	0	31	0	0	H
0	0	32	0	0	H
0	0	0	54	0	H
0	0	0	55	0	H
0	0	0	61	0	H
0	0	0	62	0	H
0	0	35	0	0	H
