# Supplementary material for: Real-Time Assessment of Rodent Engagement Using ArUco Markers: A Scalable and Accessible Approach for Scoring Behavior in a Nose-Poking Go/No-Go Task
Source: eNeuro. 2024 Mar 1;11(3):ENEURO.0500-23.2024. doi: 10.1523/ENEURO.0500-23.2024 (PMC11046262; doi:10.1523/ENEURO.0500-23.2024)
Supplement: Repository Files — Extended Data 1. GitHub Repository Code and Additional Files. This file contains all of the code/software, 3D models, and files that will be provided in the GitHub repository for running the experiments and analyzing the data. Download Repository Files, ZIP file. [file eneuro-11-ENEURO.0500-23.2024-s002.zip › All Session Data and Results/Raw Session Data Sheets/32-Minute Sessions/NS014/26-Sep-2023_NS014_Go-No-Go_Session#59.xlsx]

## Sheet: Sheet1
Task Name	Researcher Name	Session Number	Session Date	Animal Name	Animal Weight (g)	Stim Type	Session Pellets	Manual Pellets	Total Pellets	Accuracy Score (%)	Stimulus Trials	Silent Trials	Hits on Stim Trials	Misses on Stim Trials	Late Hits on Stim Trials	Hits on Silent Trials	Misses on Silent Trials	Catch Trials	Hits on Catch Trials	Total Timeout Time (s)	Initial Session Time (s)	Ending Session Time (s)	Total Pause Time (s)
Go-No-Go	Thomas	59	2023-09-26	NS014	425	All	68	5	73	90.1235	43	38	42	1	0	7	31	137	0	136	36385.2	38320.1	0

## Sheet: Sheet2
Trial	Trial Type (Stim=1, Silent=2, AltStim=3)	Distraction Annotation (active=0, sleep=1, distract=2)	Stim Trial	Silent Trial	Alt Stim Trial	Response (Miss=0, Hit=1, Late=2)	Reaction Time (s)	Stimulus Value (nC/Phase or kHz)	Layer	Monitor Channel
1	2	0	0	1	0	1	0.453	0	0	1
2	1	0	1	0	0	1	0.096	0.4	0	1
3	1	0	2	0	0	0	0	0.4	0	1
4	2	0	0	2	0	1	1.351	0	0	1
5	1	0	3	0	0	1	0.249	0.4	0	1
6	1	0	4	0	0	1	0.075	0.4	0	1
7	1	0	5	0	0	1	0.079	0.4	0	1
8	1	0	6	0	0	1	0.166	0.4	0	1
9	2	0	0	3	0	0	0	0	0	1
10	1	0	7	0	0	1	0.169	0.4	0	1
11	3	0	0	0	1	1	1.74	0.4	0	1
12	1	0	8	0	0	1	0.277	0.4	0	1
13	3	0	0	0	2	2	4.568	0.174	0	1
14	2	0	0	4	0	0	0	0	0	1
15	1	0	9	0	0	1	0.996	0.4	0	1
16	3	0	0	0	3	1	0.08	0.4	0	1
17	1	0	10	0	0	1	0.095	0.4	0	1
18	3	0	0	0	4	0	0	0.078	0	1
19	1	0	11	0	0	1	0.094	0.4	0	1
20	1	0	12	0	0	1	0.079	0.4	0	1
21	1	0	13	0	0	1	0.083	0.4	0	1
22	3	0	0	0	5	1	1.113	0.4	0	1
23	3	0	0	0	6	1	0.092	0	0	1
24	1	0	14	0	0	1	0.08	0.4	0	1
25	3	0	0	0	7	1	0.093	0	0	1
26	3	0	0	0	8	0	0	0	0	1
27	1	0	15	0	0	1	0.171	0.4	0	1
28	1	0	16	0	0	1	0.093	0.4	0	1
29	3	0	0	0	9	1	0.082	0.4	0	1
30	3	0	0	0	10	1	0.175	0.1	0	1
31	1	0	17	0	0	1	0.078	0.4	0	1
32	1	0	18	0	0	1	0.079	0.4	0	1
33	2	0	0	5	0	1	2.868	0	0	1
34	2	0	0	6	0	0	0	0	0	1
35	1	0	19	0	0	1	0.093	0.4	0	1
36	2	0	0	7	0	1	0.605	0	0	1
37	2	0	0	8	0	0	0	0	0	1
38	2	0	0	9	0	0	0	0	0	1
39	2	0	0	10	0	0	0	0	0	1
40	3	0	0	0	11	0	0	0	0	1
41	3	0	0	0	12	1	0.077	0.4	0	1
42	3	0	0	0	13	1	0.091	0	0	1
43	3	0	0	0	14	0	0	0	0	1
44	3	0	0	0	15	1	0.079	0.4	0	1
45	3	0	0	0	16	0	0	0.02	0	1
46	1	0	20	0	0	1	0.079	0.4	0	1
47	3	0	0	0	17	1	0.084	0.4	0	1
48	3	0	0	0	18	1	0.091	0.186	0	1
49	1	0	21	0	0	1	0.357	0.4	0	1
50	1	0	22	0	0	1	0.092	0.4	0	1
51	2	0	0	11	0	1	3.679	0	0	1
52	3	0	0	0	19	1	1.344	0	0	1
53	2	0	0	12	0	0	0	0	0	1
54	1	0	23	0	0	1	0.092	0.4	0	1
55	1	0	24	0	0	1	0.093	0.4	0	1
56	3	0	0	0	20	1	2.483	0	0	1
57	2	0	0	13	0	0	0	0	0	1
58	2	0	0	14	0	0	0	0	0	1
59	2	0	0	15	0	0	0	0	0	1
60	3	0	0	0	21	0	0	0	0	1
61	3	0	0	0	22	0	0	0.246	0	1
62	2	0	0	16	0	0	0	0	0	1
63	3	0	0	0	23	1	0.079	0.4	0	1
64	3	0	0	0	24	0	0	0.18	0	1
65	1	0	25	0	0	1	0.081	0.4	0	1
66	1	0	26	0	0	1	0.093	0.4	0	1
67	1	0	27	0	0	1	0.078	0.4	0	1
68	2	0	0	17	0	0	0	0	0	1
69	1	0	28	0	0	1	0.076	0.4	0	1
70	1	0	29	0	0	1	0.622	0.4	0	1
71	2	0	0	18	0	0	0	0	0	1
72	2	0	0	19	0	0	0	0	0	1
73	3	0	0	0	25	0	0	0.296	0	1
74	2	0	0	20	0	0	0	0	0	1
75	2	0	0	21	0	0	0	0	0	1
76	1	0	30	0	0	1	0.092	0.4	0	1
77	1	0	31	0	0	1	0.075	0.4	0	1
78	1	0	32	0	0	1	0.077	0.4	0	1
79	2	0	0	22	0	0	0	0	0	1
80	2	0	0	23	0	0	0	0	0	1
81	1	0	33	0	0	1	0.095	0.4	0	1
82	3	0	0	0	26	1	0.094	0.4	0	1
83	2	0	0	24	0	0	0	0	0	1
84	3	0	0	0	27	0	0	0.258	0	1
85	3	0	0	0	28	1	0.087	0.4	0	1
86	3	0	0	0	29	1	0.682	0.296	0	1
87	2	0	0	25	0	1	5.71	0	0	1
88	3	0	0	0	30	0	0	0.16	0	1
89	3	0	0	0	31	1	0.538	0.344	0	1
90	1	0	34	0	0	1	0.171	0.4	0	1
91	3	0	0	0	32	0	0	0.15	0	1
92	2	0	0	26	0	0	0	0	0	1
93	1	0	35	0	0	1	0.094	0.4	0	1
94	2	0	0	27	0	0	0	0	0	1
95	3	0	0	0	33	1	0.092	0.4	0	1
96	3	0	0	0	34	1	2.155	0.28	0	1
97	3	0	0	0	35	1	2.81	0.186	0	1
98	3	0	0	0	36	0	0	0.11	0	1
99	2	0	0	28	0	1	1.385	0	0	1
100	3	0	0	0	37	0	0	0.21	0	1
101	3	0	0	0	38	1	0.077	0.312	0	1
102	3	0	0	0	39	1	0.08	0.19	0	1
103	2	0	0	29	0	0	0	0	0	1
104	3	0	0	0	40	0	0	0.12	0	1
105	2	0	0	30	0	0	0	0	0	1
106	1	0	36	0	0	1	0.092	0.4	0	1
107	3	0	0	0	41	0	0	0.184	0	1
108	3	0	0	0	42	0	0	0.26	0	1
109	1	0	37	0	0	1	0.096	0.4	0	1
110	1	0	38	0	0	1	0.093	0.4	0	1
111	3	0	0	0	43	1	0.092	0.4	0	1
112	3	0	0	0	44	1	1.463	0.272	0	1
113	3	0	0	0	45	0	0	0.186	0	1
114	3	0	0	0	46	0	0	0.238	0	1
115	3	0	0	0	47	1	0.081	0.374	0	1
116	2	0	0	31	0	0	0	0	0	1
117	2	0	0	32	0	0	0	0	0	1
118	1	0	39	0	0	1	0.091	0.4	0	1
119	3	0	0	0	48	0	0	0.262	0	1
120	3	0	0	0	49	1	0.093	0.332	0	1
121	3	0	0	0	50	1	1.06	0.184	0	1
122	3	0	0	0	51	0	0	0.034	0	1
123	3	0	0	0	52	0	0	0.118	0	1
124	2	0	0	33	0	0	0	0	0	1
125	2	0	0	34	0	0	0	0	0	1
126	1	0	40	0	0	1	0.076	0.4	0	1
127	3	0	0	0	53	0	0	0.228	0	1
128	1	0	41	0	0	1	0.078	0.4	0	1
129	1	0	42	0	0	1	0.099	0.4	0	1
130	3	0	0	0	54	1	0.091	0.372	0	1
131	2	0	0	35	0	0	0	0	0	1
132	2	0	0	36	0	0	0	0	0	1
133	2	2	0	37	0	0	0	0	0	1
134	1	0	43	0	0	1	0.094	0.4	0	1
135	2	0	0	38	0	0	0	0	0	1
136	3	0	0	0	55	0	0	0.244	0	1
137	3	0	0	0	56	1	0.093	0.38	0	1

## Sheet: Sheet3
Stim X-Axis (min)	Stim Y-Axis (sec)	Sil X-Axis (min)	Sil Y-Axis (sec)	AltStim X-Axis (min)	AltStim Y-Axis (sec)
0.475917	0.096	0.07275	0.453	2.65167	1.74
0.823783	0	0.915183	1.351	3.149	4.568
1.25322	0.249	2.23397	0	3.77292	0.08
1.49003	0.075	3.3914	0	4.35278	0
1.73512	0.079	8.09712	2.868	5.24397	1.113
1.97845	0.166	8.39482	0	5.44988	0.092
2.38617	0.169	8.71538	0.605	6.06492	0.093
2.84062	0.277	9.08912	0	6.53773	0
3.56043	0.996	9.26077	0	7.16808	0.082
4.0144	0.095	9.43008	0	7.40948	0.175
4.5055	0.094	12.5048	3.679	9.68283	0
4.74633	0.079	13.1316	0	9.8346	0.077
4.98747	0.083	14.1258	0	10.0755	0.091
5.82487	0.08	14.2957	0	10.5499	0
6.6898	0.171	14.4662	0	10.7013	0.079
6.92977	0.093	15.1428	0	11.175	0
7.64943	0.078	16.5354	0	11.5684	0.084
7.89098	0.079	17.3132	0	11.81	0.091
8.54842	0.093	17.4828	0	12.7811	1.344
11.3275	0.079	17.9025	0	13.8139	2.483
12.0551	0.357	18.0716	0	14.7207	0
12.2872	0.092	18.9719	0	14.9739	0
13.2879	0.092	19.143	0	15.2961	0.079
13.532	0.093	19.7933	0	15.6377	0
15.7925	0.081	20.6824	5.71	17.7341	0
16.0372	0.093	21.8683	0	19.5362	0.094
16.2777	0.078	22.2786	0	20.0456	0
16.6885	0.076	23.3007	1.385	20.1998	0.087
17.0739	0.622	24.3905	0	20.4497	0.682
18.2257	0.092	24.8169	0	20.972	0
18.469	0.075	27.5737	0	21.1319	0.538
18.7119	0.077	27.7423	0	21.6992	0
19.2947	0.095	29.3915	0	22.4324	0.092
21.3591	0.171	29.5618	0	22.7101	2.155
22.0225	0.094	31.0881	0	22.9286	2.81
24.9728	0.092	31.2573	0	23.2084	0
25.7258	0.096	31.4267	0	23.734	0
25.9688	0.093	31.84	0	23.8899	0.077
27.9023	0.091			24.1336	0.08
29.7153	0.076			24.6469	0
30.2134	0.078			25.3156	0
30.457	0.099			25.5718	0
31.5829	0.094			26.2118	0.092
				26.4773	1.463
				26.7745	0
				27.0277	0
				27.1826	0.081
				28.2452	0
				28.3988	0.093
				28.6575	1.06
				28.9679	0
				29.2218	0
				30.0579	0
				30.6985	0.091
				32.0945	0
				32.2494	0.093

## Sheet: Sheet4
Distraction Annotation (active=0, sleep=1, distract=2)	Alt Stim Trial	Response (Miss=0, Hit=1, Late=2)	Stimulus Value (nC/Phase or kHz)
0	1	1	0.4
0	2	2	0.174		5 trials deleted for false alarms
0	3	1	0.4
0	4	0	0.078
0	5	1	0.4
0	8	0	0
0	9	1	0.4
0	10	1	0.1
0	11	0	0
0	12	1	0.4
0	14	0	0
0	15	1	0.4
0	16	0	0.02
0	17	1	0.4
0	18	1	0.186
0	21	0	0
0	22	0	0.246
0	23	1	0.4
0	24	0	0.18
0	25	0	0.296
0	26	1	0.4
0	27	0	0.258
0	28	1	0.4
0	29	1	0.296
0	30	0	0.16
0	31	1	0.344
0	32	0	0.15
0	33	1	0.4
0	34	1	0.28
0	35	1	0.186
0	36	0	0.11
0	37	0	0.21
0	38	1	0.312
0	39	1	0.19
0	40	0	0.12
0	41	0	0.184
0	42	0	0.26
0	43	1	0.4
0	44	1	0.272
0	45	0	0.186
0	46	0	0.238
0	47	1	0.374
0	48	0	0.262
0	49	1	0.332
0	50	1	0.184
0	51	0	0.034
0	52	0	0.118
0	53	0	0.228
0	54	1	0.372
0	55	0	0.244
0	56	1	0.38

## Sheet: Sheet5
Stim Trial	Alt Stim Trial	Response (Miss=0, Hit=1, Late=2)	Reaction Time (s)	Stimulus Value (nC/Phase or kHz)
0	10	1	0.175	0.1
0	2	2	4.568	0.174
0	50	1	1.06	0.184
0	18	1	0.091	0.186
0	35	1	2.81	0.186
0	39	1	0.08	0.19
0	44	1	1.463	0.272
0	34	1	2.155	0.28
0	29	1	0.682	0.296
0	38	1	0.077	0.312
0	49	1	0.093	0.332
0	31	1	0.538	0.344
0	54	1	0.091	0.372
0	47	1	0.081	0.374
0	56	1	0.093	0.38
1	0	1	0.096	0.4
3	0	1	0.249	0.4
4	0	1	0.075	0.4
5	0	1	0.079	0.4
6	0	1	0.166	0.4
7	0	1	0.169	0.4
0	1	1	1.74	0.4
8	0	1	0.277	0.4
9	0	1	0.996	0.4
0	3	1	0.08	0.4
10	0	1	0.095	0.4
11	0	1	0.094	0.4
12	0	1	0.079	0.4
13	0	1	0.083	0.4
0	5	1	1.113	0.4
14	0	1	0.08	0.4
15	0	1	0.171	0.4
16	0	1	0.093	0.4
0	9	1	0.082	0.4
17	0	1	0.078	0.4
18	0	1	0.079	0.4
19	0	1	0.093	0.4
0	12	1	0.077	0.4
0	15	1	0.079	0.4
20	0	1	0.079	0.4
0	17	1	0.084	0.4
21	0	1	0.357	0.4
22	0	1	0.092	0.4
23	0	1	0.092	0.4
24	0	1	0.093	0.4
0	23	1	0.079	0.4
25	0	1	0.081	0.4
26	0	1	0.093	0.4
27	0	1	0.078	0.4
28	0	1	0.076	0.4
29	0	1	0.622	0.4
30	0	1	0.092	0.4
31	0	1	0.075	0.4
32	0	1	0.077	0.4
33	0	1	0.095	0.4
0	26	1	0.094	0.4
0	28	1	0.087	0.4
34	0	1	0.171	0.4
35	0	1	0.094	0.4
0	33	1	0.092	0.4
36	0	1	0.092	0.4
37	0	1	0.096	0.4
38	0	1	0.093	0.4
0	43	1	0.092	0.4
39	0	1	0.091	0.4
40	0	1	0.076	0.4
41	0	1	0.078	0.4
42	0	1	0.099	0.4
43	0	1	0.094	0.4

## Sheet: Sheet6
Animal not distarcreed
N/A

## Sheet: Sheet7
Distraction Annotation (active=0, sleep=1, distract=2)	Stim Trial	Silent Trial	Alt Stim Trial	Response (Miss=0, Hit=1, Late=2)
0	0	1	0	1	CR
0	1	0	0	1	CR
0	2	0	0	0	CR
0	0	2	0	1	CR
0	3	0	0	1	CR
0	4	0	0	1	CR
0	5	0	0	1	CR
0	6	0	0	1	CR
0	0	3	0	0	CR
0	7	0	0	1	CR
0	0	0	1	1	CR
0	8	0	0	1	CR
0	0	0	2	2	CR
0	0	4	0	0	CR
0	9	0	0	1	CR
0	0	0	3	1	CR
0	10	0	0	1	CR
0	0	0	4	0	CR
0	11	0	0	1	CR
0	12	0	0	1	CR
0	13	0	0	1	CR
0	0	0	5	1	CR
0	0	0	6	1	CR
0	14	0	0	1	CR
0	0	0	7	1	CR
0	0	0	8	0	CR
0	15	0	0	1	CR
0	16	0	0	1	CR
0	0	0	9	1	CR
0	0	0	10	1	CR
0	17	0	0	1	CR
0	18	0	0	1	CR
0	0	5	0	1	CR
0	0	6	0	0	CR
0	19	0	0	1	CR
0	0	7	0	1	CR
0	0	8	0	0	CR
0	0	9	0	0	CR
0	0	10	0	0	CR
0	0	0	11	0	CR
0	0	0	12	1	CR
0	0	0	13	1	CR
0	0	0	14	0	CR
0	0	0	15	1	CR
0	0	0	16	0	CR
0	20	0	0	1	CR
0	0	0	17	1	CR
0	0	0	18	1	CR
0	21	0	0	1	CR
0	22	0	0	1	CR
0	0	11	0	1	CR
0	0	0	19	1	CR
0	0	12	0	0	CR
0	23	0	0	1	CR
0	24	0	0	1	CR
0	0	0	20	1	CR
0	0	13	0	0	CR
0	0	14	0	0	CR
0	0	15	0	0	CR
0	0	0	21	0	CR
0	0	0	22	0	CR
0	0	16	0	0	CR
0	0	0	23	1	CR
0	0	0	24	0	CR
0	25	0	0	1	CR
0	26	0	0	1	CR
0	27	0	0	1	CR
0	0	17	0	0	CR
0	28	0	0	1	CR
0	29	0	0	1	CR
0	0	18	0	0	CR
0	0	19	0	0	CR
0	0	0	25	0	CR
0	0	20	0	0	CR
0	0	21	0	0	CR
0	30	0	0	1	CR
0	31	0	0	1	CR
0	32	0	0	1	CR
0	0	22	0	0	CR
0	0	23	0	0	CR
0	33	0	0	1	CR
0	0	0	26	1	CR
0	0	24	0	0	CR
0	0	0	27	0	CR
0	0	0	28	1	CR
0	0	0	29	1	CR
0	0	25	0	1	CR
0	0	0	30	0	CR
0	0	0	31	1	CR
0	34	0	0	1	CR
0	0	0	32	0	CR
0	0	26	0	0	CR
0	35	0	0	1	CR
0	0	27	0	0	CR
0	0	0	33	1	CR
0	0	0	34	1	CR
0	0	0	35	1	CR
0	0	0	36	0	CR
0	0	28	0	1	CR
0	0	0	37	0	CR
0	0	0	38	1	CR
0	0	0	39	1	CR
0	0	29	0	0	CR
0	0	0	40	0	CR
0	0	30	0	0	CR
0	36	0	0	1	CR
0	0	0	41	0	CR
0	0	0	42	0	CR
0	37	0	0	1	CR
0	38	0	0	1	CR
0	0	0	43	1	CR
0	0	0	44	1	CR
0	0	0	45	0	CR
0	0	0	46	0	CR
0	0	0	47	1	CR
0	0	31	0	0	CR
0	0	32	0	0	CR
0	39	0	0	1	CR
0	0	0	48	0	CR
0	0	0	49	1	CR
0	0	0	50	1	CR
0	0	0	51	0	CR
0	0	0	52	0	CR
0	0	33	0	0	CR
0	0	34	0	0	CR
0	40	0	0	1	CR
0	0	0	53	0	CR
0	41	0	0	1	CR
0	42	0	0	1	CR
0	0	0	54	1	CR
0	0	35	0	0	CR
0	0	36	0	0	CR
2	0	37	0	0	H
0	43	0	0	1	CR
0	0	38	0	0	CR
0	0	0	55	0	CR
0	0	0	56	1	CR

## Sheet: Thomas Final
Distraction Annotation (active=0, sleep=1, distract=2)	Stim Trial	Silent Trial	Alt Stim Trial	Response (Miss=0, Hit=1, Late=2)
0	2	0	0	0	H
0	0	3	0	0	H
0	0	4	0	0	H
0	0	0	4	0	H
0	0	0	8	0	H
0	0	6	0	0	H
0	0	8	0	0	H
0	0	9	0	0	H
0	0	10	0	0	H
0	0	0	11	0	H
0	0	0	14	0	H
0	0	0	16	0	H
0	0	12	0	0	H
0	0	13	0	0	H
0	0	14	0	0	H
0	0	15	0	0	H
0	0	0	21	0	H
0	0	0	22	0	H
0	0	16	0	0	H
0	0	0	24	0	H
0	0	17	0	0	H
0	0	18	0	0	H
0	0	19	0	0	H
0	0	0	25	0	H
0	0	20	0	0	H
0	0	21	0	0	H
0	0	22	0	0	H
0	0	23	0	0	H
0	0	24	0	0	H
0	0	0	27	0	H
0	0	0	30	0	H
0	0	0	32	0	H
0	0	26	0	0	H
0	0	27	0	0	H
0	0	0	36	0	H
0	0	0	37	0	H
0	0	29	0	0	H
0	0	0	40	0	H
0	0	30	0	0	H
0	0	0	41	0	H
0	0	0	42	0	H
0	0	0	45	0	H
0	0	0	46	0	H
0	0	31	0	0	H
0	0	32	0	0	H
0	0	0	48	0	H
0	0	0	51	0	H
0	0	0	52	0	H
0	0	33	0	0	H
0	0	34	0	0	H
0	0	0	53	0	H
0	0	35	0	0	H
0	0	36	0	0	H
2	0	37	0	0	CR
0	0	38	0	0	H
0	0	0	55	0	H

## Sheet: Fareeha Final
Distraction Annotation (active=0, sleep=1, distract=2)	Stim Trial	Silent Trial	Alt Stim Trial	Response (Miss=0, Hit=1, Late=2)
0	2	0	0	0	H
0	0	3	0	0	H
0	0	4	0	0	H
0	0	0	4	0	H
0	0	0	8	0	H
0	0	6	0	0	H
0	0	8	0	0	H
0	0	9	0	0	H
0	0	10	0	0	H
0	0	0	11	0	H
0	0	0	14	0	H
0	0	0	16	0	H
0	0	12	0	0	H
0	0	13	0	0	H
0	0	14	0	0	H
0	0	15	0	0	H
0	0	0	21	0	H
0	0	0	22	0	H
0	0	16	0	0	H
0	0	0	24	0	H
0	0	17	0	0	H
0	0	18	0	0	H
0	0	19	0	0	H
0	0	0	25	0	H
0	0	20	0	0	H
0	0	21	0	0	H
0	0	22	0	0	H
0	0	23	0	0	H
0	0	24	0	0	H
0	0	0	27	0	H
0	0	0	30	0	H
0	0	0	32	0	H
0	0	26	0	0	H
0	0	27	0	0	H
0	0	0	36	0	H
0	0	0	37	0	H
0	0	29	0	0	H
0	0	0	40	0	H
0	0	30	0	0	H
0	0	0	41	0	H
0	0	0	42	0	H
0	0	0	45	0	H
0	0	0	46	0	H
0	0	31	0	0	H
0	0	32	0	0	H
0	0	0	48	0	H
0	0	0	51	0	H
0	0	0	52	0	H
0	0	33	0	0	H
0	0	34	0	0	H
0	0	0	53	0	H
0	0	35	0	0	H
0	0	36	0	0	H
2	0	37	0	0	CR
0	0	38	0	0	H
0	0	0	55	0	H
