# Supplementary material for: Real-Time Assessment of Rodent Engagement Using ArUco Markers: A Scalable and Accessible Approach for Scoring Behavior in a Nose-Poking Go/No-Go Task
Source: eNeuro. 2024 Mar 1;11(3):ENEURO.0500-23.2024. doi: 10.1523/ENEURO.0500-23.2024 (PMC11046262; doi:10.1523/ENEURO.0500-23.2024)
Supplement: Repository Files — Extended Data 1. GitHub Repository Code and Additional Files. This file contains all of the code/software, 3D models, and files that will be provided in the GitHub repository for running the experiments and analyzing the data. Download Repository Files, ZIP file. [file eneuro-11-ENEURO.0500-23.2024-s002.zip › All Session Data and Results/Raw Session Data Sheets/32-Minute Sessions/NS014/28-Sep-2023_NS014_Go-No-Go_Session#60.xlsx]

## Sheet: Sheet1
Task Name	Researcher Name	Session Number	Session Date	Animal Name	Animal Weight (g)	Stim Type	Session Pellets	Manual Pellets	Total Pellets	Accuracy Score (%)	Stimulus Trials	Silent Trials	Hits on Stim Trials	Misses on Stim Trials	Late Hits on Stim Trials	Hits on Silent Trials	Misses on Silent Trials	Catch Trials	Hits on Catch Trials	Total Timeout Time (s)	Initial Session Time (s)	Ending Session Time (s)	Total Pause Time (s)
Go-No-Go	Thomas	60	2023-09-28	NS014	411	All	68	0	68	88.4058	39	30	38	0	1	7	23	134	0	136	64670	66597.4	0

## Sheet: Sheet2
Trial	Trial Type (Stim=1, Silent=2, AltStim=3)	Distraction Annotation (active=0, sleep=1, distract=2)	Stim Trial	Silent Trial	Alt Stim Trial	Response (Miss=0, Hit=1, Late=2)	Reaction Time (s)	Stimulus Value (nC/Phase or kHz)	Layer	Monitor Channel
1	1	0	1	0	0	1	0.105	0.4	0	1
2	1	0	2	0	0	1	0.081	0.4	0	1
3	1	0	3	0	0	1	0.092	0.4	0	1
4	2	0	0	1	0	0	0	0	0	1
5	2	0	0	2	0	1	0.53	0	0	1
6	2	0	0	3	0	0	0	0	0	1
7	2	0	0	4	0	1	5.474	0	0	1
8	2	0	0	5	0	0	0	0	0	1
9	1	0	4	0	0	1	0.092	0.4	0	1
10	1	0	5	0	0	1	0.093	0.4	0	1
11	2	0	0	6	0	0	0	0	0	1
12	2	0	0	7	0	0	0	0	0	1
13	3	0	0	0	1	1	0.079	0.4	0	1
14	3	0	0	0	2	1	0.877	0	0	1
15	3	0	0	0	3	0	0	0	0	1
16	2	0	0	8	0	0	0	0	0	1
17	1	0	6	0	0	1	0.079	0.4	0	1
18	1	0	7	0	0	1	0.078	0.4	0	1
19	3	0	0	0	4	1	0.08	0.4	0	1
20	1	0	8	0	0	1	0.095	0.4	0	1
21	3	0	0	0	5	0	0	0.174	0	1
22	3	0	0	0	6	1	0.08	0.4	0	1
23	2	0	0	9	0	0	0	0	0	1
24	1	0	9	0	0	2	3.43	0.4	0	1
25	3	0	0	0	7	0	0	0	0	1
26	1	0	10	0	0	1	0.092	0.4	0	1
27	1	0	11	0	0	1	0.096	0.4	0	1
28	3	0	0	0	8	0	0	0.224	0	1
29	3	0	0	0	9	1	0.092	0.4	0	1
30	3	0	0	0	10	0	0	0.058	0	1
31	1	0	12	0	0	1	0.078	0.4	0	1
32	3	0	0	0	11	1	0.795	0.4	0	1
33	3	0	0	0	12	1	1.111	0.164	0	1
34	3	0	0	0	13	0	0	0	0	1
35	2	0	0	10	0	1	5.222	0	0	1
36	3	0	0	0	14	1	0.078	0.4	0	1
37	3	0	0	0	15	2	4.055	0	0	1
38	1	0	13	0	0	1	0.094	0.4	0	1
39	3	0	0	0	16	1	0.083	0.4	0	1
40	1	0	14	0	0	1	0.092	0.4	0	1
41	1	0	15	0	0	1	0.078	0.4	0	1
42	3	0	0	0	17	0	0	0.168	0	1
43	3	0	0	0	18	1	0.092	0.4	0	1
44	2	0	0	11	0	1	3.596	0	0	1
45	3	0	0	0	19	0	0	0	0	1
46	3	0	0	0	20	1	0.093	0.4	0	1
47	1	0	16	0	0	1	0.094	0.4	0	1
48	3	0	0	0	21	0	0	0	0	1
49	2	0	0	12	0	0	0	0	0	1
50	2	0	0	13	0	0	0	0	0	1
51	3	0	0	0	22	1	0.091	0.4	0	1
52	2	0	0	14	0	0	0	0	0	1
53	3	0	0	0	23	1	0.264	0.144	0	1
54	3	0	0	0	24	1	0.091	0	0	1
55	1	0	17	0	0	1	0.092	0.4	0	1
56	2	0	0	15	0	0	0	0	0	1
57	3	0	0	0	25	0	0	0	0	1
58	1	0	18	0	0	1	0.079	0.4	0	1
59	1	0	19	0	0	1	0.094	0.4	0	1
60	1	0	20	0	0	1	0.573	0.4	0	1
61	3	0	0	0	26	0	0	0.276	0	1
62	3	0	0	0	27	1	0.093	0.4	0	1
63	3	0	0	0	28	0	0	0.136	0	1
64	1	0	21	0	0	1	0.094	0.4	0	1
65	3	0	0	0	29	1	0.079	0.306	0	1
66	3	0	0	0	30	0	0	0.058	0	1
67	1	0	22	0	0	1	0.092	0.4	0	1
68	2	0	0	16	0	1	2.752	0	0	1
69	1	0	23	0	0	1	0.08	0.4	0	1
70	2	0	0	17	0	0	0	0	0	1
71	3	0	0	0	31	1	0.079	0.306	0	1
72	2	0	0	18	0	0	0	0	0	1
73	3	0	0	0	32	0	0	0.114	0	1
74	3	0	0	0	33	1	0.082	0.332	0	1
75	1	0	24	0	0	1	0.078	0.4	0	1
76	3	0	0	0	34	0	0	0.14	0	1
77	3	0	0	0	35	0	0	0.284	0	1
78	3	0	0	0	36	1	0.086	0.4	0	1
79	3	0	0	0	37	0	0	0.286	0	1
80	3	0	0	0	38	1	0.081	0.4	0	1
81	3	0	0	0	39	0	0	0.132	0	1
82	3	0	0	0	40	1	1.069	0.27	0	1
83	3	0	0	0	41	0	0	0	0	1
84	2	0	0	19	0	0	0	0	0	1
85	1	0	25	0	0	1	0.092	0.4	0	1
86	1	0	26	0	0	1	0.08	0.4	0	1
87	3	0	0	0	42	0	0	0.138	0	1
88	3	0	0	0	43	1	0.095	0.364	0	1
89	3	0	0	0	44	0	0	0.21	0	1
90	2	0	0	20	0	0	0	0	0	1
91	3	0	0	0	45	1	0.09	0.366	0	1
92	3	0	0	0	46	0	0	0.236	0	1
93	3	0	0	0	47	1	0.079	0.4	0	1
94	1	0	27	0	0	1	0.093	0.4	0	1
95	3	0	0	0	48	1	0.079	0.318	0	1
96	2	0	0	21	0	0	0	0	0	1
97	2	0	0	22	0	1	1.549	0	0	1
98	3	0	0	0	49	0	0	0.186	0	1
99	3	0	0	0	50	1	0.079	0.334	0	1
100	1	0	28	0	0	1	0.08	0.4	0	1
101	2	0	0	23	0	0	0	0	0	1
102	3	0	0	0	51	1	0.08	0.236	0	1
103	1	0	29	0	0	1	0.081	0.4	0	1
104	2	0	0	24	0	0	0	0	0	1
105	2	0	0	25	0	1	1.148	0	0	1
106	1	0	30	0	0	1	0.093	0.4	0	1
107	2	0	0	26	0	0	0	0	0	1
108	3	0	0	0	52	0	0	0.134	0	1
109	3	0	0	0	53	0	0	0.198	0	1
110	3	0	0	0	54	0	0	0.29	0	1
111	1	0	31	0	0	1	0.095	0.4	0	1
112	3	0	0	0	55	1	0.093	0.344	0	1
113	3	0	0	0	56	0	0	0.234	0	1
114	1	0	32	0	0	1	0.262	0.4	0	1
115	1	0	33	0	0	1	0.078	0.4	0	1
116	2	0	0	27	0	0	0	0	0	1
117	3	0	0	0	57	1	0.094	0.37	0	1
118	1	0	34	0	0	1	0.093	0.4	0	1
119	2	0	0	28	0	0	0	0	0	1
120	1	0	35	0	0	1	0.078	0.4	0	1
121	3	0	0	0	58	2	5.82	0.228	0	1
122	1	0	36	0	0	1	0.092	0.4	0	1
123	3	0	0	0	59	2	3.99	0.292	0	1
124	1	0	37	0	0	1	0.08	0.4	0	1
125	2	0	0	29	0	0	0	0	0	1
126	3	0	0	0	60	1	0.094	0.346	0	1
127	3	0	0	0	61	2	4.389	0.218	0	1
128	1	0	38	0	0	1	2.643	0.4	0	1
129	3	0	0	0	62	1	0.082	0.366	0	1
130	1	0	39	0	0	1	0.075	0.4	0	1
131	3	0	0	0	63	0	0	0.288	0	1
132	3	0	0	0	64	1	0.281	0.364	0	1
133	3	0	0	0	65	0	0	0.238	0	1
134	2	0	0	30	0	0	0	0	0	1

## Sheet: Sheet3
Stim X-Axis (min)	Stim Y-Axis (sec)	Sil X-Axis (min)	Sil Y-Axis (sec)	AltStim X-Axis (min)	AltStim Y-Axis (sec)
0.2447	0.105	0.9997	0	2.80672	0.079
0.4947	0.081	1.07872	0.53	3.06283	0.877
0.7408	0.092	1.45368	0	3.51098	0
1.97743	0.092	1.61292	5.474	4.3256	0.08
2.22298	0.093	1.82402	0	4.90982	0
3.83732	0.079	2.48177	0	5.06468	0.08
4.07953	0.078	2.65208	0	5.89748	0
4.56877	0.095	3.68112	0	6.6337	0
5.53308	3.43	5.3236	0	6.78675	0.092
6.05147	0.092	8.23645	5.222	7.12798	0
6.29432	0.096	10.4327	3.596	7.5371	0.795
7.28232	0.078	11.8326	0	7.773	1.111
8.99118	0.094	12.0031	0	8.08072	0
9.47625	0.092	12.4159	0	8.43897	0.078
9.71913	0.078	13.5769	0	8.7471	4.055
11.1875	0.094	16.4016	2.752	9.23203	0.083
13.185	0.092	16.9463	0	10.0619	0
13.9857	0.079	17.3589	0	10.2168	0.092
14.2292	0.094	20.2554	0	10.7903	0
14.4807	0.573	21.666	0	10.9451	0.093
15.4579	0.094	23.0738	0	11.6629	0
16.1983	0.092	23.1687	1.549	12.1595	0.091
16.6883	0.08	24.2542	0	12.572	0.264
18.0106	0.078	24.9098	0	12.8101	0.091
20.4117	0.092	24.9985	1.148	13.8317	0
20.6553	0.08	25.6015	0	14.8051	0
22.5679	0.093	27.7647	0	14.9607	0.093
23.996	0.08	28.4243	0	15.303	0
24.6519	0.081	30.0537	0	15.7018	0.079
25.3439	0.093	32.2235	0	16.0429	0
26.5219	0.095			17.1013	0.079
27.2692	0.262			17.6122	0
27.5072	0.078			17.767	0.082
28.1665	0.093			18.3549	0
28.5795	0.078			18.6094	0
29.1083	0.092			18.7631	0.086
29.6638	0.08			19.1071	0
30.8023	2.643			19.2621	0.081
31.2179	0.075			19.605	0
				19.7769	1.069
				20.0859	0
				20.9977	0
				21.1517	0.095
				21.4956	0
				21.8227	0.09
				22.168	0
				22.3232	0.079
				22.8145	0.079
				23.5963	0
				23.7516	0.079
				24.4077	0.08
				25.8554	0
				26.1104	0
				26.3672	0
				26.7651	0.093
				27.1113	0
				27.922	0.094
				28.9198	5.82
				29.4159	3.99
				30.2107	0.094
				30.5262	4.389
				30.9732	0.082
				31.5629	0
				31.7225	0.281
				32.0581	0

## Sheet: Sheet4
Distraction Annotation (active=0, sleep=1, distract=2)	Alt Stim Trial	Response (Miss=0, Hit=1, Late=2)	Stimulus Value (nC/Phase or kHz)
0	1	1	0.4
0	3	0	0		2 trials deleted for false alarms
0	4	1	0.4
0	5	0	0.174
0	6	1	0.4
0	7	0	0
0	8	0	0.224
0	9	1	0.4
0	10	0	0.058
0	11	1	0.4
0	12	1	0.164
0	13	0	0
0	14	1	0.4
0	15	2	0
0	16	1	0.4
0	17	0	0.168
0	18	1	0.4
0	19	0	0
0	20	1	0.4
0	21	0	0
0	22	1	0.4
0	23	1	0.144
0	25	0	0
0	26	0	0.276
0	27	1	0.4
0	28	0	0.136
0	29	1	0.306
0	30	0	0.058
0	31	1	0.306
0	32	0	0.114
0	33	1	0.332
0	34	0	0.14
0	35	0	0.284
0	36	1	0.4
0	37	0	0.286
0	38	1	0.4
0	39	0	0.132
0	40	1	0.27
0	41	0	0
0	42	0	0.138
0	43	1	0.364
0	44	0	0.21
0	45	1	0.366
0	46	0	0.236
0	47	1	0.4
0	48	1	0.318
0	49	0	0.186
0	50	1	0.334
0	51	1	0.236
0	52	0	0.134
0	53	0	0.198
0	54	0	0.29
0	55	1	0.344
0	56	0	0.234
0	57	1	0.37
0	58	2	0.228
0	59	2	0.292
0	60	1	0.346
0	61	2	0.218
0	62	1	0.366
0	63	0	0.288
0	64	1	0.364
0	65	0	0.238

## Sheet: Sheet5
Animal not distracted
N/A

## Sheet: Sheet6
Distraction Annotation (active=0, sleep=1, distract=2)	Stim Trial	Silent Trial	Alt Stim Trial	Response (Miss=0, Hit=1, Late=2)
0	1	0	0	1	CR
0	2	0	0	1	CR
0	3	0	0	1	CR
0	0	1	0	0	CR
0	0	2	0	1	CR
0	0	3	0	0	CR
0	0	4	0	1	CR
0	0	5	0	0	CR
0	4	0	0	1	CR
0	5	0	0	1	CR
0	0	6	0	0	CR
0	0	7	0	0	CR
0	0	0	1	1	CR
0	0	0	2	1	CR
0	0	0	3	0	CR
0	0	8	0	0	CR
0	6	0	0	1	CR
0	7	0	0	1	CR
0	0	0	4	1	CR
0	8	0	0	1	CR
0	0	0	5	0	CR
0	0	0	6	1	CR
0	0	9	0	0	CR
0	9	0	0	2	CR
0	0	0	7	0	CR
0	10	0	0	1	CR
0	11	0	0	1	CR
0	0	0	8	0	CR
0	0	0	9	1	CR
0	0	0	10	0	CR
0	12	0	0	1	CR
0	0	0	11	1	CR
0	0	0	12	1	CR
0	0	0	13	0	CR
0	0	10	0	1	CR
0	0	0	14	1	CR
0	0	0	15	2	CR
0	13	0	0	1	CR
0	0	0	16	1	CR
0	14	0	0	1	CR
0	15	0	0	1	CR
0	0	0	17	0	CR
0	0	0	18	1	CR
0	0	11	0	1	CR
0	0	0	19	0	CR
0	0	0	20	1	CR
0	16	0	0	1	CR
0	0	0	21	0	CR
0	0	12	0	0	CR
0	0	13	0	0	CR
0	0	0	22	1	CR
0	0	14	0	0	CR
0	0	0	23	1	CR
0	0	0	24	1	CR
0	17	0	0	1	CR
0	0	15	0	0	CR
0	0	0	25	0	CR
0	18	0	0	1	CR
0	19	0	0	1	CR
0	20	0	0	1	CR
0	0	0	26	0	CR
0	0	0	27	1	CR
0	0	0	28	0	CR
0	21	0	0	1	CR
0	0	0	29	1	CR
0	0	0	30	0	CR
0	22	0	0	1	CR
0	0	16	0	1	CR
0	23	0	0	1	CR
0	0	17	0	0	CR
0	0	0	31	1	CR
0	0	18	0	0	CR
0	0	0	32	0	CR
0	0	0	33	1	CR
0	24	0	0	1	CR
0	0	0	34	0	CR
0	0	0	35	0	CR
0	0	0	36	1	CR
0	0	0	37	0	CR
0	0	0	38	1	CR
0	0	0	39	0	CR
0	0	0	40	1	CR
0	0	0	41	0	CR
0	0	19	0	0	CR
0	25	0	0	1	CR
0	26	0	0	1	CR
0	0	0	42	0	CR
0	0	0	43	1	CR
0	0	0	44	0	CR
0	0	20	0	0	CR
0	0	0	45	1	CR
0	0	0	46	0	CR
0	0	0	47	1	CR
0	27	0	0	1	CR
0	0	0	48	1	CR
0	0	21	0	0	CR
0	0	22	0	1	CR
0	0	0	49	0	CR
0	0	0	50	1	CR
0	28	0	0	1	CR
0	0	23	0	0	CR
0	0	0	51	1	CR
0	29	0	0	1	CR
0	0	24	0	0	CR
0	0	25	0	1	CR
0	30	0	0	1	CR
0	0	26	0	0	CR
0	0	0	52	0	CR
0	0	0	53	0	CR
0	0	0	54	0	CR
0	31	0	0	1	CR
0	0	0	55	1	CR
0	0	0	56	0	CR
0	32	0	0	1	CR
0	33	0	0	1	CR
0	0	27	0	0	CR
0	0	0	57	1	CR
0	34	0	0	1	CR
0	0	28	0	0	CR
0	35	0	0	1	CR
0	0	0	58	2	CR
0	36	0	0	1	CR
0	0	0	59	2	CR
0	37	0	0	1	CR
0	0	29	0	0	CR
0	0	0	60	1	CR
0	0	0	61	2	CR
0	38	0	0	1	CR
0	0	0	62	1	CR
0	39	0	0	1	CR
0	0	0	63	0	CR
0	0	0	64	1	CR
0	0	0	65	0	CR
0	0	30	0	0	CR

## Sheet: Sheet7
Stim Trial	Alt Stim Trial	Response (Miss=0, Hit=1, Late=2)	Reaction Time (s)	Stimulus Value (nC/Phase or kHz)
0	23	1	0.264	0.144
0	12	1	1.111	0.164
0	61	2	4.389	0.218
0	58	2	5.82	0.228
0	51	1	0.08	0.236
0	40	1	1.069	0.27
0	59	2	3.99	0.292
0	29	1	0.079	0.306
0	31	1	0.079	0.306
0	48	1	0.079	0.318
0	33	1	0.082	0.332
0	50	1	0.079	0.334
0	55	1	0.093	0.344
0	60	1	0.094	0.346
0	43	1	0.095	0.364
0	64	1	0.281	0.364
0	45	1	0.09	0.366
0	62	1	0.082	0.366
0	57	1	0.094	0.37
1	0	1	0.105	0.4
2	0	1	0.081	0.4
3	0	1	0.092	0.4
4	0	1	0.092	0.4
5	0	1	0.093	0.4
0	1	1	0.079	0.4
6	0	1	0.079	0.4
7	0	1	0.078	0.4
0	4	1	0.08	0.4
8	0	1	0.095	0.4
0	6	1	0.08	0.4
10	0	1	0.092	0.4
11	0	1	0.096	0.4
0	9	1	0.092	0.4
12	0	1	0.078	0.4
0	11	1	0.795	0.4
0	14	1	0.078	0.4
13	0	1	0.094	0.4
0	16	1	0.083	0.4
14	0	1	0.092	0.4
15	0	1	0.078	0.4
0	18	1	0.092	0.4
0	20	1	0.093	0.4
16	0	1	0.094	0.4
0	22	1	0.091	0.4
17	0	1	0.092	0.4
18	0	1	0.079	0.4
19	0	1	0.094	0.4
20	0	1	0.573	0.4
0	27	1	0.093	0.4
21	0	1	0.094	0.4
22	0	1	0.092	0.4
23	0	1	0.08	0.4
24	0	1	0.078	0.4
0	36	1	0.086	0.4
0	38	1	0.081	0.4
25	0	1	0.092	0.4
26	0	1	0.08	0.4
0	47	1	0.079	0.4
27	0	1	0.093	0.4
28	0	1	0.08	0.4
29	0	1	0.081	0.4
30	0	1	0.093	0.4
31	0	1	0.095	0.4
32	0	1	0.262	0.4
33	0	1	0.078	0.4
34	0	1	0.093	0.4
35	0	1	0.078	0.4
36	0	1	0.092	0.4
37	0	1	0.08	0.4
38	0	1	2.643	0.4
39	0	1	0.075	0.4
9	0	2	3.43	0.4

## Sheet: Thomas Final
Distraction Annotation (active=0, sleep=1, distract=2)	Stim Trial	Silent Trial	Alt Stim Trial	Response (Miss=0, Hit=1, Late=2)
0	0	1	0	0	H
0	0	3	0	0	H
0	0	5	0	0	H
0	0	6	0	0	H
0	0	7	0	0	H
0	0	0	3	0	H
0	0	8	0	0	H
0	0	0	5	0	H
0	0	9	0	0	H
0	0	0	7	0	H
0	0	0	8	0	H
0	0	0	10	0	H
0	0	0	13	0	H
0	0	0	17	0	H
0	0	0	19	0	H
0	0	0	21	0	H
0	0	12	0	0	H
0	0	13	0	0	H
0	0	14	0	0	H
0	0	15	0	0	H
0	0	0	25	0	H
0	0	0	26	0	H
0	0	0	28	0	H
0	0	0	30	0	H
0	0	17	0	0	H
0	0	18	0	0	H
0	0	0	32	0	H
0	0	0	34	0	H
0	0	0	35	0	H
0	0	0	37	0	H
0	0	0	39	0	H
0	0	0	41	0	H
0	0	19	0	0	H
0	0	0	42	0	H
0	0	0	44	0	H
0	0	20	0	0	H
0	0	0	46	0	H
0	0	21	0	0	H
0	0	0	49	0	H
0	0	23	0	0	H
0	0	24	0	0	H
0	0	26	0	0	H
0	0	0	52	0	H
0	0	0	53	0	H
0	0	0	54	0	H
0	0	0	56	0	H
0	0	27	0	0	H
0	0	28	0	0	H
0	0	29	0	0	H
0	0	0	63	0	H
0	0	0	65	0	H
0	0	30	0	0	H

## Sheet: Fareeha Final
Distraction Annotation (active=0, sleep=1, distract=2)	Stim Trial	Silent Trial	Alt Stim Trial	Response (Miss=0, Hit=1, Late=2)
0	0	1	0	0	H
0	0	3	0	0	H
0	0	5	0	0	H
0	0	6	0	0	H
0	0	7	0	0	H
0	0	0	3	0	H
0	0	8	0	0	H
0	0	0	5	0	H
0	0	9	0	0	H
0	0	0	7	0	H
0	0	0	8	0	H
0	0	0	10	0	H
0	0	0	13	0	H
0	0	0	17	0	H
0	0	0	19	0	H
0	0	0	21	0	H
0	0	12	0	0	H
0	0	13	0	0	H
0	0	14	0	0	H
0	0	15	0	0	H
0	0	0	25	0	H
0	0	0	26	0	H
0	0	0	28	0	H
0	0	0	30	0	H
0	0	17	0	0	H
0	0	18	0	0	H
0	0	0	32	0	H
0	0	0	34	0	H
0	0	0	35	0	H
0	0	0	37	0	H
0	0	0	39	0	H
0	0	0	41	0	H
0	0	19	0	0	H
0	0	0	42	0	H
0	0	0	44	0	H
0	0	20	0	0	H
0	0	0	46	0	H
0	0	21	0	0	H
0	0	0	49	0	H
0	0	23	0	0	H
0	0	24	0	0	H
0	0	26	0	0	H
0	0	0	52	0	H
0	0	0	53	0	H
0	0	0	54	0	H
0	0	0	56	0	H
0	0	27	0	0	H
0	0	28	0	0	H
0	0	29	0	0	H
0	0	0	63	0	H
0	0	0	65	0	H
0	0	30	0	0	H
