# Supplementary material for: Real-Time Assessment of Rodent Engagement Using ArUco Markers: A Scalable and Accessible Approach for Scoring Behavior in a Nose-Poking Go/No-Go Task
Source: eNeuro. 2024 Mar 1;11(3):ENEURO.0500-23.2024. doi: 10.1523/ENEURO.0500-23.2024 (PMC11046262; doi:10.1523/ENEURO.0500-23.2024)
Supplement: Repository Files — Extended Data 1. GitHub Repository Code and Additional Files. This file contains all of the code/software, 3D models, and files that will be provided in the GitHub repository for running the experiments and analyzing the data. Download Repository Files, ZIP file. [file eneuro-11-ENEURO.0500-23.2024-s002.zip › All Session Data and Results/Raw Session Data Sheets/32-Minute Sessions/NS014/29-Sep-2023_NS014_Go-No-Go_Session#61.xlsx]

## Sheet: Sheet1
Task Name	Researcher Name	Session Number	Session Date	Animal Name	Animal Weight (g)	Stim Type	Session Pellets	Manual Pellets	Total Pellets	Accuracy Score (%)	Stimulus Trials	Silent Trials	Hits on Stim Trials	Misses on Stim Trials	Late Hits on Stim Trials	Hits on Silent Trials	Misses on Silent Trials	Catch Trials	Hits on Catch Trials	Total Timeout Time (s)	Initial Session Time (s)	Ending Session Time (s)	Total Pause Time (s)
Go-No-Go	Thomas	61	2023-09-29	NS014	424	All	64	0	64	95.082	32	29	31	0	1	2	27	134	0	32	50638.2	52559.4	0

## Sheet: Sheet2
Trial	Trial Type (Stim=1, Silent=2, AltStim=3)	Distraction Annotation (active=0, sleep=1, distract=2)	Stim Trial	Silent Trial	Alt Stim Trial	Response (Miss=0, Hit=1, Late=2)	Reaction Time (s)	Stimulus Value (nC/Phase or kHz)	Layer	Monitor Channel
1	2	0	0	1	0	0	0	0	0	1
2	1	0	1	0	0	1	0.09	0.4	0	1
3	1	0	2	0	0	1	0.09	0.4	0	1
4	1	0	3	0	0	1	0.079	0.4	0	1
5	1	0	4	0	0	1	0.088	0.4	0	1
6	1	0	5	0	0	1	0.248	0.4	0	1
7	2	0	0	2	0	0	0	0	0	1
8	2	0	0	3	0	0	0	0	0	1
9	1	0	6	0	0	1	0.08	0.4	0	1
10	1	0	7	0	0	1	0.077	0.4	0	1
11	3	0	0	0	1	1	0.095	0.4	0	1
12	1	0	8	0	0	1	0.094	0.4	0	1
13	2	0	0	4	0	0	0	0	0	1
14	2	0	0	5	0	1	0.619	0	0	1
15	3	0	0	0	2	0	0	0.168	0	1
16	3	0	0	0	3	1	0.17	0.4	0	1
17	1	0	9	0	0	1	0.078	0.4	0	1
18	2	0	0	6	0	0	0	0	0	1
19	3	0	0	0	4	0	0	0	0	1
20	3	0	0	0	5	0	0	0.276	0	1
21	3	0	0	0	6	1	0.092	0.4	0	1
22	3	0	0	0	7	0	0	0	0	1
23	3	0	0	0	8	1	0.092	0.4	0	1
24	3	0	0	0	9	0	0	0.116	0	1
25	3	0	0	0	10	1	0.079	0.4	0	1
26	3	0	0	0	11	0	0	0.098	0	1
27	2	0	0	7	0	1	0.478	0	0	1
28	1	0	10	0	0	1	0.075	0.4	0	1
29	2	0	0	8	0	0	0	0	0	1
30	1	0	11	0	0	1	0.081	0.4	0	1
31	3	0	0	0	12	1	0.08	0.4	0	1
32	1	0	12	0	0	2	4.291	0.4	0	1
33	1	0	13	0	0	1	1.543	0.4	0	1
34	3	0	0	0	13	0	0	0	0	1
35	3	0	0	0	14	1	0.092	0.4	0	1
36	3	0	0	0	15	0	0	0.05	0	1
37	3	0	0	0	16	1	0.079	0.4	0	1
38	1	0	14	0	0	1	0.327	0.4	0	1
39	2	0	0	9	0	0	0	0	0	1
40	2	0	0	10	0	0	0	0	0	1
41	2	0	0	11	0	0	0	0	0	1
42	2	0	0	12	0	0	0	0	0	1
43	3	0	0	0	17	0	0	0.158	0	1
44	3	0	0	0	18	1	0.092	0.4	0	1
45	3	0	0	0	19	1	1.195	0.038	0	1
46	1	0	15	0	0	1	0.093	0.4	0	1
47	3	0	0	0	20	0	0	0	0	1
48	3	0	0	0	21	1	0.092	0.4	0	1
49	3	0	0	0	22	0	0	0	0	1
50	3	0	0	0	23	0	0	0.232	0	1
51	1	0	16	0	0	1	0.095	0.4	0	1
52	1	0	17	0	0	1	0.096	0.4	0	1
53	3	0	0	0	24	1	0.171	0.4	0	1
54	3	0	0	0	25	0	0	0.268	0	1
55	1	0	18	0	0	1	0.093	0.4	0	1
56	2	0	0	13	0	0	0	0	0	1
57	3	0	0	0	26	0	0	0.38	0	1
58	3	0	0	0	27	1	0.093	0.4	0	1
59	3	0	0	0	28	0	0	0.104	0	1
60	3	0	0	0	29	1	0.87	0.368	0	1
61	3	0	0	0	30	0	0	0.086	0	1
62	3	0	0	0	31	1	0.093	0.322	0	1
63	1	0	19	0	0	1	0.092	0.4	0	1
64	3	0	0	0	32	0	0	0.104	0	1
65	2	0	0	14	0	0	0	0	0	1
66	3	0	0	0	33	0	0	0.28	0	1
67	3	0	0	0	34	0	0	0.4	0	1
68	3	0	0	0	35	1	0.094	0.4	0	1
69	3	0	0	0	36	0	0	0.114	0	1
70	2	0	0	15	0	0	0	0	0	1
71	3	0	0	0	37	0	0	0.238	0	1
72	2	0	0	16	0	0	0	0	0	1
73	2	2	0	17	0	0	0	0	0	1
74	3	0	0	0	38	2	3.816	0.4	0	1
75	1	0	20	0	0	1	0.776	0.4	0	1
76	3	0	0	0	39	1	0.091	0.4	0	1
77	2	0	0	18	0	0	0	0	0	1
78	3	0	0	0	40	0	0	0.238	0	1
79	3	0	0	0	41	1	0.25	0.4	0	1
80	3	0	0	0	42	0	0	0.266	0	1
81	3	0	0	0	43	1	2.072	0.4	0	1
82	3	0	0	0	44	0	0	0.154	0	1
83	2	0	0	19	0	0	0	0	0	1
84	1	0	21	0	0	1	0.093	0.4	0	1
85	3	0	0	0	45	1	0.102	0.4	0	1
86	3	0	0	0	46	0	0	0.118	0	1
87	2	0	0	20	0	0	0	0	0	1
88	3	0	0	0	47	1	0.082	0.31	0	1
89	3	0	0	0	48	0	0	0.07	0	1
90	1	0	22	0	0	1	0.746	0.4	0	1
91	3	0	0	0	49	0	0	0.172	0	1
92	1	0	23	0	0	1	0.085	0.4	0	1
93	3	0	0	0	50	1	0.095	0.372	0	1
94	3	0	0	0	51	0	0	0.258	0	1
95	3	0	0	0	52	1	0.081	0.35	0	1
96	3	0	0	0	53	0	0	0.228	0	1
97	1	0	24	0	0	1	0.182	0.4	0	1
98	2	0	0	21	0	0	0	0	0	1
99	3	0	0	0	54	1	0.077	0.336	0	1
100	3	0	0	0	55	0	0	0.198	0	1
101	3	0	0	0	56	1	0.081	0.312	0	1
102	3	0	0	0	57	0	0	0.234	0	1
103	2	0	0	22	0	0	0	0	0	1
104	2	0	0	23	0	0	0	0	0	1
105	1	0	25	0	0	1	0.093	0.4	0	1
106	2	0	0	24	0	0	0	0	0	1
107	1	0	26	0	0	1	0.449	0.4	0	1
108	2	0	0	25	0	0	0	0	0	1
109	3	0	0	0	58	0	0	0.354	0	1
110	3	0	0	0	59	1	0.231	0.4	0	1
111	3	0	0	0	60	1	0.094	0.342	0	1
112	2	0	0	26	0	0	0	0	0	1
113	1	0	27	0	0	1	0.077	0.4	0	1
114	3	0	0	0	61	0	0	0.196	0	1
115	2	0	0	27	0	0	0	0	0	1
116	3	0	0	0	62	0	0	0.258	0	1
117	3	0	0	0	63	1	0.718	0.4	0	1
118	3	0	0	0	64	0	0	0.272	0	1
119	3	0	0	0	65	1	0.75	0.4	0	1
120	3	0	0	0	66	1	1.442	0.348	0	1
121	1	0	28	0	0	1	0.558	0.4	0	1
122	1	0	29	0	0	1	0.078	0.4	0	1
123	3	0	0	0	67	0	0	0.226	0	1
124	1	0	30	0	0	1	0.809	0.4	0	1
125	3	0	0	0	68	1	0.085	0.302	0	1
126	1	0	31	0	0	1	0.094	0.4	0	1
127	2	2	0	28	0	0	0	0	0	1
128	3	0	0	0	69	0	0	0.192	0	1
129	2	0	0	29	0	0	0	0	0	1
130	3	0	0	0	70	0	0	0.28	0	1
131	3	0	0	0	71	1	2.311	0.4	0	1
132	3	0	0	0	72	1	0.082	0.318	0	1
133	3	0	0	0	73	0	0	0.234	0	1
134	1	0	32	0	0	1	0.279	0.4	0	1

## Sheet: Sheet3
Stim X-Axis (min)	Stim Y-Axis (sec)	Sil X-Axis (min)	Sil Y-Axis (sec)	AltStim X-Axis (min)	AltStim Y-Axis (sec)
0.328733	0.09	0.160633	0	2.42382	0.095
0.5797	0.09	1.59063	0	3.4816	0
0.830667	0.079	1.76033	0	3.64627	0.17
1.08233	0.088	2.93432	0	4.4173	0
1.33905	0.248	3.01322	0.619	4.67955	0
1.923	0.08	4.15173	0	4.84462	0.092
2.17455	0.077	6.30322	0.478	5.19425	0
2.67588	0.094	6.93258	0	5.35687	0.092
3.89397	0.078	9.4245	0	5.70983	0
6.67355	0.075	9.59403	0	5.87303	0.079
7.09495	0.081	9.7639	0	6.22555	0
7.66757	4.291	9.93287	0	7.34597	0.08
7.93668	1.543	13.4243	0	8.2409	0
9.17318	0.327	15.6548	0	8.40327	0.092
10.8445	0.093	16.8726	0	8.75262	0
12.1429	0.095	17.3069	0	8.9165	0.079
12.3958	0.096	17.4762	0	10.1963	0
13.1673	0.093	18.4706	0	10.3595	0.092
15.132	0.092	19.9073	0	10.6306	1.195
17.9813	0.776	20.8531	0	11.1974	0
20.0739	0.093	23.602	0	11.3649	0.092
21.5506	0.746	24.8164	0	11.7165	0
22.0508	0.085	24.9862	0	11.9788	0
23.3477	0.182	25.4092	0	12.6505	0.171
25.1515	0.093	25.8277	0	13.0033	0
25.5806	0.449	26.7738	0	13.6915	0
26.9418	0.077	27.4648	0	13.8552	0.093
28.8973	0.558	30.4137	0	14.207	0
29.1349	0.078	30.8478	0	14.3855	0.87
29.6665	0.809			14.714	0
30.1554	0.094			14.8803	0.093
32.0248	0.279			15.4857	0
				15.9195	0
				16.1837	0
				16.3519	0.094
				16.704	0
				17.1378	0
				17.7085	3.816
				18.2145	0.091
				18.7356	0
				18.9042	0.25
				19.2526	0
				19.4516	2.072
				19.7371	0
				20.3315	0.102
				20.6833	0
				21.0193	0.082
				21.3737	0
				21.8845	0
				22.3079	0.095
				22.6593	0
				22.8242	0.081
				23.1783	0
				23.7689	0.077
				24.1235	0
				24.293	0.081
				24.6471	0
				26.0918	0
				26.2653	0.231
				26.5153	0.094
				27.2965	0
				27.7288	0
				27.9064	0.718
				28.2411	0
				28.4193	0.75
				28.6752	1.442
				29.4897	0
				29.9011	0.085
				30.6789	0
				31.1147	0
				31.3182	2.311
				31.4995	0.082
				31.8543	0

## Sheet: Sheet4
Distraction Annotation (active=0, sleep=1, distract=2)	Alt Stim Trial	Response (Miss=0, Hit=1, Late=2)	Stimulus Value (nC/Phase or kHz)
0	1	1	0.4
0	2	0	0.168		0 trials deleted
0	3	1	0.4
0	4	0	0
0	5	0	0.276
0	6	1	0.4
0	7	0	0
0	8	1	0.4
0	9	0	0.116
0	10	1	0.4
0	11	0	0.098
0	12	1	0.4
0	13	0	0
0	14	1	0.4
0	15	0	0.05
0	16	1	0.4
0	17	0	0.158
0	18	1	0.4
0	19	1	0.038
0	20	0	0
0	21	1	0.4
0	22	0	0
0	23	0	0.232
0	24	1	0.4
0	25	0	0.268
0	26	0	0.38
0	27	1	0.4
0	28	0	0.104
0	29	1	0.368
0	30	0	0.086
0	31	1	0.322
0	32	0	0.104
0	33	0	0.28
0	34	0	0.4
0	35	1	0.4
0	36	0	0.114
0	37	0	0.238
0	38	2	0.4
0	39	1	0.4
0	40	0	0.238
0	41	1	0.4
0	42	0	0.266
0	43	1	0.4
0	44	0	0.154
0	45	1	0.4
0	46	0	0.118
0	47	1	0.31
0	48	0	0.07
0	49	0	0.172
0	50	1	0.372
0	51	0	0.258
0	52	1	0.35
0	53	0	0.228
0	54	1	0.336
0	55	0	0.198
0	56	1	0.312
0	57	0	0.234
0	58	0	0.354
0	59	1	0.4
0	60	1	0.342
0	61	0	0.196
0	62	0	0.258
0	63	1	0.4
0	64	0	0.272
0	65	1	0.4
0	66	1	0.348
0	67	0	0.226
0	68	1	0.302
0	69	0	0.192
0	70	0	0.28
0	71	1	0.4
0	72	1	0.318
0	73	0	0.234

## Sheet: Sheet5
Animalnnotndistraxtded
N/A

## Sheet: Sheet6
Stim Trial	Alt Stim Trial	Response (Miss=0, Hit=1, Late=2)	Reaction Time (s)	Stimulus Value (nC/Phase or kHz)
0	19	1	1.195	0.038
0	68	1	0.085	0.302
0	47	1	0.082	0.31
0	56	1	0.081	0.312
0	72	1	0.082	0.318
0	31	1	0.093	0.322
0	54	1	0.077	0.336
0	60	1	0.094	0.342
0	66	1	1.442	0.348
0	52	1	0.081	0.35
0	29	1	0.87	0.368
0	50	1	0.095	0.372
1	0	1	0.09	0.4
2	0	1	0.09	0.4
3	0	1	0.079	0.4
4	0	1	0.088	0.4
5	0	1	0.248	0.4
6	0	1	0.08	0.4
7	0	1	0.077	0.4
0	1	1	0.095	0.4
8	0	1	0.094	0.4
0	3	1	0.17	0.4
9	0	1	0.078	0.4
0	6	1	0.092	0.4
0	8	1	0.092	0.4
0	10	1	0.079	0.4
10	0	1	0.075	0.4
11	0	1	0.081	0.4
0	12	1	0.08	0.4
13	0	1	1.543	0.4
0	14	1	0.092	0.4
0	16	1	0.079	0.4
14	0	1	0.327	0.4
0	18	1	0.092	0.4
15	0	1	0.093	0.4
0	21	1	0.092	0.4
16	0	1	0.095	0.4
17	0	1	0.096	0.4
0	24	1	0.171	0.4
18	0	1	0.093	0.4
0	27	1	0.093	0.4
19	0	1	0.092	0.4
0	35	1	0.094	0.4
20	0	1	0.776	0.4
0	39	1	0.091	0.4
0	41	1	0.25	0.4
0	43	1	2.072	0.4
21	0	1	0.093	0.4
0	45	1	0.102	0.4
22	0	1	0.746	0.4
23	0	1	0.085	0.4
24	0	1	0.182	0.4
25	0	1	0.093	0.4
26	0	1	0.449	0.4
0	59	1	0.231	0.4
27	0	1	0.077	0.4
0	63	1	0.718	0.4
0	65	1	0.75	0.4
28	0	1	0.558	0.4
29	0	1	0.078	0.4
30	0	1	0.809	0.4
31	0	1	0.094	0.4
0	71	1	2.311	0.4
32	0	1	0.279	0.4
12	0	2	4.291	0.4
0	38	2	3.816	0.4

## Sheet: Fareeha Final
Distraction Annotation (active=0, sleep=1, distract=2)	Stim Trial	Silent Trial	Alt Stim Trial	Response (Miss=0, Hit=1, Late=2)
0	0	1	0	0	H
0	0	2	0	0	H
0	0	3	0	0	H
0	0	4	0	0	H
0	0	0	2	0	H
0	0	6	0	0	H
0	0	0	4	0	H
0	0	0	5	0	H
0	0	0	7	0	H
0	0	0	9	0	H
0	0	0	11	0	H
0	0	8	0	0	H
0	0	0	13	0	H
0	0	0	15	0	H
0	0	9	0	0	H
0	0	10	0	0	H
0	0	11	0	0	H
0	0	12	0	0	H
0	0	0	17	0	H
0	0	0	20	0	H
0	0	0	22	0	H
0	0	0	23	0	H
0	0	0	25	0	H
0	0	13	0	0	H
0	0	0	26	0	H
0	0	0	28	0	H
0	0	0	30	0	H
0	0	0	32	0	H
0	0	14	0	0	H
0	0	0	33	0	H
0	0	0	34	0	H
0	0	0	36	0	H
0	0	15	0	0	H
0	0	0	37	0	H
0	0	16	0	0	H
2	0	17	0	0	CR
0	0	18	0	0	H
0	0	0	40	0	H
0	0	0	42	0	H
0	0	0	44	0	H
0	0	19	0	0	H
0	0	0	46	0	H
0	0	20	0	0	H
0	0	0	48	0	H
0	0	0	49	0	H
0	0	0	51	0	H
0	0	0	53	0	H
0	0	21	0	0	H
0	0	0	55	0	H
0	0	0	57	0	H
0	0	22	0	0	H
0	0	23	0	0	H
0	0	24	0	0	H
0	0	25	0	0	H
0	0	0	58	0	H
0	0	26	0	0	H
0	0	0	61	0	H
0	0	27	0	0	H
0	0	0	62	0	H
0	0	0	64	0	H
0	0	0	67	0	H
2	0	28	0	0	CR
0	0	0	69	0	H
0	0	29	0	0	H
0	0	0	70	0	H
0	0	0	73	0	H

## Sheet: Thomas Final
Distraction Annotation (active=0, sleep=1, distract=2)	Stim Trial	Silent Trial	Alt Stim Trial	Response (Miss=0, Hit=1, Late=2)
0	0	1	0	0	H
0	0	2	0	0	H
0	0	3	0	0	H
0	0	4	0	0	H
0	0	0	2	0	H
0	0	6	0	0	H
0	0	0	4	0	H
0	0	0	5	0	H
0	0	0	7	0	H
0	0	0	9	0	H
0	0	0	11	0	H
0	0	8	0	0	H
0	0	0	13	0	H
0	0	0	15	0	H
0	0	9	0	0	H
0	0	10	0	0	H
0	0	11	0	0	H
0	0	12	0	0	H
0	0	0	17	0	H
0	0	0	20	0	H
0	0	0	22	0	H
0	0	0	23	0	H
0	0	0	25	0	H
0	0	13	0	0	H
0	0	0	26	0	H
0	0	0	28	0	H
0	0	0	30	0	H
0	0	0	32	0	H
0	0	14	0	0	H
0	0	0	33	0	H
0	0	0	34	0	H
0	0	0	36	0	H
0	0	15	0	0	H
0	0	0	37	0	H
0	0	16	0	0	H
2	0	17	0	0	CR
0	0	18	0	0	H
0	0	0	40	0	H
0	0	0	42	0	H
0	0	0	44	0	H
0	0	19	0	0	H
0	0	0	46	0	H
0	0	20	0	0	H
0	0	0	48	0	H
0	0	0	49	0	H
0	0	0	51	0	H
0	0	0	53	0	H
0	0	21	0	0	H
0	0	0	55	0	H
0	0	0	57	0	H
0	0	22	0	0	H
0	0	23	0	0	H
0	0	24	0	0	H
0	0	25	0	0	H
0	0	0	58	0	H
0	0	26	0	0	H
0	0	0	61	0	H
0	0	27	0	0	H
0	0	0	62	0	H
0	0	0	64	0	H
0	0	0	67	0	H
2	0	28	0	0	M
0	0	0	69	0	H
0	0	29	0	0	H
0	0	0	70	0	H
0	0	0	73	0	H
