# Supplementary material for: Real-Time Assessment of Rodent Engagement Using ArUco Markers: A Scalable and Accessible Approach for Scoring Behavior in a Nose-Poking Go/No-Go Task
Source: eNeuro. 2024 Mar 1;11(3):ENEURO.0500-23.2024. doi: 10.1523/ENEURO.0500-23.2024 (PMC11046262; doi:10.1523/ENEURO.0500-23.2024)
Supplement: Repository Files — Extended Data 1. GitHub Repository Code and Additional Files. This file contains all of the code/software, 3D models, and files that will be provided in the GitHub repository for running the experiments and analyzing the data. Download Repository Files, ZIP file. [file eneuro-11-ENEURO.0500-23.2024-s002.zip › All Session Data and Results/Raw Session Data Sheets/32-Minute Sessions/NS016/20-Sep-2023_NS016_Go-No-Go_Session#35.xlsx]

## Sheet: Sheet1
Task Name	Researcher Name	Session Number	Session Date	Animal Name	Animal Weight (g)	Stim Type	Session Pellets	Manual Pellets	Total Pellets	Accuracy Score (%)	Stimulus Trials	Silent Trials	Hits on Stim Trials	Misses on Stim Trials	Late Hits on Stim Trials	Hits on Silent Trials	Misses on Silent Trials	Catch Trials	Hits on Catch Trials	Total Timeout Time (s)	Initial Session Time (s)	Ending Session Time (s)	Total Pause Time (s)
Go-No-Go	Thomas	35	2023-09-20	NS016	511	All	59	1	60	94.5205	33	40	30	2	1	1	39	133	0	32	50645.7	52575.4	0

## Sheet: Sheet2
Trial	Trial Type (Stim=1, Silent=2, AltStim=3)	Distraction Annotation (active=0, sleep=1, distract=2)	Stim Trial	Silent Trial	Alt Stim Trial	Response (Miss=0, Hit=1, Late=2)	Reaction Time (s)	Stimulus Value (nC/Phase or kHz)	Layer	Monitor Channel
1	1	0	1	0	0	1	0.745	0.4	0	1
2	1	0	2	0	0	1	0.092	0.4	0	1
3	1	0	3	0	0	1	0.093	0.4	0	1
4	2	0	0	1	0	0	0	0	0	1
5	1	0	4	0	0	1	0.105	0.4	0	1
6	2	0	0	2	0	0	0	0	0	1
7	2	0	0	3	0	0	0	0	0	1
8	2	0	0	4	0	0	0	0	0	1
9	1	0	5	0	0	1	1.31	0.4	0	1
10	1	0	6	0	0	1	0.083	0.4	0	1
11	3	0	0	0	1	1	0.079	0.4	0	1
12	1	0	7	0	0	0	0	0.4	0	1
13	1	0	8	0	0	2	3.344	0.4	0	1
14	3	0	0	0	2	0	0	0	0	1
15	3	0	0	0	3	1	0.655	0.22	0	1
16	3	0	0	0	4	0	0	0	0	1
17	3	0	0	0	5	1	1.119	0.4	0	1
18	1	0	9	0	0	1	0.081	0.4	0	1
19	3	0	0	0	6	0	0	0	0	1
20	3	0	0	0	7	0	0	0.226	0	1
21	3	0	0	0	8	1	0.094	0.4	0	1
22	2	0	0	5	0	0	0	0	0	1
23	1	0	10	0	0	1	0.091	0.4	0	1
24	2	0	0	6	0	0	0	0	0	1
25	1	0	11	0	0	1	0.078	0.4	0	1
26	1	0	12	0	0	1	0.093	0.4	0	1
27	1	0	13	0	0	1	0.279	0.4	0	1
28	1	0	14	0	0	0	0	0.4	0	1
29	2	2	0	7	0	0	0	0	0	1
30	2	0	0	8	0	0	0	0	0	1
31	3	0	0	0	9	0	0	0	0	1
32	3	0	0	0	10	1	0.091	0.288	0	1
33	1	0	15	0	0	1	0.079	0.4	0	1
34	2	0	0	9	0	0	0	0	0	1
35	3	0	0	0	11	0	0	0.048	0	1
36	3	0	0	0	12	1	0.17	0.4	0	1
37	3	0	0	0	13	0	0	0	0	1
38	3	0	0	0	14	1	0.098	0.4	0	1
39	3	0	0	0	15	1	0.093	0.19	0	1
40	2	0	0	10	0	0	0	0	0	1
41	3	0	0	0	16	0	0	0	0	1
42	2	0	0	11	0	0	0	0	0	1
43	3	0	0	0	17	1	2.586	0.4	0	1
44	3	0	0	0	18	0	0	0.048	0	1
45	3	0	0	0	19	1	0.077	0.4	0	1
46	3	0	0	0	20	0	0	0	0	1
47	2	0	0	12	0	0	0	0	0	1
48	3	0	0	0	21	1	0.095	0.4	0	1
49	2	0	0	13	0	0	0	0	0	1
50	2	0	0	14	0	0	0	0	0	1
51	3	0	0	0	22	0	0	0	0	1
52	3	0	0	0	23	1	2.207	0.186	0	1
53	1	0	16	0	0	1	0.092	0.4	0	1
54	1	0	17	0	0	1	0.094	0.4	0	1
55	3	0	0	0	24	0	0	0.068	0	1
56	3	0	0	0	25	1	0.093	0.25	0	1
57	3	0	0	0	26	1	0.37	0	0	1
58	3	0	0	0	27	0	0	0	0	1
59	3	0	0	0	28	1	0.079	0.264	0	1
60	1	0	18	0	0	1	0.107	0.4	0	1
61	3	0	0	0	29	0	0	0	0	1
62	2	0	0	15	0	0	0	0	0	1
63	2	0	0	16	0	0	0	0	0	1
64	2	0	0	17	0	0	0	0	0	1
65	3	0	0	0	30	1	0.838	0.256	0	1
66	3	0	0	0	31	1	2.576	0.146	0	1
67	2	0	0	18	0	0	0	0	0	1
68	2	0	0	19	0	0	0	0	0	1
69	3	0	0	0	32	0	0	0	0	1
70	3	0	0	0	33	0	0	0.25	0	1
71	1	0	19	0	0	1	0.081	0.4	0	1
72	3	0	0	0	34	1	0.093	0.4	0	1
73	3	0	0	0	35	0	0	0.148	0	1
74	2	0	0	20	0	0	0	0	0	1
75	1	0	20	0	0	1	0.094	0.4	0	1
76	3	0	0	0	36	1	0.091	0.4	0	1
77	3	0	0	0	37	0	0	0.262	0	1
78	3	0	0	0	38	1	0.094	0.4	0	1
79	2	0	0	21	0	1	3.402	0	0	1
80	3	0	0	0	39	0	0	0.182	0	1
81	3	0	0	0	40	1	0.094	0.4	0	1
82	1	0	21	0	0	1	0.091	0.4	0	1
83	3	0	0	0	41	0	0	0.266	0	1
84	2	0	0	22	0	0	0	0	0	1
85	2	0	0	23	0	0	0	0	0	1
86	3	0	0	0	42	1	0.185	0.4	0	1
87	1	0	22	0	0	1	0.091	0.4	0	1
88	2	0	0	24	0	0	0	0	0	1
89	2	0	0	25	0	0	0	0	0	1
90	2	0	0	26	0	0	0	0	0	1
91	1	0	23	0	0	1	0.096	0.4	0	1
92	3	0	0	0	43	0	0	0.14	0	1
93	2	0	0	27	0	0	0	0	0	1
94	3	0	0	0	44	0	0	0.278	0	1
95	2	0	0	28	0	0	0	0	0	1
96	1	0	24	0	0	1	0.084	0.4	0	1
97	1	0	25	0	0	1	0.078	0.4	0	1
98	3	0	0	0	45	1	0.094	0.388	0	1
99	2	0	0	29	0	0	0	0	0	1
100	1	0	26	0	0	1	0.265	0.4	0	1
101	2	0	0	30	0	0	0	0	0	1
102	2	0	0	31	0	0	0	0	0	1
103	3	0	0	0	46	1	0.09	0.324	0	1
104	3	0	0	0	47	0	0	0.21	0	1
105	2	0	0	32	0	0	0	0	0	1
106	3	0	0	0	48	0	0	0.294	0	1
107	3	0	0	0	49	1	0.077	0.364	0	1
108	3	0	0	0	50	1	1.136	0.26	0	1
109	3	0	0	0	51	0	0	0.154	0	1
110	3	0	0	0	52	0	0	0.29	0	1
111	3	0	0	0	53	0	0	0.4	0	1
112	3	0	0	0	54	1	0.078	0.4	0	1
113	2	0	0	33	0	0	0	0	0	1
114	3	0	0	0	55	1	0.085	0.304	0	1
115	3	0	0	0	56	0	0	0.182	0	1
116	2	0	0	34	0	0	0	0	0	1
117	1	0	27	0	0	1	0.094	0.4	0	1
118	2	0	0	35	0	0	0	0	0	1
119	1	0	28	0	0	1	0.08	0.4	0	1
120	2	0	0	36	0	0	0	0	0	1
121	3	0	0	0	57	0	0	0.302	0	1
122	1	0	29	0	0	1	0.091	0.4	0	1
123	2	0	0	37	0	0	0	0	0	1
124	2	0	0	38	0	0	0	0	0	1
125	3	0	0	0	58	1	0.091	0.4	0	1
126	1	0	30	0	0	1	0.085	0.4	0	1
127	3	0	0	0	59	1	0.08	0.348	0	1
128	3	0	0	0	60	0	0	0.21	0	1
129	1	0	31	0	0	1	0.094	0.4	0	1
130	1	0	32	0	0	1	0.09	0.4	0	1
131	2	0	0	39	0	0	0	0	0	1
132	2	0	0	40	0	0	0	0	0	1
133	1	0	33	0	0	1	0.28	0.4	0	1

## Sheet: Sheet3
Stim X-Axis (min)	Stim Y-Axis (sec)	Sil X-Axis (min)	Sil Y-Axis (sec)	AltStim X-Axis (min)	AltStim Y-Axis (sec)
0.1857	0.745	1.08673	0	2.54827	0.079
0.429717	0.092	1.52313	0	3.53492	0
0.82965	0.093	1.69185	0	3.72018	0.655
1.26538	0.105	1.86158	0	4.06507	0
2.05947	1.31	5.56465	0	4.2595	1.119
2.28418	0.083	5.99957	0	4.85522	0
2.91413	0	7.24443	0	5.13058	0
3.1435	3.344	7.41515	0	5.30787	0.094
4.49048	0.081	8.39605	0	7.69295	0
5.74283	0.091	9.91365	0	7.87125	0.091
6.17875	0.078	10.3616	0	8.67257	0
6.44597	0.093	11.5836	0	8.8512	0.17
6.71538	0.279	12.0211	0	9.21365	0
7.0744	0	12.1898	0	9.38987	0.098
8.13783	0.079	15.4409	0	9.65497	0.093
12.8749	0.092	15.6118	0	10.1912	0
13.1433	0.094	15.7814	0	10.5829	2.586
14.9042	0.107	16.4711	0	10.8716	0
17.3818	0.081	16.6402	0	11.0504	0.077
18.3665	0.094	18.1875	0	11.4144	0
20.2377	0.091	19.3984	3.402	11.7632	0.095
21.3912	0.091	20.7739	0	12.4657	0
22.1685	0.096	20.9448	0	12.6801	2.207
23.3311	0.084	21.6494	0	13.5108	0
23.5963	0.078	21.818	0	13.6911	0.093
24.3038	0.265	21.9892	0	13.9632	0.37
28.4301	0.094	22.7023	0	14.456	0
28.8679	0.08	23.1527	0	14.6352	0.079
29.5892	0.091	24.1216	0	15.2707	0
30.4644	0.085	24.5567	0	15.9784	0.838
31.2842	0.094	24.726	0	16.2621	2.576
31.5524	0.09	25.4465	0	16.9174	0
32.1654	0.28	27.5358	0	17.1991	0
		28.2516	0	17.6522	0.093
		28.6876	0	18.0179	0
		29.1274	0	18.6346	0.091
		29.8467	0	19.0045	0
		30.0165	0	19.1845	0.094
		31.81	0	19.7888	0
		31.9804	0	19.9671	0.094
				20.6047	0
				21.1275	0.185
				22.5328	0
				22.9815	0
				23.8657	0.094
				24.9081	0.09
				25.2766	0
				25.7288	0
				25.911	0.077
				26.2005	1.136
				26.5359	0
				26.815	0
				27.0975	0
				27.2783	0.078
				27.7143	0.085
				28.0825	0
				29.4088	0
				30.194	0.091
				30.7322	0.08
				31.1027	0

## Sheet: Sheet4
Distraction Annotation (active=0, sleep=1, distract=2)	Alt Stim Trial	Response (Miss=0, Hit=1, Late=2)	Stimulus Value (nC/Phase or kHz)
0	1	1	0.4
0	2	0	0		deleted 1 trial for false alarm
0	3	1	0.22
0	4	0	0
0	5	1	0.4
0	6	0	0
0	7	0	0.226
0	8	1	0.4
0	9	0	0
0	10	1	0.288
0	11	0	0.048
0	12	1	0.4
0	13	0	0
0	14	1	0.4
0	15	1	0.19
0	16	0	0
0	17	1	0.4
0	18	0	0.048
0	19	1	0.4
0	20	0	0
0	21	1	0.4
0	22	0	0
0	23	1	0.186
0	24	0	0.068
0	25	1	0.25
0	27	0	0
0	28	1	0.264
0	29	0	0
0	30	1	0.256
0	31	1	0.146
0	32	0	0
0	33	0	0.25
0	34	1	0.4
0	35	0	0.148
0	36	1	0.4
0	37	0	0.262
0	38	1	0.4
0	39	0	0.182
0	40	1	0.4
0	41	0	0.266
0	42	1	0.4
0	43	0	0.14
0	44	0	0.278
0	45	1	0.388
0	46	1	0.324
0	47	0	0.21
0	48	0	0.294
0	49	1	0.364
0	50	1	0.26
0	51	0	0.154
0	52	0	0.29
0	53	0	0.4
0	54	1	0.4
0	55	1	0.304
0	56	0	0.182
0	57	0	0.302
0	58	1	0.4
0	59	1	0.348
0	60	0	0.21

## Sheet: Sheet5
Stim Trial	Alt Stim Trial	Response (Miss=0, Hit=1, Late=2)	Reaction Time (s)	Stimulus Value (nC/Phase or kHz)
0	31	1	2.576	0.146
0	23	1	2.207	0.186
0	15	1	0.093	0.19
0	3	1	0.655	0.22
0	25	1	0.093	0.25
0	30	1	0.838	0.256
0	50	1	1.136	0.26
0	28	1	0.079	0.264
0	10	1	0.091	0.288
0	55	1	0.085	0.304
0	46	1	0.09	0.324
0	59	1	0.08	0.348
0	49	1	0.077	0.364
0	45	1	0.094	0.388
1	0	1	0.745	0.4
2	0	1	0.092	0.4
3	0	1	0.093	0.4
4	0	1	0.105	0.4
5	0	1	1.31	0.4
6	0	1	0.083	0.4
0	1	1	0.079	0.4
0	5	1	1.119	0.4
9	0	1	0.081	0.4
0	8	1	0.094	0.4
10	0	1	0.091	0.4
11	0	1	0.078	0.4
12	0	1	0.093	0.4
13	0	1	0.279	0.4
15	0	1	0.079	0.4
0	12	1	0.17	0.4
0	14	1	0.098	0.4
0	17	1	2.586	0.4
0	19	1	0.077	0.4
0	21	1	0.095	0.4
16	0	1	0.092	0.4
17	0	1	0.094	0.4
18	0	1	0.107	0.4
19	0	1	0.081	0.4
0	34	1	0.093	0.4
20	0	1	0.094	0.4
0	36	1	0.091	0.4
0	38	1	0.094	0.4
0	40	1	0.094	0.4
21	0	1	0.091	0.4
0	42	1	0.185	0.4
22	0	1	0.091	0.4
23	0	1	0.096	0.4
24	0	1	0.084	0.4
25	0	1	0.078	0.4
26	0	1	0.265	0.4
0	54	1	0.078	0.4
27	0	1	0.094	0.4
28	0	1	0.08	0.4
29	0	1	0.091	0.4
0	58	1	0.091	0.4
30	0	1	0.085	0.4
31	0	1	0.094	0.4
32	0	1	0.09	0.4
33	0	1	0.28	0.4
8	0	2	3.344	0.4

## Sheet: Sheet6
Distraction Annotation (active=0, sleep=1, distract=2)	Stim Trial	Silent Trial	Alt Stim Trial	Response (Miss=0, Hit=1, Late=2)
0	1	0	0	1	CR
0	2	0	0	1	CR
0	3	0	0	1	CR
0	0	1	0	0	CR
0	4	0	0	1	CR
0	0	2	0	0	CR
0	0	3	0	0	CR
0	0	4	0	0	CR
0	5	0	0	1	CR
0	6	0	0	1	CR
0	0	0	1	1	CR
0	7	0	0	0	CR
0	8	0	0	2	CR
0	0	0	2	0	CR
0	0	0	3	1	CR
0	0	0	4	0	CR
0	0	0	5	1	CR
0	9	0	0	1	CR
0	0	0	6	0	CR
0	0	0	7	0	CR
0	0	0	8	1	CR
0	0	5	0	0	CR
0	10	0	0	1	CR
0	0	6	0	0	CR
0	11	0	0	1	CR
0	12	0	0	1	CR
0	13	0	0	1	CR
0	14	0	0	0	CR
2	0	7	0	0	H
0	0	8	0	0	CR
0	0	0	9	0	CR
0	0	0	10	1	CR
0	15	0	0	1	CR
0	0	9	0	0	CR
0	0	0	11	0	CR
0	0	0	12	1	CR
0	0	0	13	0	CR
0	0	0	14	1	CR
0	0	0	15	1	CR
0	0	10	0	0	CR
0	0	0	16	0	CR
0	0	11	0	0	CR
0	0	0	17	1	CR
0	0	0	18	0	CR
0	0	0	19	1	CR
0	0	0	20	0	CR
0	0	12	0	0	CR
0	0	0	21	1	CR
0	0	13	0	0	CR
0	0	14	0	0	CR
0	0	0	22	0	CR
0	0	0	23	1	CR
0	16	0	0	1	CR
0	17	0	0	1	CR
0	0	0	24	0	CR
0	0	0	25	1	CR
0	0	0	26	1	CR
0	0	0	27	0	CR
0	0	0	28	1	CR
0	18	0	0	1	CR
0	0	0	29	0	CR
0	0	15	0	0	CR
0	0	16	0	0	CR
0	0	17	0	0	CR
0	0	0	30	1	CR
0	0	0	31	1	CR
0	0	18	0	0	CR
0	0	19	0	0	CR
0	0	0	32	0	CR
0	0	0	33	0	CR
0	19	0	0	1	CR
0	0	0	34	1	CR
0	0	0	35	0	CR
0	0	20	0	0	CR
0	20	0	0	1	CR
0	0	0	36	1	CR
0	0	0	37	0	CR
0	0	0	38	1	CR
0	0	21	0	1	CR
0	0	0	39	0	CR
0	0	0	40	1	CR
0	21	0	0	1	CR
0	0	0	41	0	CR
0	0	22	0	0	CR
0	0	23	0	0	CR
0	0	0	42	1	CR
0	22	0	0	1	CR
0	0	24	0	0	CR
0	0	25	0	0	CR
0	0	26	0	0	CR
0	23	0	0	1	CR
0	0	0	43	0	CR
0	0	27	0	0	CR
0	0	0	44	0	CR
0	0	28	0	0	CR
0	24	0	0	1	CR
0	25	0	0	1	CR
0	0	0	45	1	CR
0	0	29	0	0	CR
0	26	0	0	1	CR
0	0	30	0	0	CR
0	0	31	0	0	CR
0	0	0	46	1	CR
0	0	0	47	0	CR
0	0	32	0	0	CR
0	0	0	48	0	CR
0	0	0	49	1	CR
0	0	0	50	1	CR
0	0	0	51	0	CR
0	0	0	52	0	CR
0	0	0	53	0	CR
0	0	0	54	1	CR
0	0	33	0	0	CR
0	0	0	55	1	CR
0	0	0	56	0	CR
0	0	34	0	0	CR
0	27	0	0	1	CR
0	0	35	0	0	CR
0	28	0	0	1	CR
0	0	36	0	0	CR
0	0	0	57	0	CR
0	29	0	0	1	CR
0	0	37	0	0	CR
0	0	38	0	0	CR
0	0	0	58	1	CR
0	30	0	0	1	CR
0	0	0	59	1	CR
0	0	0	60	0	CR
0	31	0	0	1	CR
0	32	0	0	1	CR
0	0	39	0	0	CR
0	0	40	0	0	CR
0	33	0	0	1	CR

## Sheet: Thomas Final
Distraction Annotation (active=0, sleep=1, distract=2)	Stim Trial	Silent Trial	Alt Stim Trial	Response (Miss=0, Hit=1, Late=2)
0	0	1	0	0	H
0	0	2	0	0	H
0	0	3	0	0	H
0	0	4	0	0	H
0	7	0	0	0	H
0	0	0	2	0	H
0	0	0	4	0	H
0	0	0	6	0	H
0	0	0	7	0	H
0	0	5	0	0	H
0	0	6	0	0	H
0	14	0	0	0	H
2	0	7	0	0	CR
0	0	8	0	0	H
0	0	0	9	0	H
0	0	9	0	0	H
0	0	0	11	0	H
0	0	0	13	0	H
0	0	10	0	0	H
0	0	0	16	0	H
0	0	11	0	0	H
0	0	0	18	0	H
0	0	0	20	0	H
0	0	12	0	0	H
0	0	13	0	0	H
0	0	14	0	0	H
0	0	0	22	0	H
0	0	0	24	0	H
0	0	0	27	0	H
0	0	0	29	0	H
0	0	15	0	0	H
0	0	16	0	0	H
0	0	17	0	0	H
0	0	18	0	0	H
0	0	19	0	0	H
0	0	0	32	0	H
0	0	0	33	0	H
0	0	0	35	0	H
0	0	20	0	0	H
0	0	0	37	0	H
0	0	0	39	0	H
0	0	0	41	0	H
0	0	22	0	0	H
0	0	23	0	0	H
0	0	24	0	0	H
0	0	25	0	0	H
0	0	26	0	0	H
0	0	0	43	0	H
0	0	27	0	0	H
0	0	0	44	0	H
0	0	28	0	0	H
0	0	29	0	0	H
0	0	30	0	0	H
0	0	31	0	0	H
0	0	0	47	0	H
0	0	32	0	0	H
0	0	0	48	0	H
0	0	0	51	0	H
0	0	0	52	0	H
0	0	0	53	0	H
0	0	33	0	0	H
0	0	0	56	0	H
0	0	34	0	0	H
0	0	35	0	0	H
0	0	36	0	0	H
0	0	0	57	0	H
0	0	37	0	0	H
0	0	38	0	0	H
0	0	0	60	0	H
0	0	39	0	0	H
0	0	40	0	0	H

## Sheet: Fareeha Final
Distraction Annotation (active=0, sleep=1, distract=2)	Stim Trial	Silent Trial	Alt Stim Trial	Response (Miss=0, Hit=1, Late=2)
0	0	1	0	0	H
0	0	2	0	0	H
0	0	3	0	0	H
0	0	4	0	0	H
0	7	0	0	0	H
0	0	0	2	0	H
0	0	0	4	0	H
0	0	0	6	0	H
0	0	0	7	0	H
0	0	5	0	0	H
0	0	6	0	0	H
0	14	0	0	0	H
2	0	7	0	0	CR
0	0	8	0	0	H
0	0	0	9	0	H
0	0	9	0	0	H
0	0	0	11	0	H
0	0	0	13	0	H
0	0	10	0	0	H
0	0	0	16	0	H
0	0	11	0	0	H
0	0	0	18	0	H
0	0	0	20	0	H
0	0	12	0	0	H
0	0	13	0	0	H
0	0	14	0	0	H
0	0	0	22	0	H
0	0	0	24	0	H
0	0	0	27	0	H
0	0	0	29	0	H
0	0	15	0	0	H
0	0	16	0	0	H
0	0	17	0	0	H
0	0	18	0	0	H
0	0	19	0	0	H
0	0	0	32	0	H
0	0	0	33	0	H
0	0	0	35	0	H
0	0	20	0	0	H
0	0	0	37	0	H
0	0	0	39	0	H
0	0	0	41	0	H
0	0	22	0	0	H
0	0	23	0	0	H
0	0	24	0	0	H
0	0	25	0	0	H
0	0	26	0	0	H
0	0	0	43	0	H
0	0	27	0	0	H
0	0	0	44	0	H
0	0	28	0	0	H
0	0	29	0	0	H
0	0	30	0	0	H
0	0	31	0	0	H
0	0	0	47	0	H
0	0	32	0	0	H
0	0	0	48	0	H
0	0	0	51	0	H
0	0	0	52	0	H
0	0	0	53	0	H
0	0	33	0	0	H
0	0	0	56	0	H
0	0	34	0	0	H
0	0	35	0	0	H
0	0	36	0	0	H
0	0	0	57	0	H
0	0	37	0	0	H
0	0	38	0	0	H
0	0	0	60	0	H
0	0	39	0	0	H
0	0	40	0	0	H
