# Supplementary material for: Real-Time Assessment of Rodent Engagement Using ArUco Markers: A Scalable and Accessible Approach for Scoring Behavior in a Nose-Poking Go/No-Go Task
Source: eNeuro. 2024 Mar 1;11(3):ENEURO.0500-23.2024. doi: 10.1523/ENEURO.0500-23.2024 (PMC11046262; doi:10.1523/ENEURO.0500-23.2024)
Supplement: Repository Files — Extended Data 1. GitHub Repository Code and Additional Files. This file contains all of the code/software, 3D models, and files that will be provided in the GitHub repository for running the experiments and analyzing the data. Download Repository Files, ZIP file. [file eneuro-11-ENEURO.0500-23.2024-s002.zip › All Session Data and Results/Raw Session Data Sheets/32-Minute Sessions/NS016/21-Sep-2023_NS016_Go-No-Go_Session#36.xlsx]

## Sheet: Sheet1
Task Name	Researcher Name	Session Number	Session Date	Animal Name	Animal Weight (g)	Stim Type	Session Pellets	Manual Pellets	Total Pellets	Accuracy Score (%)	Stimulus Trials	Silent Trials	Hits on Stim Trials	Misses on Stim Trials	Late Hits on Stim Trials	Hits on Silent Trials	Misses on Silent Trials	Catch Trials	Hits on Catch Trials	Total Timeout Time (s)	Initial Session Time (s)	Ending Session Time (s)	Total Pause Time (s)
Go-No-Go	Thomas	36	2023-09-21	NS016	518	All	77	0	77	96.2025	47	32	44	3	0	0	32	139	0	0	48376.6	50298	0

## Sheet: Sheet2
Trial	Trial Type (Stim=1, Silent=2, AltStim=3)	Distraction Annotation (active=0, sleep=1, distract=2)	Stim Trial	Silent Trial	Alt Stim Trial	Response (Miss=0, Hit=1, Late=2)	Reaction Time (s)	Stimulus Value (nC/Phase or kHz)	Layer	Monitor Channel
1	2	0	0	1	0	0	0	0	0	1
2	1	0	1	0	0	1	0.095	0.4	0	1
3	1	0	2	0	0	1	0.093	0.4	0	1
4	2	0	0	2	0	0	0	0	0	1
5	1	0	3	0	0	0	0	0.4	0	1
6	1	0	4	0	0	1	0.09	0.4	0	1
7	2	2	0	3	0	0	0	0	0	1
8	1	0	5	0	0	1	0.093	0.4	0	1
9	2	2	0	4	0	0	0	0	0	1
10	1	0	6	0	0	1	0.076	0.4	0	1
11	1	0	7	0	0	1	0.094	0.4	0	1
12	1	0	8	0	0	0	0	0.4	0	1
13	3	0	0	0	1	1	0.079	0.4	0	1
14	1	0	9	0	0	1	0.094	0.4	0	1
15	3	0	0	0	2	0	0	0.038	0	1
16	3	0	0	0	3	1	0.094	0.4	0	1
17	2	0	0	5	0	0	0	0	0	1
18	1	0	10	0	0	1	0.082	0.4	0	1
19	3	0	0	0	4	1	0.078	0.14	0	1
20	3	0	0	0	5	0	0	0	0	1
21	3	0	0	0	6	1	0.076	0.244	0	1
22	2	0	0	6	0	0	0	0	0	1
23	1	0	11	0	0	1	0.093	0.4	0	1
24	3	0	0	0	7	0	0	0	0	1
25	3	0	0	0	8	1	0.094	0.294	0	1
26	2	0	0	7	0	0	0	0	0	1
27	3	0	0	0	9	0	0	0.092	0	1
28	2	0	0	8	0	0	0	0	0	1
29	1	0	12	0	0	1	0.078	0.4	0	1
30	2	0	0	9	0	0	0	0	0	1
31	3	0	0	0	10	1	0.093	0.4	0	1
32	1	0	13	0	0	1	0.077	0.4	0	1
33	2	0	0	10	0	0	0	0	0	1
34	2	0	0	11	0	0	0	0	0	1
35	2	0	0	12	0	0	0	0	0	1
36	2	0	0	13	0	0	0	0	0	1
37	3	0	0	0	11	0	0	0.08	0	1
38	1	0	14	0	0	1	0.081	0.4	0	1
39	3	0	0	0	12	1	0.092	0.4	0	1
40	2	0	0	14	0	0	0	0	0	1
41	2	0	0	15	0	0	0	0	0	1
42	3	0	0	0	13	0	0	0.014	0	1
43	2	0	0	16	0	0	0	0	0	1
44	3	0	0	0	14	1	0.885	0.254	0	1
45	1	0	15	0	0	1	0.078	0.4	0	1
46	3	0	0	0	15	0	0	0	0	1
47	1	0	16	0	0	1	0.094	0.4	0	1
48	3	0	0	0	16	1	0.094	0.4	0	1
49	3	0	0	0	17	1	0.079	0.14	0	1
50	1	0	17	0	0	1	0.092	0.4	0	1
51	2	0	0	17	0	0	0	0	0	1
52	2	0	0	18	0	0	0	0	0	1
53	3	0	0	0	18	0	0	0	0	1
54	3	0	0	0	19	1	0.082	0.366	0	1
55	3	0	0	0	20	0	0	0	0	1
56	2	0	0	19	0	0	0	0	0	1
57	2	0	0	20	0	0	0	0	0	1
58	1	0	18	0	0	1	1.869	0.4	0	1
59	1	0	19	0	0	1	0.095	0.4	0	1
60	1	0	20	0	0	1	0.091	0.4	0	1
61	2	0	0	21	0	0	0	0	0	1
62	3	0	0	0	21	1	0.091	0.318	0	1
63	1	0	21	0	0	1	0.093	0.4	0	1
64	3	0	0	0	22	0	0	0.068	0	1
65	2	0	0	22	0	0	0	0	0	1
66	3	0	0	0	23	1	0.092	0.314	0	1
67	1	0	22	0	0	1	0.08	0.4	0	1
68	1	0	23	0	0	1	0.095	0.4	0	1
69	3	0	0	0	24	1	0.083	0.144	0	1
70	3	0	0	0	25	0	0	0.008	0	1
71	1	0	24	0	0	1	0.082	0.4	0	1
72	1	0	25	0	0	1	0.08	0.4	0	1
73	1	0	26	0	0	1	0.081	0.4	0	1
74	2	0	0	23	0	0	0	0	0	1
75	1	0	27	0	0	1	0.087	0.4	0	1
76	3	0	0	0	26	1	0.197	0.296	0	1
77	2	0	0	24	0	0	0	0	0	1
78	1	0	28	0	0	1	0.093	0.4	0	1
79	1	0	29	0	0	1	0.093	0.4	0	1
80	3	0	0	0	27	0	0	0.03	0	1
81	3	0	0	0	28	0	0	0.26	0	1
82	3	0	0	0	29	1	0.08	0.4	0	1
83	3	0	0	0	30	1	0.077	0.244	0	1
84	2	0	0	25	0	0	0	0	0	1
85	3	0	0	0	31	0	0	0	0	1
86	1	0	30	0	0	1	0.092	0.4	0	1
87	3	0	0	0	32	1	0.077	0.122	0	1
88	1	0	31	0	0	1	0.092	0.4	0	1
89	3	0	0	0	33	0	0	0	0	1
90	1	0	32	0	0	1	0.08	0.4	0	1
91	2	0	0	26	0	0	0	0	0	1
92	3	0	0	0	34	1	0.094	0.298	0	1
93	1	0	33	0	0	1	0.079	0.4	0	1
94	3	0	0	0	35	0	0	0.098	0	1
95	3	0	0	0	36	1	0.093	0.314	0	1
96	3	0	0	0	37	0	0	0.188	0	1
97	1	0	34	0	0	1	0.092	0.4	0	1
98	1	0	35	0	0	1	0.081	0.4	0	1
99	3	0	0	0	38	1	0.094	0.4	0	1
100	3	0	0	0	39	1	0.08	0.336	0	1
101	3	0	0	0	40	0	0	0.286	0	1
102	3	0	0	0	41	1	0.094	0.344	0	1
103	3	0	0	0	42	0	0	0.212	0	1
104	3	0	0	0	43	0	0	0.276	0	1
105	3	0	0	0	44	1	0.093	0.4	0	1
106	3	0	0	0	45	1	0.151	0.344	0	1
107	2	0	0	27	0	0	0	0	0	1
108	3	0	0	0	46	0	0	0.212	0	1
109	2	0	0	28	0	0	0	0	0	1
110	3	0	0	0	47	1	0.093	0.336	0	1
111	1	0	36	0	0	1	0.093	0.4	0	1
112	2	0	0	29	0	0	0	0	0	1
113	3	0	0	0	48	1	0.092	0.282	0	1
114	3	0	0	0	49	0	0	0.17	0	1
115	2	0	0	30	0	0	0	0	0	1
116	3	0	0	0	50	1	0.08	0.304	0	1
117	3	0	0	0	51	0	0	0.194	0	1
118	3	0	0	0	52	1	0.08	0.312	0	1
119	3	0	0	0	53	1	2.383	0.258	0	1
120	3	0	0	0	54	1	0.091	0.164	0	1
121	1	0	37	0	0	1	0.092	0.4	0	1
122	1	0	38	0	0	1	0.078	0.4	0	1
123	3	0	0	0	55	0	0	0.044	0	1
124	3	0	0	0	56	0	0	0.112	0	1
125	1	0	39	0	0	0	0	0.4	0	1
126	3	0	0	0	57	0	0	0.212	0	1
127	1	0	40	0	0	1	0.093	0.4	0	1
128	1	0	41	0	0	1	0.096	0.4	0	1
129	3	0	0	0	58	1	0.078	0.358	0	1
130	1	0	42	0	0	1	0.082	0.4	0	1
131	1	0	43	0	0	1	0.093	0.4	0	1
132	1	0	44	0	0	1	0.085	0.4	0	1
133	2	0	0	31	0	0	0	0	0	1
134	3	0	0	0	59	0	0	0.222	0	1
135	3	0	0	0	60	1	0.08	0.346	0	1
136	1	0	45	0	0	1	0.094	0.4	0	1
137	1	0	46	0	0	1	0.078	0.4	0	1
138	1	0	47	0	0	1	0.093	0.4	0	1
139	2	0	0	32	0	0	0	0	0	1

## Sheet: Sheet3
Stim X-Axis (min)	Stim Y-Axis (sec)	Sil X-Axis (min)	Sil Y-Axis (sec)	AltStim X-Axis (min)	AltStim Y-Axis (sec)
0.319467	0.095	0.159667	0	2.8161	0.079
0.566767	0.093	0.82465	0	3.40812	0
1.07898	0	1.49503	0	3.56333	0.094
1.23695	0.09	1.91107	0	4.22613	0.078
1.65312	0.093	3.8209	0	4.56903	0
2.06842	0.076	4.98517	0	4.72705	0.076
2.31598	0.094	5.90303	0	5.48795	0
2.65883	0	6.32922	0	5.64618	0.094
3.06207	0.094	6.74262	0	6.15863	0
3.98068	0.082	7.40537	0	6.90202	0.093
5.1434	0.093	7.57505	0	8.16683	0
6.4832	0.078	7.74385	0	8.57237	0.092
7.14868	0.077	7.91157	0	9.25647	0
8.32557	0.081	8.8311	0	9.59797	0.885
9.81667	0.078	9.00168	0	10.1613	0
10.3172	0.094	9.42552	0	10.562	0.094
11.0566	0.092	11.313	0	10.8082	0.079
12.7711	1.869	11.4823	0	11.7395	0
12.9605	0.095	12.4131	0	11.8976	0.082
13.2081	0.091	12.5837	0	12.2427	0
13.8714	0.093	13.4651	0	13.6239	0.091
14.7943	0.08	14.3863	0	14.2154	0
15.0401	0.095	16.5418	0	14.546	0.092
15.7891	0.082	17.2059	0	15.2858	0.083
16.0356	0.08	18.88	0	15.6308	0
16.2847	0.081	20.565	0	16.9523	0.197
16.7018	0.087	24.5038	0	17.9582	0
17.3654	0.093	24.9307	0	18.2152	0
17.6135	0.093	25.5943	0	18.373	0.08
19.3032	0.092	26.2686	0	18.6206	0.077
19.8009	0.092	30.6993	0	19.1448	0
20.3046	0.08	32.1226	0	19.5519	0.077
20.9697	0.079			20.1477	0
21.983	0.092			20.724	0.094
22.2309	0.081			21.3177	0
25.3356	0.093			21.4768	0.093
27.6629	0.092			21.8237	0
27.9125	0.078			22.48	0.094
28.7767	0			22.7276	0.08
29.1948	0.093			23.0756	0
29.4422	0.096			23.2354	0.094
29.9399	0.082			23.5806	0
30.1901	0.093			23.8393	0
30.4407	0.085			23.999	0.093
31.3693	0.094			24.2481	0.151
31.6169	0.078			24.7614	0
31.866	0.093			25.0892	0.093
				25.7535	0.092
				26.0985	0
				26.4306	0.08
				26.7775	0
				26.9379	0.08
				27.2243	2.383
				27.4133	0.091
				28.2599	0
				28.5195	0
				29.0359	0
				29.6915	0.078
				30.9572	0
				31.1219	0.08

## Sheet: Sheet4
Distraction Annotation (active=0, sleep=1, distract=2)	Alt Stim Trial	Response (Miss=0, Hit=1, Late=2)	Stimulus Value (nC/Phase or kHz)
0	1	1	0.4
0	2	0	0.038		deleted 0 trials for distraction
0	3	1	0.4
0	4	1	0.14
0	5	0	0
0	6	1	0.244
0	7	0	0
0	8	1	0.294
0	9	0	0.092
0	10	1	0.4
0	11	0	0.08
0	12	1	0.4
0	13	0	0.014
0	14	1	0.254
0	15	0	0
0	16	1	0.4
0	17	1	0.14
0	18	0	0
0	19	1	0.366
0	20	0	0
0	21	1	0.318
0	22	0	0.068
0	23	1	0.314
0	24	1	0.144
0	25	0	0.008
0	26	1	0.296
0	27	0	0.03
0	28	0	0.26
0	29	1	0.4
0	30	1	0.244
0	31	0	0
0	32	1	0.122
0	33	0	0
0	34	1	0.298
0	35	0	0.098
0	36	1	0.314
0	37	0	0.188
0	38	1	0.4
0	39	1	0.336
0	40	0	0.286
0	41	1	0.344
0	42	0	0.212
0	43	0	0.276
0	44	1	0.4
0	45	1	0.344
0	46	0	0.212
0	47	1	0.336
0	48	1	0.282
0	49	0	0.17
0	50	1	0.304
0	51	0	0.194
0	52	1	0.312
0	53	1	0.258
0	54	1	0.164
0	55	0	0.044
0	56	0	0.112
0	57	0	0.212
0	58	1	0.358
0	59	0	0.222
0	60	1	0.346

## Sheet: Sheet5
Stim Trial	Alt Stim Trial	Response (Miss=0, Hit=1, Late=2)	Reaction Time (s)	Stimulus Value (nC/Phase or kHz)
0	32	1	0.077	0.122
0	4	1	0.078	0.14
0	17	1	0.079	0.14
0	24	1	0.083	0.144
0	54	1	0.091	0.164
0	6	1	0.076	0.244
0	30	1	0.077	0.244
0	14	1	0.885	0.254
0	53	1	2.383	0.258
0	48	1	0.092	0.282
0	8	1	0.094	0.294
0	26	1	0.197	0.296
0	34	1	0.094	0.298
0	50	1	0.08	0.304
0	52	1	0.08	0.312
0	23	1	0.092	0.314
0	36	1	0.093	0.314
0	21	1	0.091	0.318
0	39	1	0.08	0.336
0	47	1	0.093	0.336
0	41	1	0.094	0.344
0	45	1	0.151	0.344
0	60	1	0.08	0.346
0	58	1	0.078	0.358
0	19	1	0.082	0.366
1	0	1	0.095	0.4
2	0	1	0.093	0.4
4	0	1	0.09	0.4
5	0	1	0.093	0.4
6	0	1	0.076	0.4
7	0	1	0.094	0.4
0	1	1	0.079	0.4
9	0	1	0.094	0.4
0	3	1	0.094	0.4
10	0	1	0.082	0.4
11	0	1	0.093	0.4
12	0	1	0.078	0.4
0	10	1	0.093	0.4
13	0	1	0.077	0.4
14	0	1	0.081	0.4
0	12	1	0.092	0.4
15	0	1	0.078	0.4
16	0	1	0.094	0.4
0	16	1	0.094	0.4
17	0	1	0.092	0.4
18	0	1	1.869	0.4
19	0	1	0.095	0.4
20	0	1	0.091	0.4
21	0	1	0.093	0.4
22	0	1	0.08	0.4
23	0	1	0.095	0.4
24	0	1	0.082	0.4
25	0	1	0.08	0.4
26	0	1	0.081	0.4
27	0	1	0.087	0.4
28	0	1	0.093	0.4
29	0	1	0.093	0.4
0	29	1	0.08	0.4
30	0	1	0.092	0.4
31	0	1	0.092	0.4
32	0	1	0.08	0.4
33	0	1	0.079	0.4
34	0	1	0.092	0.4
35	0	1	0.081	0.4
0	38	1	0.094	0.4
0	44	1	0.093	0.4
36	0	1	0.093	0.4
37	0	1	0.092	0.4
38	0	1	0.078	0.4
40	0	1	0.093	0.4
41	0	1	0.096	0.4
42	0	1	0.082	0.4
43	0	1	0.093	0.4
44	0	1	0.085	0.4
45	0	1	0.094	0.4
46	0	1	0.078	0.4
47	0	1	0.093	0.4

## Sheet: Sheet6
Distraction Annotation (active=0, sleep=1, distract=2)	Stim Trial	Silent Trial	Alt Stim Trial	Response (Miss=0, Hit=1, Late=2)
0	0	1	0	0	CR
0	1	0	0	1	CR
0	2	0	0	1	CR
0	0	2	0	0	CR
0	3	0	0	0	CR
0	4	0	0	1	CR
2	0	3	0	0	H
0	5	0	0	1	CR
2	0	4	0	0	H
0	6	0	0	1	CR
0	7	0	0	1	CR
0	8	0	0	0	CR
0	0	0	1	1	CR
0	9	0	0	1	CR
0	0	0	2	0	CR
0	0	0	3	1	CR
0	0	5	0	0	CR
0	10	0	0	1	CR
0	0	0	4	1	CR
0	0	0	5	0	CR
0	0	0	6	1	CR
0	0	6	0	0	CR
0	11	0	0	1	CR
0	0	0	7	0	CR
0	0	0	8	1	CR
0	0	7	0	0	CR
0	0	0	9	0	CR
0	0	8	0	0	CR
0	12	0	0	1	CR
0	0	9	0	0	CR
0	0	0	10	1	CR
0	13	0	0	1	CR
0	0	10	0	0	CR
0	0	11	0	0	CR
0	0	12	0	0	CR
0	0	13	0	0	CR
0	0	0	11	0	CR
0	14	0	0	1	CR
0	0	0	12	1	CR
0	0	14	0	0	CR
0	0	15	0	0	CR
0	0	0	13	0	CR
0	0	16	0	0	CR
0	0	0	14	1	CR
0	15	0	0	1	CR
0	0	0	15	0	CR
0	16	0	0	1	CR
0	0	0	16	1	CR
0	0	0	17	1	CR
0	17	0	0	1	CR
0	0	17	0	0	CR
0	0	18	0	0	CR
0	0	0	18	0	CR
0	0	0	19	1	CR
0	0	0	20	0	CR
0	0	19	0	0	CR
0	0	20	0	0	CR
0	18	0	0	1	CR
0	19	0	0	1	CR
0	20	0	0	1	CR
0	0	21	0	0	CR
0	0	0	21	1	CR
0	21	0	0	1	CR
0	0	0	22	0	CR
0	0	22	0	0	CR
0	0	0	23	1	CR
0	22	0	0	1	CR
0	23	0	0	1	CR
0	0	0	24	1	CR
0	0	0	25	0	CR
0	24	0	0	1	CR
0	25	0	0	1	CR
0	26	0	0	1	CR
0	0	23	0	0	CR
0	27	0	0	1	CR
0	0	0	26	1	CR
0	0	24	0	0	CR
0	28	0	0	1	CR
0	29	0	0	1	CR
0	0	0	27	0	CR
0	0	0	28	0	CR
0	0	0	29	1	CR
0	0	0	30	1	CR
0	0	25	0	0	CR
0	0	0	31	0	CR
0	30	0	0	1	CR
0	0	0	32	1	CR
0	31	0	0	1	CR
0	0	0	33	0	CR
0	32	0	0	1	CR
0	0	26	0	0	CR
0	0	0	34	1	CR
0	33	0	0	1	CR
0	0	0	35	0	CR
0	0	0	36	1	CR
0	0	0	37	0	CR
0	34	0	0	1	CR
0	35	0	0	1	CR
0	0	0	38	1	CR
0	0	0	39	1	CR
0	0	0	40	0	CR
0	0	0	41	1	CR
0	0	0	42	0	CR
0	0	0	43	0	CR
0	0	0	44	1	CR
0	0	0	45	1	CR
0	0	27	0	0	CR
0	0	0	46	0	CR
0	0	28	0	0	CR
0	0	0	47	1	CR
0	36	0	0	1	CR
0	0	29	0	0	CR
0	0	0	48	1	CR
0	0	0	49	0	CR
0	0	30	0	0	CR
0	0	0	50	1	CR
0	0	0	51	0	CR
0	0	0	52	1	CR
0	0	0	53	1	CR
0	0	0	54	1	CR
0	37	0	0	1	CR
0	38	0	0	1	CR
0	0	0	55	0	CR
0	0	0	56	0	CR
0	39	0	0	0	CR
0	0	0	57	0	CR
0	40	0	0	1	CR
0	41	0	0	1	CR
0	0	0	58	1	CR
0	42	0	0	1	CR
0	43	0	0	1	CR
0	44	0	0	1	CR
0	0	31	0	0	CR
0	0	0	59	0	CR
0	0	0	60	1	CR
0	45	0	0	1	CR
0	46	0	0	1	CR
0	47	0	0	1	CR
0	0	32	0	0	CR

## Sheet: Thomas Final
Distraction Annotation (active=0, sleep=1, distract=2)	Stim Trial	Silent Trial	Alt Stim Trial	Response (Miss=0, Hit=1, Late=2)
0	0	1	0	0	H
0	0	2	0	0	H
0	3	0	0	0	H
2	0	3	0	0	CR
2	0	4	0	0	CR
0	8	0	0	0	H
0	0	0	2	0	H
0	0	5	0	0	H
0	0	0	5	0	H
0	0	6	0	0	H
0	0	0	7	0	H
0	0	7	0	0	H
0	0	0	9	0	H
0	0	8	0	0	H
0	0	9	0	0	H
0	0	10	0	0	H
0	0	11	0	0	H
0	0	12	0	0	H
0	0	13	0	0	H
0	0	0	11	0	H
0	0	14	0	0	H
0	0	15	0	0	H
0	0	0	13	0	H
0	0	16	0	0	H
0	0	0	15	0	H
0	0	17	0	0	H
0	0	18	0	0	H
0	0	0	18	0	H
0	0	0	20	0	H
0	0	19	0	0	H
0	0	20	0	0	H
0	0	21	0	0	H
0	0	0	22	0	H
0	0	22	0	0	H
0	0	0	25	0	H
0	0	23	0	0	H
0	0	24	0	0	H
0	0	0	27	0	H
0	0	0	28	0	H
0	0	25	0	0	H
0	0	0	31	0	H
0	0	0	33	0	H
0	0	26	0	0	H
0	0	0	35	0	H
0	0	0	37	0	H
0	0	0	40	0	H
0	0	0	42	0	H
0	0	0	43	0	H
0	0	27	0	0	H
0	0	0	46	0	H
0	0	28	0	0	H
0	0	29	0	0	H
0	0	0	49	0	H
0	0	30	0	0	H
0	0	0	51	0	H
0	0	0	55	0	H
0	0	0	56	0	H
0	39	0	0	0	H
0	0	0	57	0	H
0	0	31	0	0	H
0	0	0	59	0	H
0	0	32	0	0	H

## Sheet: Fareeha Final
Distraction Annotation (active=0, sleep=1, distract=2)	Stim Trial	Silent Trial	Alt Stim Trial	Response (Miss=0, Hit=1, Late=2)
0	0	1	0	0	H
0	0	2	0	0	H
0	3	0	0	0	H
2	0	3	0	0	CR
2	0	4	0	0	CR
0	8	0	0	0	H
0	0	0	2	0	H
0	0	5	0	0	H
0	0	0	5	0	H
0	0	6	0	0	H
0	0	0	7	0	H
0	0	7	0	0	H
0	0	0	9	0	H
0	0	8	0	0	H
0	0	9	0	0	H
0	0	10	0	0	H
0	0	11	0	0	H
0	0	12	0	0	H
0	0	13	0	0	H
0	0	0	11	0	H
0	0	14	0	0	H
0	0	15	0	0	H
0	0	0	13	0	H
0	0	16	0	0	H
0	0	0	15	0	H
0	0	17	0	0	H
0	0	18	0	0	H
0	0	0	18	0	H
0	0	0	20	0	H
0	0	19	0	0	H
0	0	20	0	0	H
0	0	21	0	0	H
0	0	0	22	0	H
0	0	22	0	0	H
0	0	0	25	0	H
0	0	23	0	0	H
0	0	24	0	0	H
0	0	0	27	0	H
0	0	0	28	0	H
0	0	25	0	0	H
0	0	0	31	0	H
0	0	0	33	0	H
0	0	26	0	0	H
0	0	0	35	0	H
0	0	0	37	0	H
0	0	0	40	0	H
0	0	0	42	0	H
0	0	0	43	0	H
0	0	27	0	0	H
0	0	0	46	0	H
0	0	28	0	0	H
0	0	29	0	0	H
0	0	0	49	0	H
0	0	30	0	0	H
0	0	0	51	0	H
0	0	0	55	0	H
0	0	0	56	0	H
0	39	0	0	0	H
0	0	0	57	0	H
0	0	31	0	0	H
0	0	0	59	0	H
0	0	32	0	0	H
