# Supplementary material for: Real-Time Assessment of Rodent Engagement Using ArUco Markers: A Scalable and Accessible Approach for Scoring Behavior in a Nose-Poking Go/No-Go Task
Source: eNeuro. 2024 Mar 1;11(3):ENEURO.0500-23.2024. doi: 10.1523/ENEURO.0500-23.2024 (PMC11046262; doi:10.1523/ENEURO.0500-23.2024)
Supplement: Repository Files — Extended Data 1. GitHub Repository Code and Additional Files. This file contains all of the code/software, 3D models, and files that will be provided in the GitHub repository for running the experiments and analyzing the data. Download Repository Files, ZIP file. [file eneuro-11-ENEURO.0500-23.2024-s002.zip › All Session Data and Results/Raw Session Data Sheets/32-Minute Sessions/NS016/22-Sep-2023_NS016_Go-No-Go_Session#37.xlsx]

## Sheet: Sheet1
Task Name	Researcher Name	Session Number	Session Date	Animal Name	Animal Weight (g)	Stim Type	Session Pellets	Manual Pellets	Total Pellets	Accuracy Score (%)	Stimulus Trials	Silent Trials	Hits on Stim Trials	Misses on Stim Trials	Late Hits on Stim Trials	Hits on Silent Trials	Misses on Silent Trials	Catch Trials	Hits on Catch Trials	Total Timeout Time (s)	Initial Session Time (s)	Ending Session Time (s)	Total Pause Time (s)
Go-No-Go	Thomas	37	2023-09-22	NS016	515	All	61	0	61	98.7179	32	46	31	0	1	0	46	144	0	24	34379.6	36305.1	0

## Sheet: Sheet2
Trial	Trial Type (Stim=1, Silent=2, AltStim=3)	Distraction Annotation (active=0, sleep=1, distract=2)	Stim Trial	Silent Trial	Alt Stim Trial	Response (Miss=0, Hit=1, Late=2)	Reaction Time (s)	Stimulus Value (nC/Phase or kHz)	Layer	Monitor Channel
1	2	0	0	1	0	0	0	0	0	1
2	1	0	1	0	0	1	0.17	0.4	0	1
3	1	0	2	0	0	1	0.702	0.4	0	1
4	1	0	3	0	0	1	1.526	0.4	0	1
5	2	0	0	2	0	0	0	0	0	1
6	2	0	0	3	0	0	0	0	0	1
7	1	0	4	0	0	1	0.088	0.4	0	1
8	2	0	0	4	0	0	0	0	0	1
9	2	0	0	5	0	0	0	0	0	1
10	2	0	0	6	0	0	0	0	0	1
11	1	0	5	0	0	1	0.094	0.4	0	1
12	1	0	6	0	0	1	0.438	0.4	0	1
13	3	0	0	0	1	1	0.081	0.4	0	1
14	3	0	0	0	2	0	0	0.094	0	1
15	2	2	0	7	0	0	0	0	0	1
16	3	0	0	0	3	1	1.151	0.4	0	1
17	3	0	0	0	4	0	0	0.088	0	1
18	1	0	7	0	0	1	0.45	0.4	0	1
19	1	0	8	0	0	2	4.324	0.4	0	1
20	2	2	0	8	0	0	0	0	0	1
21	3	0	0	0	5	1	0.079	0.316	0	1
22	1	0	9	0	0	1	0.091	0.4	0	1
23	3	0	0	0	6	0	0	0	0	1
24	1	0	10	0	0	1	0.093	0.4	0	1
25	3	0	0	0	7	1	1.851	0.4	0	1
26	3	0	0	0	8	0	0	0	0	1
27	2	0	0	9	0	0	0	0	0	1
28	3	0	0	0	9	1	0.079	0.324	0	1
29	3	0	0	0	10	0	0	0	0	1
30	2	0	0	10	0	0	0	0	0	1
31	2	0	0	11	0	0	0	0	0	1
32	3	0	0	0	11	1	0.958	0.4	0	1
33	3	0	0	0	12	0	0	0	0	1
34	3	0	0	0	13	1	0.889	0.4	0	1
35	1	0	11	0	0	1	1.162	0.4	0	1
36	3	0	0	0	14	0	0	0.092	0	1
37	3	0	0	0	15	1	1.406	0.4	0	1
38	2	0	0	12	0	0	0	0	0	1
39	3	0	0	0	16	0	0	0.054	0	1
40	1	0	12	0	0	1	1.305	0.4	0	1
41	3	0	0	0	17	1	0.973	0.338	0	1
42	3	0	0	0	18	0	0	0.128	0	1
43	1	0	13	0	0	1	0.358	0.4	0	1
44	3	0	0	0	19	1	0.622	0.4	0	1
45	3	0	0	0	20	0	0	0	0	1
46	2	0	0	13	0	0	0	0	0	1
47	3	0	0	0	21	1	0.693	0.4	0	1
48	2	0	0	14	0	0	0	0	0	1
49	3	0	0	0	22	0	0	0	0	1
50	1	0	14	0	0	1	0.544	0.4	0	1
51	2	0	0	15	0	0	0	0	0	1
52	2	0	0	16	0	0	0	0	0	1
53	2	0	0	17	0	0	0	0	0	1
54	3	0	0	0	23	1	0.196	0.244	0	1
55	3	0	0	0	24	0	0	0	0	1
56	1	0	15	0	0	1	0.093	0.4	0	1
57	3	0	0	0	25	0	0	0.118	0	1
58	2	0	0	18	0	0	0	0	0	1
59	2	0	0	19	0	0	0	0	0	1
60	1	0	16	0	0	1	0.279	0.4	0	1
61	2	0	0	20	0	0	0	0	0	1
62	3	0	0	0	26	1	0.094	0.316	0	1
63	2	0	0	21	0	0	0	0	0	1
64	3	0	0	0	27	0	0	0.172	0	1
65	2	0	0	22	0	0	0	0	0	1
66	2	0	0	23	0	0	0	0	0	1
67	2	0	0	24	0	0	0	0	0	1
68	1	0	17	0	0	1	1.633	0.4	0	1
69	3	0	0	0	28	0	0	0.298	0	1
70	2	2	0	25	0	0	0	0	0	1
71	2	0	0	26	0	0	0	0	0	1
72	3	0	0	0	29	1	0.528	0.4	0	1
73	1	0	18	0	0	1	0.281	0.4	0	1
74	2	0	0	27	0	0	0	0	0	1
75	3	0	0	0	30	0	0	0.26	0	1
76	3	0	0	0	31	1	0.093	0.378	0	1
77	3	0	0	0	32	0	0	0.268	0	1
78	3	0	0	0	33	1	0.093	0.4	0	1
79	2	0	0	28	0	0	0	0	0	1
80	3	0	0	0	34	0	0	0.194	0	1
81	3	0	0	0	35	1	0.084	0.348	0	1
82	2	0	0	29	0	0	0	0	0	1
83	2	0	0	30	0	0	0	0	0	1
84	1	0	19	0	0	1	0.093	0.4	0	1
85	3	0	0	0	36	0	0	0.166	0	1
86	3	0	0	0	37	1	0.609	0.364	0	1
87	3	0	0	0	38	0	0	0.214	0	1
88	1	0	20	0	0	1	0.998	0.4	0	1
89	1	0	21	0	0	1	1.569	0.4	0	1
90	3	0	0	0	39	1	0.855	0.344	0	1
91	1	0	22	0	0	1	2.291	0.4	0	1
92	2	0	0	31	0	0	0	0	0	1
93	3	0	0	0	40	0	0	0.09	0	1
94	3	0	0	0	41	1	0.524	0.368	0	1
95	2	0	0	32	0	0	0	0	0	1
96	1	0	23	0	0	1	1.8	0.4	0	1
97	3	0	0	0	42	0	0	0.204	0	1
98	1	0	24	0	0	1	0.185	0.4	0	1
99	3	0	0	0	43	1	0.668	0.35	0	1
100	3	0	0	0	44	0	0	0.16	0	1
101	3	0	0	0	45	0	0	0.22	0	1
102	1	0	25	0	0	1	0.893	0.4	0	1
103	1	0	26	0	0	1	1.271	0.4	0	1
104	2	0	0	33	0	0	0	0	0	1
105	3	0	0	0	46	1	0.186	0.34	0	1
106	3	0	0	0	47	0	0	0.26	0	1
107	2	0	0	34	0	0	0	0	0	1
108	3	0	0	0	48	1	0.173	0.4	0	1
109	2	0	0	35	0	0	0	0	0	1
110	2	0	0	36	0	0	0	0	0	1
111	3	0	0	0	49	1	0.702	0.34	0	1
112	3	0	0	0	50	0	0	0.194	0	1
113	2	0	0	37	0	0	0	0	0	1
114	2	0	0	38	0	0	0	0	0	1
115	2	0	0	39	0	0	0	0	0	1
116	2	0	0	40	0	0	0	0	0	1
117	3	0	0	0	51	0	0	0.25	0	1
118	1	0	27	0	0	1	1.458	0.4	0	1
119	3	0	0	0	52	1	0.442	0.382	0	1
120	3	0	0	0	53	0	0	0.24	0	1
121	3	0	0	0	54	1	0.624	0.316	0	1
122	2	0	0	41	0	0	0	0	0	1
123	1	0	28	0	0	1	0.801	0.4	0	1
124	2	0	0	42	0	0	0	0	0	1
125	1	0	29	0	0	1	0.282	0.4	0	1
126	2	0	0	43	0	0	0	0	0	1
127	3	0	0	0	55	0	0	0.172	0	1
128	3	0	0	0	56	0	0	0.254	0	1
129	3	0	0	0	57	1	0.093	0.354	0	1
130	3	0	0	0	58	0	0	0.222	0	1
131	1	0	30	0	0	1	0.093	0.4	0	1
132	3	0	0	0	59	0	0	0.3	0	1
133	3	0	0	0	60	1	0.17	0.4	0	1
134	3	0	0	0	61	0	0	0.278	0	1
135	2	0	0	44	0	0	0	0	0	1
136	3	0	0	0	62	1	0.724	0.372	0	1
137	2	0	0	45	0	0	0	0	0	1
138	3	0	0	0	63	0	0	0.224	0	1
139	3	0	0	0	64	1	0.172	0.312	0	1
140	1	0	31	0	0	1	0.417	0.4	0	1
141	2	0	0	46	0	0	0	0	0	1
142	3	0	0	0	65	0	0	0.236	0	1
143	1	0	32	0	0	1	0.465	0.4	0	1
144	3	0	0	0	66	0	0	0.294	0	1

## Sheet: Sheet3
Stim X-Axis (min)	Stim Y-Axis (sec)	Sil X-Axis (min)	Sil Y-Axis (sec)	AltStim X-Axis (min)	AltStim Y-Axis (sec)
0.329567	0.17	0.16125	0	2.74253	0.081
0.584	0.702	1.17597	0	3.08758	0
0.833083	1.526	1.34487	0	3.43338	1.151
1.50212	0.088	1.76008	0	3.74195	0
2.2564	0.094	1.92935	0	4.62262	0.079
2.50892	0.438	2.09883	0	5.21568	0
3.90925	0.45	3.25925	0	5.7822	1.851
4.21397	4.324	4.46408	0	6.06812	0
4.87085	0.091	6.23822	0	6.39453	0.079
5.3739	0.093	6.9095	0	6.7393	0
7.97595	1.162	7.07882	0	7.25147	0.958
9.1199	1.305	8.67948	0	7.56572	0
9.82063	0.358	10.563	0	7.73768	0.889
11.3888	0.544	10.9689	0	8.28618	0
12.6337	0.093	11.6317	0	8.46553	1.406
13.4814	0.279	11.8009	0	8.94297	0
15.0979	1.633	11.9714	0	9.34018	0.973
16.1335	0.281	13.1491	0	9.65617	0
18.5691	0.093	13.3196	0	10.0669	0.622
19.5846	0.998	13.7313	0	10.3939	0
19.8248	1.569	14.1491	0	10.7304	0.693
20.2955	2.291	14.576	0	11.225	0
21.3314	1.8	14.7453	0	12.1326	0.196
21.7811	0.185	14.914	0	12.4753	0
22.796	0.893	15.5626	0	12.9791	0
23.0373	1.271	15.7318	0	13.8903	0.094
26.1326	1.458	16.3852	0	14.4064	0
27.2565	0.801	17.5661	0	15.3928	0
27.6529	0.282	18.2403	0	15.8963	0.528
29.0892	0.093	18.4096	0	16.6418	0
31.1861	0.417	20.4787	0	16.8017	0.093
31.8585	0.465	21.1441	0	17.1487	0
		23.2558	0	17.3086	0.093
		23.9314	0	17.8248	0
		24.3476	0	17.9816	0.084
		24.5175	0	18.9155	0
		25.1836	0	19.0816	0.609
		25.3529	0	19.4109	0
		25.521	0	20.0368	0.855
		25.6907	0	20.7369	0
		27.0834	0	20.9018	0.524
		27.4901	0	21.6218	0
		27.9043	0	22.0353	0.668
		30.1097	0	22.3634	0
		30.5171	0	22.6229	0
		31.4326	0	23.4177	0.186
				23.7615	0
				24.0924	0.173
				24.687	0.702
				25.0135	0
				25.9494	0
				26.3413	0.442
				26.6746	0
				26.8437	0.624
				28.1642	0
				28.4226	0
				28.5824	0.093
				28.9296	0
				29.4364	0
				29.5959	0.17
				29.9401	0
				30.2797	0.724
				30.7769	0
				30.9367	0.172
				31.6929	0
				32.1924	0

## Sheet: Sheet4
Distraction Annotation (active=0, sleep=1, distract=2)	Alt Stim Trial	Response (Miss=0, Hit=1, Late=2)	Stimulus Value (nC/Phase or kHz)
0	1	1	0.4
0	2	0	0.094		0 trials deleted
0	3	1	0.4
0	4	0	0.088
0	5	1	0.316
0	6	0	0
0	7	1	0.4
0	8	0	0
0	9	1	0.324
0	10	0	0
0	11	1	0.4
0	12	0	0
0	13	1	0.4
0	14	0	0.092
0	15	1	0.4
0	16	0	0.054
0	17	1	0.338
0	18	0	0.128
0	19	1	0.4
0	20	0	0
0	21	1	0.4
0	22	0	0
0	23	1	0.244
0	24	0	0
0	25	0	0.118
0	26	1	0.316
0	27	0	0.172
0	28	0	0.298
0	29	1	0.4
0	30	0	0.26
0	31	1	0.378
0	32	0	0.268
0	33	1	0.4
0	34	0	0.194
0	35	1	0.348
0	36	0	0.166
0	37	1	0.364
0	38	0	0.214
0	39	1	0.344
0	40	0	0.09
0	41	1	0.368
0	42	0	0.204
0	43	1	0.35
0	44	0	0.16
0	45	0	0.22
0	46	1	0.34
0	47	0	0.26
0	48	1	0.4
0	49	1	0.34
0	50	0	0.194
0	51	0	0.25
0	52	1	0.382
0	53	0	0.24
0	54	1	0.316
0	55	0	0.172
0	56	0	0.254
0	57	1	0.354
0	58	0	0.222
0	59	0	0.3
0	60	1	0.4
0	61	0	0.278
0	62	1	0.372
0	63	0	0.224
0	64	1	0.312
0	65	0	0.236
0	66	0	0.294

## Sheet: Sheet5
Stim Trial	Alt Stim Trial	Response (Miss=0, Hit=1, Late=2)	Reaction Time (s)	Stimulus Value (nC/Phase or kHz)
0	23	1	0.196	0.244
0	64	1	0.172	0.312
0	5	1	0.079	0.316
0	26	1	0.094	0.316
0	54	1	0.624	0.316
0	9	1	0.079	0.324
0	17	1	0.973	0.338
0	49	1	0.702	0.34
0	46	1	0.186	0.34
0	39	1	0.855	0.344
0	35	1	0.084	0.348
0	43	1	0.668	0.35
0	57	1	0.093	0.354
0	37	1	0.609	0.364
0	41	1	0.524	0.368
0	62	1	0.724	0.372
0	31	1	0.093	0.378
0	52	1	0.442	0.382
1	0	1	0.17	0.4
2	0	1	0.702	0.4
3	0	1	1.526	0.4
4	0	1	0.088	0.4
5	0	1	0.094	0.4
6	0	1	0.438	0.4
0	1	1	0.081	0.4
0	3	1	1.151	0.4
7	0	1	0.45	0.4
9	0	1	0.091	0.4
10	0	1	0.093	0.4
0	7	1	1.851	0.4
0	11	1	0.958	0.4
0	13	1	0.889	0.4
11	0	1	1.162	0.4
0	15	1	1.406	0.4
12	0	1	1.305	0.4
13	0	1	0.358	0.4
0	19	1	0.622	0.4
0	21	1	0.693	0.4
14	0	1	0.544	0.4
15	0	1	0.093	0.4
16	0	1	0.279	0.4
17	0	1	1.633	0.4
0	29	1	0.528	0.4
18	0	1	0.281	0.4
0	33	1	0.093	0.4
19	0	1	0.093	0.4
20	0	1	0.998	0.4
21	0	1	1.569	0.4
22	0	1	2.291	0.4
23	0	1	1.8	0.4
24	0	1	0.185	0.4
25	0	1	0.893	0.4
26	0	1	1.271	0.4
0	48	1	0.173	0.4
27	0	1	1.458	0.4
28	0	1	0.801	0.4
29	0	1	0.282	0.4
30	0	1	0.093	0.4
0	60	1	0.17	0.4
31	0	1	0.417	0.4
32	0	1	0.465	0.4
8	0	2	4.324	0.4

## Sheet: Sheet6
Distraction Annotation (active=0, sleep=1, distract=2)	Stim Trial	Silent Trial	Alt Stim Trial	Response (Miss=0, Hit=1, Late=2)
0	0	1	0	0	CR
0	1	0	0	1	CR
0	2	0	0	1	CR
0	3	0	0	1	CR
0	0	2	0	0	CR
0	0	3	0	0	CR
0	4	0	0	1	CR
0	0	4	0	0	CR
0	0	5	0	0	CR
0	0	6	0	0	CR
0	5	0	0	1	CR
0	6	0	0	1	CR
0	0	0	1	1	CR
0	0	0	2	0	CR
2	0	7	0	0	H
0	0	0	3	1	CR
0	0	0	4	0	CR
0	7	0	0	1	CR
0	8	0	0	2	CR
2	0	8	0	0	H
0	0	0	5	1	CR
0	9	0	0	1	CR
0	0	0	6	0	CR
0	10	0	0	1	CR
0	0	0	7	1	CR
0	0	0	8	0	CR
0	0	9	0	0	CR
0	0	0	9	1	CR
0	0	0	10	0	CR
0	0	10	0	0	CR
0	0	11	0	0	CR
0	0	0	11	1	CR
0	0	0	12	0	CR
0	0	0	13	1	CR
0	11	0	0	1	CR
0	0	0	14	0	CR
0	0	0	15	1	CR
0	0	12	0	0	CR
0	0	0	16	0	CR
0	12	0	0	1	CR
0	0	0	17	1	CR
0	0	0	18	0	CR
0	13	0	0	1	CR
0	0	0	19	1	CR
0	0	0	20	0	CR
0	0	13	0	0	CR
0	0	0	21	1	CR
0	0	14	0	0	CR
0	0	0	22	0	CR
0	14	0	0	1	CR
0	0	15	0	0	CR
0	0	16	0	0	CR
0	0	17	0	0	CR
0	0	0	23	1	CR
0	0	0	24	0	CR
0	15	0	0	1	CR
0	0	0	25	0	CR
0	0	18	0	0	CR
0	0	19	0	0	CR
0	16	0	0	1	CR
0	0	20	0	0	CR
0	0	0	26	1	CR
0	0	21	0	0	CR
0	0	0	27	0	CR
0	0	22	0	0	CR
0	0	23	0	0	CR
0	0	24	0	0	CR
0	17	0	0	1	CR
0	0	0	28	0	CR
2	0	25	0	0	H
0	0	26	0	0	CR
0	0	0	29	1	CR
0	18	0	0	1	CR
0	0	27	0	0	CR
0	0	0	30	0	CR
0	0	0	31	1	CR
0	0	0	32	0	CR
0	0	0	33	1	CR
0	0	28	0	0	CR
0	0	0	34	0	CR
0	0	0	35	1	CR
0	0	29	0	0	CR
0	0	30	0	0	CR
0	19	0	0	1	CR
0	0	0	36	0	CR
0	0	0	37	1	CR
0	0	0	38	0	CR
0	20	0	0	1	CR
0	21	0	0	1	CR
0	0	0	39	1	CR
0	22	0	0	1	CR
0	0	31	0	0	CR
0	0	0	40	0	CR
0	0	0	41	1	CR
0	0	32	0	0	CR
0	23	0	0	1	CR
0	0	0	42	0	CR
0	24	0	0	1	CR
0	0	0	43	1	CR
0	0	0	44	0	CR
0	0	0	45	0	CR
0	25	0	0	1	CR
0	26	0	0	1	CR
0	0	33	0	0	CR
0	0	0	46	1	CR
0	0	0	47	0	CR
0	0	34	0	0	CR
0	0	0	48	1	CR
0	0	35	0	0	CR
0	0	36	0	0	CR
0	0	0	49	1	CR
0	0	0	50	0	CR
0	0	37	0	0	CR
0	0	38	0	0	CR
0	0	39	0	0	CR
0	0	40	0	0	CR
0	0	0	51	0	CR
0	27	0	0	1	CR
0	0	0	52	1	CR
0	0	0	53	0	CR
0	0	0	54	1	CR
0	0	41	0	0	CR
0	28	0	0	1	CR
0	0	42	0	0	CR
0	29	0	0	1	CR
0	0	43	0	0	CR
0	0	0	55	0	CR
0	0	0	56	0	CR
0	0	0	57	1	CR
0	0	0	58	0	CR
0	30	0	0	1	CR
0	0	0	59	0	CR
0	0	0	60	1	CR
0	0	0	61	0	CR
0	0	44	0	0	CR
0	0	0	62	1	CR
0	0	45	0	0	CR
0	0	0	63	0	CR
0	0	0	64	1	CR
0	31	0	0	1	CR
0	0	46	0	0	CR
0	0	0	65	0	CR
0	32	0	0	1	CR
0	0	0	66	0	CR

## Sheet: Thomas Final
Distraction Annotation (active=0, sleep=1, distract=2)	Stim Trial	Silent Trial	Alt Stim Trial	Response (Miss=0, Hit=1, Late=2)
0	0	1	0	0	H
0	0	2	0	0	H
0	0	3	0	0	H
0	0	4	0	0	H
0	0	5	0	0	H
0	0	6	0	0	H
0	0	0	2	0	H
2	0	7	0	0	CR
0	0	0	4	0	H
2	0	8	0	0	CR
0	0	0	6	0	H
0	0	0	8	0	H
0	0	9	0	0	H
0	0	0	10	0	H
0	0	10	0	0	H
0	0	11	0	0	H
0	0	0	12	0	H
0	0	0	14	0	H
0	0	12	0	0	H
0	0	0	16	0	H
0	0	0	18	0	H
0	0	0	20	0	H
0	0	13	0	0	H
0	0	14	0	0	H
0	0	0	22	0	H
0	0	15	0	0	H
0	0	16	0	0	H
0	0	17	0	0	H
0	0	0	24	0	H
0	0	0	25	0	H
0	0	18	0	0	H
0	0	19	0	0	H
0	0	20	0	0	H
0	0	21	0	0	H
0	0	0	27	0	H
0	0	22	0	0	H
0	0	23	0	0	H
0	0	24	0	0	H
0	0	0	28	0	H
2	0	25	0	0	CR
0	0	26	0	0	H
0	0	27	0	0	H
0	0	0	30	0	H
0	0	0	32	0	H
0	0	28	0	0	H
0	0	0	34	0	H
0	0	29	0	0	H
0	0	30	0	0	H
0	0	0	36	0	H
0	0	0	38	0	H
0	0	31	0	0	H
0	0	0	40	0	H
0	0	32	0	0	H
0	0	0	42	0	H
0	0	0	44	0	H
0	0	0	45	0	H
0	0	33	0	0	H
0	0	0	47	0	H
0	0	34	0	0	H
0	0	35	0	0	H
0	0	36	0	0	H
0	0	0	50	0	H
0	0	37	0	0	H
0	0	38	0	0	H
0	0	39	0	0	H
0	0	40	0	0	H
0	0	0	51	0	H
0	0	0	53	0	H
0	0	41	0	0	H
0	0	42	0	0	H
0	0	43	0	0	H
0	0	0	55	0	H
0	0	0	56	0	H
0	0	0	58	0	H
0	0	0	59	0	H
0	0	0	61	0	H
0	0	44	0	0	H
0	0	45	0	0	H
0	0	0	63	0	H
0	0	46	0	0	H
0	0	0	65	0	H
0	0	0	66	0	H

## Sheet: Fareeha Final
Distraction Annotation (active=0, sleep=1, distract=2)	Stim Trial	Silent Trial	Alt Stim Trial	Response (Miss=0, Hit=1, Late=2)
0	0	1	0	0	H
0	0	2	0	0	H
0	0	3	0	0	H
0	0	4	0	0	H
0	0	5	0	0	H
0	0	6	0	0	H
0	0	0	2	0	H
2	0	7	0	0	CR
0	0	0	4	0	H
2	0	8	0	0	CR
0	0	0	6	0	H
0	0	0	8	0	H
0	0	9	0	0	H
0	0	0	10	0	H
0	0	10	0	0	H
0	0	11	0	0	H
0	0	0	12	0	H
0	0	0	14	0	H
0	0	12	0	0	H
0	0	0	16	0	H
0	0	0	18	0	H
0	0	0	20	0	H
0	0	13	0	0	H
0	0	14	0	0	H
0	0	0	22	0	H
0	0	15	0	0	H
0	0	16	0	0	H
0	0	17	0	0	H
0	0	0	24	0	H
0	0	0	25	0	H
0	0	18	0	0	H
0	0	19	0	0	H
0	0	20	0	0	H
0	0	21	0	0	H
0	0	0	27	0	H
0	0	22	0	0	H
0	0	23	0	0	H
0	0	24	0	0	H
0	0	0	28	0	H
2	0	25	0	0	CR
0	0	26	0	0	H
0	0	27	0	0	H
0	0	0	30	0	H
0	0	0	32	0	H
0	0	28	0	0	H
0	0	0	34	0	H
0	0	29	0	0	H
0	0	30	0	0	H
0	0	0	36	0	H
0	0	0	38	0	H
0	0	31	0	0	H
0	0	0	40	0	H
0	0	32	0	0	H
0	0	0	42	0	H
0	0	0	44	0	H
0	0	0	45	0	H
0	0	33	0	0	H
0	0	0	47	0	H
0	0	34	0	0	H
0	0	35	0	0	H
0	0	36	0	0	H
0	0	0	50	0	H
0	0	37	0	0	H
0	0	38	0	0	H
0	0	39	0	0	H
0	0	40	0	0	H
0	0	0	51	0	H
0	0	0	53	0	H
0	0	41	0	0	H
0	0	42	0	0	H
0	0	43	0	0	H
0	0	0	55	0	H
0	0	0	56	0	H
0	0	0	58	0	H
0	0	0	59	0	H
0	0	0	61	0	H
0	0	44	0	0	H
0	0	45	0	0	H
0	0	0	63	0	H
0	0	46	0	0	H
0	0	0	65	0	H
0	0	0	66	0	H
