# Supplementary material for: Real-Time Assessment of Rodent Engagement Using ArUco Markers: A Scalable and Accessible Approach for Scoring Behavior in a Nose-Poking Go/No-Go Task
Source: eNeuro. 2024 Mar 1;11(3):ENEURO.0500-23.2024. doi: 10.1523/ENEURO.0500-23.2024 (PMC11046262; doi:10.1523/ENEURO.0500-23.2024)
Supplement: Repository Files — Extended Data 1. GitHub Repository Code and Additional Files. This file contains all of the code/software, 3D models, and files that will be provided in the GitHub repository for running the experiments and analyzing the data. Download Repository Files, ZIP file. [file eneuro-11-ENEURO.0500-23.2024-s002.zip › All Session Data and Results/Raw Session Data Sheets/32-Minute Sessions/NS016/27-Sep-2023_NS016_Go-No-Go_Session#39.xlsx]

## Sheet: Sheet1
Task Name	Researcher Name	Session Number	Session Date	Animal Name	Animal Weight (g)	Stim Type	Session Pellets	Manual Pellets	Total Pellets	Accuracy Score (%)	Stimulus Trials	Silent Trials	Hits on Stim Trials	Misses on Stim Trials	Late Hits on Stim Trials	Hits on Silent Trials	Misses on Silent Trials	Catch Trials	Hits on Catch Trials	Total Timeout Time (s)	Initial Session Time (s)	Ending Session Time (s)	Total Pause Time (s)
Go-No-Go	Thomas	39	2023-09-27	NS016	522	All	67	0	67	98.8095	40	44	39	1	0	0	44	143	0	16	49807.3	51741	0

## Sheet: Sheet2
Trial	Trial Type (Stim=1, Silent=2, AltStim=3)	Distraction Annotation (active=0, sleep=1, distract=2)	Stim Trial	Silent Trial	Alt Stim Trial	Response (Miss=0, Hit=1, Late=2)	Reaction Time (s)	Stimulus Value (nC/Phase or kHz)	Layer	Monitor Channel
1	2	0	0	1	0	0	0	0	0	1
2	2	0	0	2	0	0	0	0	0	1
3	2	0	0	3	0	0	0	0	0	1
4	2	0	0	4	0	0	0	0	0	1
5	2	0	0	5	0	0	0	0	0	1
6	1	0	1	0	0	1	0.084	0.4	0	1
7	1	0	2	0	0	1	0.092	0.4	0	1
8	1	0	3	0	0	1	0.095	0.4	0	1
9	2	0	0	6	0	0	0	0	0	1
10	1	0	4	0	0	1	0.095	0.4	0	1
11	1	0	5	0	0	1	0.187	0.4	0	1
12	2	0	0	7	0	0	0	0	0	1
13	1	0	6	0	0	1	0.075	0.4	0	1
14	1	0	7	0	0	1	0.093	0.4	0	1
15	2	0	0	8	0	0	0	0	0	1
16	2	0	0	9	0	0	0	0	0	1
17	3	0	0	0	1	1	0.082	0.4	0	1
18	2	0	0	10	0	0	0	0	0	1
19	3	0	0	0	2	0	0	0	0	1
20	3	0	0	0	3	1	0.186	0.37	0	1
21	3	2	0	0	4	0	0	0	0	1
22	3	0	0	0	5	0	0	0.256	0	1
23	1	0	8	0	0	1	0.092	0.4	0	1
24	1	0	9	0	0	1	0.188	0.4	0	1
25	3	0	0	0	6	1	0.341	0.4	0	1
26	2	0	0	11	0	0	0	0	0	1
27	2	0	0	12	0	0	0	0	0	1
28	3	0	0	0	7	0	0	0	0	1
29	3	0	0	0	8	1	0.592	0.4	0	1
30	2	0	0	13	0	0	0	0	0	1
31	3	0	0	0	9	0	0	0.142	0	1
32	1	0	10	0	0	1	0.092	0.4	0	1
33	1	0	11	0	0	1	0.278	0.4	0	1
34	2	0	0	14	0	0	0	0	0	1
35	3	0	0	0	10	1	0.094	0.4	0	1
36	2	0	0	15	0	0	0	0	0	1
37	1	0	12	0	0	1	0.453	0.4	0	1
38	2	0	0	16	0	0	0	0	0	1
39	3	0	0	0	11	0	0	0	0	1
40	3	0	0	0	12	1	0.605	0.4	0	1
41	1	0	13	0	0	1	1.168	0.4	0	1
42	2	0	0	17	0	0	0	0	0	1
43	3	0	0	0	13	0	0	0	0	1
44	2	0	0	18	0	0	0	0	0	1
45	2	0	0	19	0	0	0	0	0	1
46	3	0	0	0	14	1	0.981	0.4	0	1
47	2	0	0	20	0	0	0	0	0	1
48	2	0	0	21	0	0	0	0	0	1
49	2	0	0	22	0	0	0	0	0	1
50	3	0	0	0	15	0	0	0.088	0	1
51	3	0	0	0	16	0	0	0.4	0	1
52	2	2	0	23	0	0	0	0	0	1
53	1	0	14	0	0	1	0.093	0.4	0	1
54	1	0	15	0	0	1	0.093	0.4	0	1
55	1	0	16	0	0	1	0.578	0.4	0	1
56	2	0	0	24	0	0	0	0	0	1
57	1	0	17	0	0	1	0.717	0.4	0	1
58	3	0	0	0	17	1	0.371	0.4	0	1
59	2	0	0	25	0	0	0	0	0	1
60	1	0	18	0	0	1	0.973	0.4	0	1
61	3	0	0	0	18	0	0	0.276	0	1
62	3	0	0	0	19	1	0.262	0.4	0	1
63	2	0	0	26	0	0	0	0	0	1
64	1	0	19	0	0	1	0.278	0.4	0	1
65	1	0	20	0	0	1	0.544	0.4	0	1
66	3	0	0	0	20	0	0	0.226	0	1
67	3	0	0	0	21	1	0.082	0.378	0	1
68	2	0	0	27	0	0	0	0	0	1
69	3	0	0	0	22	0	0	0.084	0	1
70	2	0	0	28	0	0	0	0	0	1
71	1	0	21	0	0	1	0.451	0.4	0	1
72	1	0	22	0	0	1	1.934	0.4	0	1
73	1	0	23	0	0	1	1.224	0.4	0	1
74	1	0	24	0	0	1	0.468	0.4	0	1
75	3	2	0	0	23	0	0	0.312	0	1
76	3	0	0	0	24	1	0.096	0.4	0	1
77	3	0	0	0	25	0	0	0.238	0	1
78	2	0	0	29	0	0	0	0	0	1
79	1	0	25	0	0	1	0.362	0.4	0	1
80	2	0	0	30	0	0	0	0	0	1
81	2	0	0	31	0	0	0	0	0	1
82	1	0	26	0	0	1	0.613	0.4	0	1
83	3	0	0	0	26	1	0.188	0.4	0	1
84	2	0	0	32	0	0	0	0	0	1
85	1	0	27	0	0	1	0.174	0.4	0	1
86	3	0	0	0	27	0	0	0.214	0	1
87	1	0	28	0	0	1	0.094	0.4	0	1
88	3	0	0	0	28	1	0.093	0.4	0	1
89	3	0	0	0	29	0	0	0.134	0	1
90	1	0	29	0	0	0	0	0.4	0	1
91	2	0	0	33	0	0	0	0	0	1
92	3	0	0	0	30	1	0.636	0.348	0	1
93	3	0	0	0	31	0	0	0.116	0	1
94	1	0	30	0	0	1	0.363	0.4	0	1
95	2	0	0	34	0	0	0	0	0	1
96	2	0	0	35	0	0	0	0	0	1
97	3	0	0	0	32	0	0	0.364	0	1
98	2	0	0	36	0	0	0	0	0	1
99	3	0	0	0	33	1	0.763	0.4	0	1
100	1	0	31	0	0	1	0.358	0.4	0	1
101	3	0	0	0	34	0	0	0.236	0	1
102	1	0	32	0	0	1	1.102	0.4	0	1
103	3	0	0	0	35	1	2.885	0.378	0	1
104	3	0	0	0	36	1	1.404	0.324	0	1
105	2	0	0	37	0	0	0	0	0	1
106	3	0	0	0	37	0	0	0.226	0	1
107	2	0	0	38	0	0	0	0	0	1
108	1	0	33	0	0	1	1.464	0.4	0	1
109	1	0	34	0	0	1	0.453	0.4	0	1
110	3	0	0	0	38	1	0.095	0.334	0	1
111	2	0	0	39	0	0	0	0	0	1
112	3	0	0	0	39	0	0	0.206	0	1
113	3	0	0	0	40	0	0	0.298	0	1
114	3	0	0	0	41	1	1.224	0.4	0	1
115	3	0	0	0	42	1	0.079	0.304	0	1
116	3	0	0	0	43	0	0	0.24	0	1
117	2	0	0	40	0	0	0	0	0	1
118	1	0	35	0	0	1	0.265	0.4	0	1
119	3	0	0	0	44	1	0.092	0.376	0	1
120	2	0	0	41	0	0	0	0	0	1
121	2	0	0	42	0	0	0	0	0	1
122	3	0	0	0	45	1	0.081	0.304	0	1
123	2	0	0	43	0	0	0	0	0	1
124	1	0	36	0	0	1	0.62	0.4	0	1
125	1	0	37	0	0	1	0.094	0.4	0	1
126	3	0	0	0	46	0	0	0.164	0	1
127	3	0	0	0	47	0	0	0.22	0	1
128	3	0	0	0	48	1	0.096	0.314	0	1
129	1	0	38	0	0	1	0.341	0.4	0	1
130	3	0	0	0	49	0	0	0.202	0	1
131	3	0	0	0	50	1	0.092	0.352	0	1
132	2	0	0	44	0	0	0	0	0	1
133	3	0	0	0	51	0	0	0.214	0	1
134	3	0	0	0	52	0	0	0.284	0	1
135	3	0	0	0	53	2	3.208	0.346	0	1
136	3	0	0	0	54	1	0.444	0.4	0	1
137	1	0	39	0	0	1	0.087	0.4	0	1
138	3	0	0	0	55	1	1.026	0.328	0	1
139	3	0	0	0	56	1	2.37	0.258	0	1
140	3	0	0	0	57	0	0	0.184	0	1
141	3	0	0	0	58	1	0.375	0.332	0	1
142	1	0	40	0	0	1	1.101	0.4	0	1
143	3	0	0	0	59	0	0	0.202	0	1

## Sheet: Sheet3
Stim X-Axis (min)	Stim Y-Axis (sec)	Sil X-Axis (min)	Sil Y-Axis (sec)	AltStim X-Axis (min)	AltStim Y-Axis (sec)
1.00062	0.084	0.15975	0	3.42142	0.082
1.24767	0.092	0.329217	0	3.93752	0
1.49703	0.095	0.499667	0	4.1005	0.186
1.91657	0.095	0.671183	0	4.58112	0
2.16823	0.187	0.840383	0	4.83797	0
2.58283	0.075	1.75667	0	5.49455	0.341
2.83078	0.093	2.42368	0	6.17528	0
4.99843	0.092	3.09038	0	6.34125	0.592
5.247	0.188	3.2599	0	6.8405	0
7.00117	0.092	3.67847	0	7.66328	0.094
7.25113	0.278	5.74313	0	8.59913	0
8.08948	0.453	5.9139	0	8.76667	0.605
9.01637	1.168	6.5827	0	9.49648	0
11.4307	0.093	7.50325	0	10.0131	0.981
11.6806	0.093	7.92222	0	10.8405	0
11.9386	0.578	8.33672	0	11.1013	0
12.3522	0.717	9.23835	0	12.5847	0.371
13.0081	0.973	9.66653	0	13.3282	0
13.9102	0.278	9.83617	0	13.4922	0.262
14.159	0.544	10.243	0	14.4924	0
15.5237	0.451	10.4137	0	14.654	0.082
15.7908	1.934	10.582	0	15.1884	0
15.9973	1.224	11.2703	0	16.5515	0
16.2144	0.468	12.18	0	16.7135	0.096
17.3981	0.362	12.8337	0	17.0631	0
17.9867	0.613	13.7451	0	18.2205	0.188
18.6359	0.174	14.9126	0	18.9817	0
19.1466	0.094	15.3579	0	19.3957	0.093
20.0101	0	17.2318	0	19.7466	0
20.8507	0.363	17.6471	0	20.3513	0.636
22.1069	0.358	17.8168	0	20.6828	0
22.625	1.102	18.4739	0	21.5292	0
23.9149	1.464	20.1801	0	21.8729	0.763
24.1264	0.453	21.1007	0	22.4468	0
26.2333	0.265	21.2693	0	22.8888	2.885
27.4983	0.62	21.6993	0	23.0849	1.404
27.7308	0.094	23.3007	0	23.5608	0
28.7634	0.341	23.7305	0	24.3678	0.095
30.7835	0.087	24.6253	0	24.8881	0
32.0145	1.101	26.0657	0	25.1501	0
		26.7368	0	25.3322	1.224
		26.9063	0	25.5457	0.079
		27.3285	0	25.8968	0
		29.5267	0	26.4777	0.092
				27.0698	0.081
				28.0798	0
				28.3407	0
				28.5081	0.096
				29.1064	0
				29.2695	0.092
				29.7878	0
				30.0474	0
				30.2613	3.208
				30.5462	0.444
				31.051	1.026
				31.3104	2.37
				31.5876	0
				31.7561	0.375
				32.3299	0

## Sheet: Sheet4
Distraction Annotation (active=0, sleep=1, distract=2)	Alt Stim Trial	Response (Miss=0, Hit=1, Late=2)	Stimulus Value (nC/Phase or kHz)
0	1	1	0.4
0	2	0	0
0	3	1	0.37
2	4	0	0
0	5	0	0.256
0	6	1	0.4
0	7	0	0
0	8	1	0.4
0	9	0	0.142
0	10	1	0.4
0	11	0	0
0	12	1	0.4
0	13	0	0
0	14	1	0.4
0	15	0	0.088
0	16	0	0.4
0	17	1	0.4
0	18	0	0.276
0	19	1	0.4
0	20	0	0.226
0	21	1	0.378
0	22	0	0.084
2	23	0	0.312
0	24	1	0.4
0	25	0	0.238
0	26	1	0.4
0	27	0	0.214
0	28	1	0.4
0	29	0	0.134
0	30	1	0.348
0	31	0	0.116
0	32	0	0.364
0	33	1	0.4
0	34	0	0.236
0	35	1	0.378
0	36	1	0.324
0	37	0	0.226
0	38	1	0.334
0	39	0	0.206
0	40	0	0.298
0	41	1	0.4
0	42	1	0.304
0	43	0	0.24
0	44	1	0.376
0	45	1	0.304
0	46	0	0.164
0	47	0	0.22
0	48	1	0.314
0	49	0	0.202
0	50	1	0.352
0	51	0	0.214
0	52	0	0.284
0	53	2	0.346
0	54	1	0.4
0	55	1	0.328
0	56	1	0.258
0	57	0	0.184
0	58	1	0.332
0	59	0	0.202

## Sheet: Sheet5
Stim Trial	Alt Stim Trial	Response (Miss=0, Hit=1, Late=2)	Reaction Time (s)	Stimulus Value (nC/Phase or kHz)
0	56	1	2.37	0.258
0	42	1	0.079	0.304
0	45	1	0.081	0.304
0	48	1	0.096	0.314
0	36	1	1.404	0.324
0	55	1	1.026	0.328
0	58	1	0.375	0.332
0	38	1	0.095	0.334
0	53	2	3.208	0.346
0	30	1	0.636	0.348
0	50	1	0.092	0.352
0	3	1	0.186	0.37
0	44	1	0.092	0.376
0	21	1	0.082	0.378
0	35	1	2.885	0.378
1	0	1	0.084	0.4
2	0	1	0.092	0.4
3	0	1	0.095	0.4
4	0	1	0.095	0.4
5	0	1	0.187	0.4
6	0	1	0.075	0.4
7	0	1	0.093	0.4
0	1	1	0.082	0.4
8	0	1	0.092	0.4
9	0	1	0.188	0.4
0	6	1	0.341	0.4
0	8	1	0.592	0.4
10	0	1	0.092	0.4
11	0	1	0.278	0.4
0	10	1	0.094	0.4
12	0	1	0.453	0.4
0	12	1	0.605	0.4
13	0	1	1.168	0.4
0	14	1	0.981	0.4
14	0	1	0.093	0.4
15	0	1	0.093	0.4
16	0	1	0.578	0.4
17	0	1	0.717	0.4
0	17	1	0.371	0.4
18	0	1	0.973	0.4
0	19	1	0.262	0.4
19	0	1	0.278	0.4
20	0	1	0.544	0.4
21	0	1	0.451	0.4
22	0	1	1.934	0.4
23	0	1	1.224	0.4
24	0	1	0.468	0.4
0	24	1	0.096	0.4
25	0	1	0.362	0.4
26	0	1	0.613	0.4
0	26	1	0.188	0.4
27	0	1	0.174	0.4
28	0	1	0.094	0.4
0	28	1	0.093	0.4
30	0	1	0.363	0.4
0	33	1	0.763	0.4
31	0	1	0.358	0.4
32	0	1	1.102	0.4
33	0	1	1.464	0.4
34	0	1	0.453	0.4
0	41	1	1.224	0.4
35	0	1	0.265	0.4
36	0	1	0.62	0.4
37	0	1	0.094	0.4
38	0	1	0.341	0.4
0	54	1	0.444	0.4
39	0	1	0.087	0.4
40	0	1	1.101	0.4

## Sheet: Sheet6
Animal not distractrewd
N.A

## Sheet: Fareeha Final
Distraction Annotation (active=0, sleep=1, distract=2)	Stim Trial	Silent Trial	Alt Stim Trial	Response (Miss=0, Hit=1, Late=2)
0	0	1	0	0	H
0	0	2	0	0	H
0	0	3	0	0	H
0	0	4	0	0	H
0	0	5	0	0	H
0	0	6	0	0	H
0	0	7	0	0	H
0	0	8	0	0	H
0	0	9	0	0	H
0	0	10	0	0	H
0	0	0	2	0	H
2	0	0	4	0	CR
0	0	0	5	0	H
0	0	11	0	0	H
0	0	12	0	0	H
0	0	0	7	0	H
0	0	13	0	0	H
0	0	0	9	0	H
0	0	14	0	0	H
0	0	15	0	0	H
0	0	16	0	0	H
0	0	0	11	0	H
0	0	17	0	0	H
0	0	0	13	0	H
0	0	18	0	0	H
0	0	19	0	0	H
0	0	20	0	0	H
0	0	21	0	0	H
0	0	22	0	0	H
0	0	0	15	0	H
0	0	0	16	0	H
2	0	23	0	0	CR
0	0	24	0	0	H
0	0	25	0	0	H
0	0	0	18	0	H
0	0	26	0	0	H
0	0	0	20	0	H
0	0	27	0	0	H
0	0	0	22	0	H
0	0	28	0	0	H
2	0	0	23	0	M
0	0	0	25	0	H
0	0	29	0	0	H
0	0	30	0	0	H
0	0	31	0	0	H
0	0	32	0	0	H
0	0	0	27	0	H
0	0	0	29	0	H
0	29	0	0	0	H
0	0	33	0	0	H
0	0	0	31	0	H
0	0	34	0	0	H
0	0	35	0	0	H
0	0	0	32	0	FA
0	0	36	0	0	H
0	0	0	34	0	H
0	0	37	0	0	H
0	0	0	37	0	H
0	0	38	0	0	H
0	0	39	0	0	H
0	0	0	39	0	H
0	0	0	40	0	H
0	0	0	43	0	H
0	0	40	0	0	H
0	0	41	0	0	H
0	0	42	0	0	H
0	0	43	0	0	H
0	0	0	46	0	H
0	0	0	47	0	H
0	0	0	49	0	H
0	0	44	0	0	H
0	0	0	51	0	H
0	0	0	52	0	H
0	0	0	57	0	H
0	0	0	59	0	H

## Sheet: Thomas Final
Distraction Annotation (active=0, sleep=1, distract=2)	Stim Trial	Silent Trial	Alt Stim Trial	Response (Miss=0, Hit=1, Late=2)
0	0	1	0	0	H
0	0	2	0	0	H
0	0	3	0	0	H
0	0	4	0	0	H
0	0	5	0	0	H
0	0	6	0	0	H
0	0	7	0	0	H
0	0	8	0	0	H
0	0	9	0	0	H
0	0	10	0	0	H
0	0	0	2	0	H
2	0	0	4	0	M
0	0	0	5	0	H
0	0	11	0	0	H
0	0	12	0	0	H
0	0	0	7	0	H
0	0	13	0	0	H
0	0	0	9	0	H
0	0	14	0	0	H
0	0	15	0	0	H
0	0	16	0	0	H
0	0	0	11	0	H
0	0	17	0	0	H
0	0	0	13	0	H
0	0	18	0	0	H
0	0	19	0	0	H
0	0	20	0	0	H
0	0	21	0	0	H
0	0	22	0	0	H
0	0	0	15	0	H
0	0	0	16	0	H
2	0	23	0	0	CR
0	0	24	0	0	H
0	0	25	0	0	H
0	0	0	18	0	H
0	0	26	0	0	H
0	0	0	20	0	H
0	0	27	0	0	H
0	0	0	22	0	H
0	0	28	0	0	H
2	0	0	23	0	M
0	0	0	25	0	H
0	0	29	0	0	H
0	0	30	0	0	H
0	0	31	0	0	H
0	0	32	0	0	H
0	0	0	27	0	H
0	0	0	29	0	H
0	29	0	0	0	H
0	0	33	0	0	H
0	0	0	31	0	H
0	0	34	0	0	H
0	0	35	0	0	H
0	0	0	32	0	FA
0	0	36	0	0	H
0	0	0	34	0	H
0	0	37	0	0	H
0	0	0	37	0	H
0	0	38	0	0	H
0	0	39	0	0	H
0	0	0	39	0	H
0	0	0	40	0	H
0	0	0	43	0	H
0	0	40	0	0	H
0	0	41	0	0	H
0	0	42	0	0	H
0	0	43	0	0	H
0	0	0	46	0	H
0	0	0	47	0	H
0	0	0	49	0	H
0	0	44	0	0	H
0	0	0	51	0	H
0	0	0	52	0	H
0	0	0	57	0	H
0	0	0	59	0	H
