# Supplementary material for: Real-Time Assessment of Rodent Engagement Using ArUco Markers: A Scalable and Accessible Approach for Scoring Behavior in a Nose-Poking Go/No-Go Task
Source: eNeuro. 2024 Mar 1;11(3):ENEURO.0500-23.2024. doi: 10.1523/ENEURO.0500-23.2024 (PMC11046262; doi:10.1523/ENEURO.0500-23.2024)
Supplement: Repository Files — Extended Data 1. GitHub Repository Code and Additional Files. This file contains all of the code/software, 3D models, and files that will be provided in the GitHub repository for running the experiments and analyzing the data. Download Repository Files, ZIP file. [file eneuro-11-ENEURO.0500-23.2024-s002.zip › All Session Data and Results/Raw Session Data Sheets/32-Minute Sessions/NS016/29-Sep-2023_NS016_Go-No-Go_Session#40.xlsx]

## Sheet: Sheet1
Task Name	Researcher Name	Session Number	Session Date	Animal Name	Animal Weight (g)	Stim Type	Session Pellets	Manual Pellets	Total Pellets	Accuracy Score (%)	Stimulus Trials	Silent Trials	Hits on Stim Trials	Misses on Stim Trials	Late Hits on Stim Trials	Hits on Silent Trials	Misses on Silent Trials	Catch Trials	Hits on Catch Trials	Total Timeout Time (s)	Initial Session Time (s)	Ending Session Time (s)	Total Pause Time (s)
Go-No-Go	Thomas	40	2023-09-29	NS016	520	All	62	0	62	93.9024	37	45	32	5	0	0	45	144	0	8	44132.7	46062	0

## Sheet: Sheet2
Trial	Trial Type (Stim=1, Silent=2, AltStim=3)	Distraction Annotation (active=0, sleep=1, distract=2)	Stim Trial	Silent Trial	Alt Stim Trial	Response (Miss=0, Hit=1, Late=2)	Reaction Time (s)	Stimulus Value (nC/Phase or kHz)	Layer	Monitor Channel
1	2	0	0	1	0	0	0	0	0	1
2	1	0	1	0	0	1	0.556	0.5	0	1
3	2	0	0	2	0	0	0	0	0	1
4	1	0	2	0	0	1	0.091	0.5	0	1
5	2	0	0	3	0	0	0	0	0	1
6	1	0	3	0	0	1	0.083	0.5	0	1
7	1	0	4	0	0	0	0	0.5	0	1
8	2	0	0	4	0	0	0	0	0	1
9	1	0	5	0	0	1	0.262	0.5	0	1
10	2	0	0	5	0	0	0	0	0	1
11	1	0	6	0	0	0	0	0.5	0	1
12	3	0	0	0	1	1	0.787	0.4	0	1
13	2	0	0	6	0	0	0	0	0	1
14	3	0	0	0	2	0	0	0.17	0	1
15	3	0	0	0	3	1	0.189	0.376	0	1
16	3	0	0	0	4	0	0	0.004	0	1
17	2	2	0	7	0	0	0	0	0	1
18	3	0	0	0	5	1	0.281	0.4	0	1
19	1	0	7	0	0	1	0.093	0.5	0	1
20	1	0	8	0	0	1	0.183	0.5	0	1
21	1	0	9	0	0	1	0.184	0.5	0	1
22	2	0	0	8	0	0	0	0	0	1
23	3	0	0	0	6	0	0	0.134	0	1
24	3	0	0	0	7	1	0.078	0.398	0	1
25	3	0	0	0	8	0	0	0	0	1
26	2	0	0	9	0	0	0	0	0	1
27	2	0	0	10	0	0	0	0	0	1
28	1	0	10	0	0	1	0.183	0.5	0	1
29	3	0	0	0	9	1	0.076	0.4	0	1
30	3	0	0	0	10	0	0	0.04	0	1
31	2	0	0	11	0	0	0	0	0	1
32	2	0	0	12	0	0	0	0	0	1
33	1	0	11	0	0	1	0.094	0.5	0	1
34	2	0	0	13	0	0	0	0	0	1
35	1	0	12	0	0	0	0	0.5	0	1
36	3	0	0	0	11	1	0.081	0.4	0	1
37	2	0	0	14	0	0	0	0	0	1
38	1	0	13	0	0	1	0.173	0.5	0	1
39	3	0	0	0	12	0	0	0.048	0	1
40	1	0	14	0	0	1	0.096	0.5	0	1
41	3	0	0	0	13	1	0.103	0.328	0	1
42	3	0	0	0	14	0	0	0.062	0	1
43	2	0	0	15	0	0	0	0	0	1
44	2	0	0	16	0	0	0	0	0	1
45	2	0	0	17	0	0	0	0	0	1
46	2	0	0	18	0	0	0	0	0	1
47	2	0	0	19	0	0	0	0	0	1
48	2	0	0	20	0	0	0	0	0	1
49	3	0	0	0	15	1	0.078	0.4	0	1
50	3	0	0	0	16	0	0	0	0	1
51	3	0	0	0	17	1	0.088	0.4	0	1
52	1	0	15	0	0	1	0.715	0.5	0	1
53	1	0	16	0	0	1	0.093	0.5	0	1
54	3	0	0	0	18	0	0	0	0	1
55	3	0	0	0	19	0	0	0.354	0	1
56	3	0	0	0	20	1	0.435	0.4	0	1
57	3	0	0	0	21	0	0	0	0	1
58	2	0	0	21	0	0	0	0	0	1
59	2	0	0	22	0	0	0	0	0	1
60	3	0	0	0	22	0	0	0.274	0	1
61	3	0	0	0	23	1	0.096	0.4	0	1
62	2	0	0	23	0	0	0	0	0	1
63	2	0	0	24	0	0	0	0	0	1
64	3	2	0	0	24	0	0	0.242	0	1
65	3	0	0	0	25	1	0.088	0.4	0	1
66	2	0	0	25	0	0	0	0	0	1
67	3	0	0	0	26	0	0	0.14	0	1
68	1	0	17	0	0	1	0.251	0.5	0	1
69	1	0	18	0	0	1	0.08	0.5	0	1
70	3	0	0	0	27	1	0.671	0.312	0	1
71	3	0	0	0	28	0	0	0.182	0	1
72	3	0	0	0	29	1	0.093	0.38	0	1
73	3	0	0	0	30	0	0	0.278	0	1
74	1	0	19	0	0	1	0.169	0.5	0	1
75	3	0	0	0	31	1	0.188	0.4	0	1
76	1	0	20	0	0	1	0.08	0.5	0	1
77	3	0	0	0	32	0	0	0.282	0	1
78	3	0	0	0	33	1	1.481	0.4	0	1
79	3	0	0	0	34	0	0	0.258	0	1
80	3	0	0	0	35	1	0.079	0.4	0	1
81	1	0	21	0	0	1	0.266	0.5	0	1
82	2	0	0	26	0	0	0	0	0	1
83	3	0	0	0	36	0	0	0.284	0	1
84	1	0	22	0	0	1	0.342	0.5	0	1
85	1	0	23	0	0	1	0.171	0.5	0	1
86	1	0	24	0	0	1	0.527	0.5	0	1
87	2	0	0	27	0	0	0	0	0	1
88	3	0	0	0	37	1	0.077	0.4	0	1
89	2	0	0	28	0	0	0	0	0	1
90	1	0	25	0	0	1	0.173	0.5	0	1
91	3	0	0	0	38	0	0	0.166	0	1
92	3	0	0	0	39	0	0	0.29	0	1
93	3	0	0	0	40	1	0.184	0.4	0	1
94	3	0	0	0	41	0	0	0.13	0	1
95	3	0	0	0	42	1	0.082	0.306	0	1
96	3	0	0	0	43	0	0	0.01	0	1
97	3	0	0	0	44	1	0.08	0.308	0	1
98	3	0	0	0	45	0	0	0.198	0	1
99	1	0	26	0	0	1	0.512	0.5	0	1
100	3	0	0	0	46	1	1.247	0.4	0	1
101	3	0	0	0	47	1	0.095	0.314	0	1
102	1	0	27	0	0	1	0.077	0.5	0	1
103	2	0	0	29	0	0	0	0	0	1
104	2	0	0	30	0	0	0	0	0	1
105	1	0	28	0	0	0	0	0.5	0	1
106	2	0	0	31	0	0	0	0	0	1
107	2	0	0	32	0	0	0	0	0	1
108	3	0	0	0	48	0	0	0.176	0	1
109	3	0	0	0	49	1	0.17	0.326	0	1
110	3	0	0	0	50	0	0	0.254	0	1
111	2	0	0	33	0	0	0	0	0	1
112	2	0	0	34	0	0	0	0	0	1
113	3	0	0	0	51	1	0.08	0.4	0	1
114	3	0	0	0	52	0	0	0.264	0	1
115	1	0	29	0	0	1	0.08	0.5	0	1
116	2	0	0	35	0	0	0	0	0	1
117	2	0	0	36	0	0	0	0	0	1
118	1	0	30	0	0	1	0.092	0.5	0	1
119	3	0	0	0	53	1	0.078	0.382	0	1
120	2	0	0	37	0	0	0	0	0	1
121	1	0	31	0	0	1	0.08	0.5	0	1
122	3	0	0	0	54	1	0.172	0.316	0	1
123	3	0	0	0	55	0	0	0.168	0	1
124	1	0	32	0	0	1	0.093	0.5	0	1
125	1	0	33	0	0	1	0.08	0.5	0	1
126	1	0	34	0	0	1	0.433	0.5	0	1
127	3	0	0	0	56	0	0	0.29	0	1
128	3	0	0	0	57	1	0.094	0.38	0	1
129	3	0	0	0	58	0	0	0.314	0	1
130	1	0	35	0	0	1	0.531	0.5	0	1
131	3	0	0	0	59	0	0	0.4	0	1
132	2	0	0	38	0	0	0	0	0	1
133	2	0	0	39	0	0	0	0	0	1
134	2	0	0	40	0	0	0	0	0	1
135	2	0	0	41	0	0	0	0	0	1
136	2	0	0	42	0	0	0	0	0	1
137	3	0	0	0	60	1	0.544	0.4	0	1
138	3	0	0	0	61	0	0	0.288	0	1
139	2	0	0	43	0	0	0	0	0	1
140	1	0	36	0	0	1	0.17	0.5	0	1
141	3	0	0	0	62	1	0.17	0.4	0	1
142	1	0	37	0	0	0	0	0.5	0	1
143	2	0	0	44	0	0	0	0	0	1
144	2	0	0	45	0	0	0	0	0	1

## Sheet: Sheet3
Stim X-Axis (min)	Stim Y-Axis (sec)	Sil X-Axis (min)	Sil Y-Axis (sec)	AltStim X-Axis (min)	AltStim Y-Axis (sec)
0.326817	0.556	0.1604	0	2.47638	0.787
0.72315	0.091	0.568867	0	2.96558	0
1.13655	0.083	0.981317	0	3.12148	0.189
1.47762	0	1.64878	0	3.45858	0
1.80592	0.262	2.05803	0	3.78592	0.281
2.31242	0	2.71115	0	5.02283	0
4.02385	0.093	3.62733	0	5.17938	0.078
4.2711	0.183	4.76838	0	5.52388	0
4.51298	0.184	5.6936	0	6.2609	0.076
6.01995	0.183	5.86328	0	6.60488	0
7.10232	0.094	6.77398	0	7.77075	0.081
7.61447	0	6.94295	0	8.52707	0
8.18495	0.173	7.35902	0	8.93013	0.103
8.68538	0.096	8.02895	0	9.274	0
11.2014	0.715	9.4446	0	10.448	0.078
11.4238	0.093	9.6152	0	10.7904	0
14.7757	0.251	9.78533	0	10.9466	0.088
15.0171	0.08	9.95358	0	11.7658	0
16.259	0.169	10.1224	0	12.0207	0
16.7452	0.08	10.2922	0	12.1819	0.435
17.9708	0.266	12.6842	0	12.5148	0
18.6402	0.342	12.8535	0	13.1089	0
18.8773	0.171	13.5224	0	13.2646	0.096
19.1273	0.527	13.6934	0	13.9483	0
19.9418	0.173	14.3623	0	14.1044	0.088
22.2051	0.512	18.2232	0	14.6175	0
22.9088	0.077	19.3691	0	15.2738	0.671
23.591	0	19.7836	0	15.5981	0
25.7017	0.08	23.1663	0	15.7548	0.093
26.2864	0.092	23.335	0	16.0987	0
26.9492	0.08	23.7608	0	16.5031	0.188
27.698	0.093	23.9308	0	17.0893	0
27.9429	0.08	24.8658	0	17.2684	1.481
28.3275	0.433	25.0365	0	17.5665	0
29.3296	0.531	25.9593	0	17.7236	0.079
31.3299	0.17	26.1293	0	18.4807	0
31.9159	0	26.79	0	19.5254	0.077
		29.8308	0	20.2816	0
		29.9999	0	20.5379	0
		30.1702	0	20.6971	0.184
		30.3399	0	21.038	0
		30.5081	0	21.1944	0.082
		31.1719	0	21.5392	0
		32.0856	0	21.6975	0.08
		32.2553	0	22.0419	0
				22.4549	1.247
				22.6644	0.095
				24.1893	0
				24.3527	0.17
				24.695	0
				25.1977	0.08
				25.5447	0
				26.5318	0.078
				27.1971	0.172
				27.5387	0
				28.6601	0
				28.8189	0.094
				29.1657	0
				29.6603	0
				30.6723	0.544
				31.0012	0
				31.5727	0.17

## Sheet: Sheet4
Distraction Annotation (active=0, sleep=1, distract=2)	Alt Stim Trial	Response (Miss=0, Hit=1, Late=2)	Stimulus Value (nC/Phase or kHz)
0	1	1	0.4
0	2	0	0.17		1 trial deleted for distraction
0	3	1	0.376
0	4	0	0.004
0	5	1	0.4
0	6	0	0.134
0	7	1	0.398
0	8	0	0
0	9	1	0.4
0	10	0	0.04
0	11	1	0.4
0	12	0	0.048
0	13	1	0.328
0	14	0	0.062
0	15	1	0.4
0	16	0	0
0	17	1	0.4
0	18	0	0
0	19	0	0.354
0	20	1	0.4
0	21	0	0
0	22	0	0.274
0	23	1	0.4
0	25	1	0.4
0	26	0	0.14
0	27	1	0.312
0	28	0	0.182
0	29	1	0.38
0	30	0	0.278
0	31	1	0.4
0	32	0	0.282
0	33	1	0.4
0	34	0	0.258
0	35	1	0.4
0	36	0	0.284
0	37	1	0.4
0	38	0	0.166
0	39	0	0.29
0	40	1	0.4
0	41	0	0.13
0	42	1	0.306
0	43	0	0.01
0	44	1	0.308
0	45	0	0.198
0	46	1	0.4
0	47	1	0.314
0	48	0	0.176
0	49	1	0.326
0	50	0	0.254
0	51	1	0.4
0	52	0	0.264
0	53	1	0.382
0	54	1	0.316
0	55	0	0.168
0	56	0	0.29
0	57	1	0.38
0	58	0	0.314
0	59	0	0.4
0	60	1	0.4
0	61	0	0.288
0	62	1	0.4

## Sheet: Sheet5
Stim Trial	Alt Stim Trial	Response (Miss=0, Hit=1, Late=2)	Reaction Time (s)	Stimulus Value (nC/Phase or kHz)
0	42	1	0.082	0.306
0	44	1	0.08	0.308
0	27	1	0.671	0.312
0	47	1	0.095	0.314
0	54	1	0.172	0.316
0	49	1	0.17	0.326
0	13	1	0.103	0.328
0	3	1	0.189	0.376
0	29	1	0.093	0.38
0	57	1	0.094	0.38
0	53	1	0.078	0.382
0	7	1	0.078	0.398
0	1	1	0.787	0.4
0	5	1	0.281	0.4
0	9	1	0.076	0.4
0	11	1	0.081	0.4
0	15	1	0.078	0.4
0	17	1	0.088	0.4
0	20	1	0.435	0.4
0	23	1	0.096	0.4
0	25	1	0.088	0.4
0	31	1	0.188	0.4
0	33	1	1.481	0.4
0	35	1	0.079	0.4
0	37	1	0.077	0.4
0	40	1	0.184	0.4
0	46	1	1.247	0.4
0	51	1	0.08	0.4
0	60	1	0.544	0.4
0	62	1	0.17	0.4
1	0	1	0.556	0.5
2	0	1	0.091	0.5
3	0	1	0.083	0.5
5	0	1	0.262	0.5
7	0	1	0.093	0.5
8	0	1	0.183	0.5
9	0	1	0.184	0.5
10	0	1	0.183	0.5
11	0	1	0.094	0.5
13	0	1	0.173	0.5
14	0	1	0.096	0.5
15	0	1	0.715	0.5
16	0	1	0.093	0.5
17	0	1	0.251	0.5
18	0	1	0.08	0.5
19	0	1	0.169	0.5
20	0	1	0.08	0.5
21	0	1	0.266	0.5
22	0	1	0.342	0.5
23	0	1	0.171	0.5
24	0	1	0.527	0.5
25	0	1	0.173	0.5
26	0	1	0.512	0.5
27	0	1	0.077	0.5
29	0	1	0.08	0.5
30	0	1	0.092	0.5
31	0	1	0.08	0.5
32	0	1	0.093	0.5
33	0	1	0.08	0.5
34	0	1	0.433	0.5
35	0	1	0.531	0.5
36	0	1	0.17	0.5

## Sheet: Fareeha Final
Distraction Annotation (active=0, sleep=1, distract=2)	Stim Trial	Silent Trial	Alt Stim Trial	Response (Miss=0, Hit=1, Late=2)
0	0	1	0	0	H
0	0	2	0	0	H
0	0	3	0	0	H
0	4	0	0	0	H
0	0	4	0	0	H
0	0	5	0	0	H
0	6	0	0	0	H
0	0	6	0	0	H
0	0	0	2	0	H
0	0	0	4	0	H
2	0	7	0	0	CR
0	0	8	0	0	H
0	0	0	6	0	H
0	0	0	8	0	H
0	0	9	0	0	H
0	0	10	0	0	H
0	0	0	10	0	H
0	0	11	0	0	H
0	0	12	0	0	H
0	0	13	0	0	H
0	12	0	0	0	H
0	0	14	0	0	H
0	0	0	12	0	H
0	0	0	14	0	H
0	0	15	0	0	H
0	0	16	0	0	H
0	0	17	0	0	H
0	0	18	0	0	H
0	0	19	0	0	H
0	0	20	0	0	H
0	0	0	16	0	H
0	0	0	18	0	H
0	0	0	19	0	H
0	0	0	21	0	H
0	0	21	0	0	H
0	0	22	0	0	H
0	0	0	22	0	H
0	0	23	0	0	H
0	0	24	0	0	H
2	0	0	24	0	CR
0	0	25	0	0	H
0	0	0	26	0	H
0	0	0	28	0	H
0	0	0	30	0	H
0	0	0	32	0	H
0	0	0	34	0	H
0	0	26	0	0	H
0	0	0	36	0	H
0	0	27	0	0	H
0	0	28	0	0	H
0	0	0	38	0	H
0	0	0	39	0	H
0	0	0	41	0	H
0	0	0	43	0	H
0	0	0	45	0	H
0	0	29	0	0	H
0	0	30	0	0	H
0	28	0	0	0	H
0	0	31	0	0	H
0	0	32	0	0	H
0	0	0	48	0	H
0	0	0	50	0	H
0	0	33	0	0	H
0	0	34	0	0	H
0	0	0	52	0	H
0	0	35	0	0	H
0	0	36	0	0	H
0	0	37	0	0	H
0	0	0	55	0	H
0	0	0	56	0	H
0	0	0	58	0	H
0	0	0	59	0	H
0	0	38	0	0	H
0	0	39	0	0	H
0	0	40	0	0	H
0	0	41	0	0	H
0	0	42	0	0	H
0	0	0	61	0	H
0	0	43	0	0	H
0	37	0	0	0	H
0	0	44	0	0	H
0	0	45	0	0	H

## Sheet: Thomas Final
Distraction Annotation (active=0, sleep=1, distract=2)	Stim Trial	Silent Trial	Alt Stim Trial	Response (Miss=0, Hit=1, Late=2)
0	0	1	0	0	H
0	0	2	0	0	H
0	0	3	0	0	H
0	4	0	0	0	H
0	0	4	0	0	H
0	0	5	0	0	H
0	6	0	0	0	H
0	0	6	0	0	H
0	0	0	2	0	H
0	0	0	4	0	H
2	0	7	0	0	CR
0	0	8	0	0	H
0	0	0	6	0	H
0	0	0	8	0	H
0	0	9	0	0	H
0	0	10	0	0	H
0	0	0	10	0	H
0	0	11	0	0	H
0	0	12	0	0	H
0	0	13	0	0	H
0	12	0	0	0	H
0	0	14	0	0	H
0	0	0	12	0	H
0	0	0	14	0	H
0	0	15	0	0	H
0	0	16	0	0	H
0	0	17	0	0	H
0	0	18	0	0	H
0	0	19	0	0	H
0	0	20	0	0	H
0	0	0	16	0	H
0	0	0	18	0	H
0	0	0	19	0	H
0	0	0	21	0	H
0	0	21	0	0	H
0	0	22	0	0	H
0	0	0	22	0	H
0	0	23	0	0	H
0	0	24	0	0	H
2	0	0	24	0	CR
0	0	25	0	0	H
0	0	0	26	0	H
0	0	0	28	0	H
0	0	0	30	0	H
0	0	0	32	0	H
0	0	0	34	0	H
0	0	26	0	0	H
0	0	0	36	0	H
0	0	27	0	0	H
0	0	28	0	0	H
0	0	0	38	0	H
0	0	0	39	0	H
0	0	0	41	0	H
0	0	0	43	0	H
0	0	0	45	0	H
0	0	29	0	0	H
0	0	30	0	0	H
0	28	0	0	0	H
0	0	31	0	0	H
0	0	32	0	0	H
0	0	0	48	0	H
0	0	0	50	0	H
0	0	33	0	0	H
0	0	34	0	0	H
0	0	0	52	0	H
0	0	35	0	0	H
0	0	36	0	0	H
0	0	37	0	0	H
0	0	0	55	0	H
0	0	0	56	0	H
0	0	0	58	0	H
0	0	0	59	0	H
0	0	38	0	0	H
0	0	39	0	0	H
0	0	40	0	0	H
0	0	41	0	0	H
0	0	42	0	0	H
0	0	0	61	0	H
0	0	43	0	0	H
0	37	0	0	0	H
0	0	44	0	0	H
0	0	45	0	0	H
