# Supplementary material for: Real-Time Assessment of Rodent Engagement Using ArUco Markers: A Scalable and Accessible Approach for Scoring Behavior in a Nose-Poking Go/No-Go Task
Source: eNeuro. 2024 Mar 1;11(3):ENEURO.0500-23.2024. doi: 10.1523/ENEURO.0500-23.2024 (PMC11046262; doi:10.1523/ENEURO.0500-23.2024)
Supplement: Repository Files — Extended Data 1. GitHub Repository Code and Additional Files. This file contains all of the code/software, 3D models, and files that will be provided in the GitHub repository for running the experiments and analyzing the data. Download Repository Files, ZIP file. [file eneuro-11-ENEURO.0500-23.2024-s002.zip › All Session Data and Results/Raw Session Data Sheets/32-Minute Sessions/NS017/20-Sep-2023_NS017_Go-No-Go_Session#33.xlsx]

## Sheet: Sheet1
Task Name	Researcher Name	Session Number	Session Date	Animal Name	Animal Weight (g)	Stim Type	Session Pellets	Manual Pellets	Total Pellets	Accuracy Score (%)	Stimulus Trials	Silent Trials	Hits on Stim Trials	Misses on Stim Trials	Late Hits on Stim Trials	Hits on Silent Trials	Misses on Silent Trials	Catch Trials	Hits on Catch Trials	Total Timeout Time (s)	Initial Session Time (s)	Ending Session Time (s)	Total Pause Time (s)
Go-No-Go	Thomas	33	2023-09-20	NS017	589	Layer	59	0	59	85.7143	35	28	32	2	1	6	22	120	0	144	57392	59322.6	0

## Sheet: Sheet2
Trial	Trial Type (Stim=1, Silent=2, AltStim=3)	Distraction Annotation (active=0, sleep=1, distract=2)	Stim Trial	Silent Trial	Alt Stim Trial	Response (Miss=0, Hit=1, Late=2)	Reaction Time (s)	Stimulus Value (nC/Phase or kHz)	Layer	Monitor Channel
1	2	0	0	1	0	1	5.084	0	0	1
2	2	2	0	2	0	0	0	0	0	1
3	2	0	0	3	0	0	0	0	0	1
4	2	0	0	4	0	1	0.091	0	0	1
5	1	0	1	0	0	1	0.094	1	0	1
6	2	0	0	5	0	0	0	0	0	1
7	1	0	2	0	0	1	0.092	1	0	1
8	2	2	0	6	0	0	0	0	0	1
9	1	0	3	0	0	1	0.098	1	0	1
10	3	0	0	0	1	1	0.093	1	0	1
11	1	0	4	0	0	1	0.28	1	0	1
12	1	0	5	0	0	1	0.085	1	0	1
13	2	0	0	7	0	0	0	0	0	1
14	2	0	0	8	0	0	0	0	0	1
15	2	0	0	9	0	0	0	0	0	1
16	3	0	0	0	2	0	0	0.552	0	1
17	3	0	0	0	3	1	0.078	1	0	1
18	3	0	0	0	4	1	2.869	0.504	0	1
19	1	0	6	0	0	1	0.173	1	0	1
20	3	0	0	0	5	0	0	0	0	1
21	2	0	0	10	0	1	2.579	0	0	1
22	2	0	0	11	0	0	0	0	0	1
23	1	0	7	0	0	1	0.093	1	0	1
24	1	0	8	0	0	1	1.152	1	0	1
25	3	0	0	0	6	1	1.468	0.5	0	1
26	2	0	0	12	0	0	0	0	0	1
27	3	0	0	0	7	0	0	0.094	0	1
28	1	0	9	0	0	1	0.081	1	0	1
29	3	0	0	0	8	1	1.445	0.662	0	1
30	3	0	0	0	9	1	0.356	0.008	0	1
31	2	0	0	13	0	1	2.017	0	0	1
32	3	0	0	0	10	0	0	0	0	1
33	2	0	0	14	0	0	0	0	0	1
34	3	0	0	0	11	1	0.354	0.776	0	1
35	3	0	0	0	12	1	1.028	0.336	0	1
36	3	0	0	0	13	1	0.08	0	0	1
37	2	0	0	15	0	0	0	0	0	1
38	2	0	0	16	0	0	0	0	0	1
39	3	0	0	0	14	1	0.558	0	0	1
40	1	0	10	0	0	1	2.425	1	0	1
41	3	0	0	0	15	0	0	0	0	1
42	3	0	0	0	16	1	0.092	0.794	0	1
43	3	0	0	0	17	1	0.279	0.212	0	1
44	1	0	11	0	0	1	0.514	1	0	1
45	1	0	12	0	0	1	0.171	1	0	1
46	3	0	0	0	18	1	0.349	0	0	1
47	3	0	0	0	19	0	0	0	0	1
48	1	0	13	0	0	1	0.093	1	0	1
49	3	0	0	0	20	0	0	0.452	0	1
50	3	0	0	0	21	2	5.81	0.902	0	1
51	1	0	14	0	0	1	0.081	1	0	1
52	3	0	0	0	22	1	0.09	1	0	1
53	1	0	15	0	0	1	0.092	1	0	1
54	3	0	0	0	23	0	0	0.514	0	1
55	3	0	0	0	24	1	0.093	0.892	0	1
56	3	0	0	0	25	0	0	0.484	0	1
57	1	0	16	0	0	2	3.627	1	0	1
58	3	0	0	0	26	0	0	0.868	0	1
59	2	0	0	17	0	0	0	0	0	1
60	3	0	0	0	27	1	0.171	1	0	1
61	2	0	0	18	0	1	4.616	0	0	1
62	1	0	17	0	0	1	0.185	1	0	1
63	2	0	0	19	0	0	0	0	0	1
64	2	0	0	20	0	0	0	0	0	1
65	3	0	0	0	28	0	0	0.684	0	1
66	1	0	18	0	0	1	1.105	1	0	1
67	2	0	0	21	0	0	0	0	0	1
68	1	0	19	0	0	1	0.267	1	0	1
69	3	0	0	0	29	0	0	1	0	1
70	1	0	20	0	0	1	0.08	1	0	1
71	3	0	0	0	30	1	0.082	1	0	1
72	3	0	0	0	31	1	0.095	0.588	0	1
73	2	0	0	22	0	0	0	0	0	1
74	3	0	0	0	32	0	0	0.182	0	1
75	1	0	21	0	0	1	0.078	1	0	1
76	2	0	0	23	0	0	0	0	0	1
77	3	0	0	0	33	1	0.176	0.68	0	1
78	3	0	0	0	34	1	2.555	0.354	0	1
79	3	0	0	0	35	1	2.102	0	0	1
80	2	0	0	24	0	0	0	0	0	1
81	3	0	0	0	36	0	0	0	0	1
82	3	2	0	0	37	0	0	0.302	0	1
83	3	0	0	0	38	0	0	0.656	0	1
84	3	0	0	0	39	1	0.092	1	0	1
85	1	0	22	0	0	1	0.092	1	0	1
86	3	0	0	0	40	0	0	0.594	0	1
87	3	0	0	0	41	1	0.087	0.778	0	1
88	3	0	0	0	42	0	0	0.54	0	1
89	2	0	0	25	0	0	0	0	0	1
90	1	0	23	0	0	1	0.079	1	0	1
91	3	0	0	0	43	1	0.092	0.766	0	1
92	3	0	0	0	44	1	1.244	0.564	0	1
93	3	0	0	0	45	2	3.33	0.384	0	1
94	1	0	24	0	0	1	0.093	1	0	1
95	3	0	0	0	46	0	0	0.564	0	1
96	3	0	0	0	47	1	0.081	0.748	0	1
97	3	0	0	0	48	0	0	0.53	0	1
98	3	0	0	0	49	1	0.265	0.71	0	1
99	3	0	0	0	50	0	0	0.466	0	1
100	1	0	25	0	0	1	0.092	1	0	1
101	3	0	0	0	51	1	1.255	0.678	0	1
102	3	0	0	0	52	2	3.722	0.452	0	1
103	1	0	26	0	0	0	0	1	0	1
104	3	0	0	0	53	0	0	0.692	0	1
105	1	2	27	0	0	0	0	1	0	1
106	3	0	0	0	54	1	0.263	0.908	0	1
107	1	0	28	0	0	1	0.637	1	0	1
108	2	0	0	26	0	0	0	0	0	1
109	3	0	0	0	55	1	0.17	0.748	0	1
110	1	0	29	0	0	1	0.085	1	0	1
111	1	0	30	0	0	1	0.081	1	0	1
112	1	0	31	0	0	1	0.465	1	0	1
113	1	0	32	0	0	1	0.093	1	0	1
114	1	0	33	0	0	1	0.079	1	0	1
115	3	0	0	0	56	1	1.592	0.516	0	1
116	1	0	34	0	0	1	0.169	1	0	1
117	1	0	35	0	0	1	0.091	1	0	1
118	2	0	0	27	0	1	2.664	0	0	1
119	2	0	0	28	0	0	0	0	0	1
120	3	0	0	0	57	0	0	0.266	0	1

## Sheet: Sheet3
Stim X-Axis (min)	Stim Y-Axis (sec)	Sil X-Axis (min)	Sil Y-Axis (sec)	AltStim X-Axis (min)	AltStim Y-Axis (sec)
1.02385	0.094	0.143733	5.084	2.32333	0.093
1.47197	0.092	0.36835	0	3.76228	0
2.04813	0.098	0.537667	0	3.9531	0.078
2.60768	0.28	0.608667	0.091	4.28075	2.869
2.8788	0.085	1.2804	0	4.86345	0
4.48433	0.173	1.86145	0	6.03778	1.468
5.47717	0.093	3.13655	0	6.67122	0
5.7742	1.152	3.3052	0	7.1653	1.445
6.8645	0.081	3.47445	0	7.40303	0.356
10.2597	2.425	4.9759	2.579	8.02968	0
11.3154	0.514	5.28435	0	8.39277	0.354
11.5827	0.171	6.38323	0	8.68023	1.028
12.5585	0.093	7.58468	2.017	9.06315	0.08
13.4464	0.081	8.19903	0	9.82472	0.558
14.0066	0.092	9.45452	0	10.5611	0
15.2097	3.627	9.62333	0	10.7516	0.092
16.4655	0.185	15.7788	0	11.0352	0.279
17.395	1.105	16.2023	4.616	11.8609	0.349
17.8162	0.267	16.7212	0	12.3684	0
18.3851	0.08	16.891	0	12.9375	0
19.6894	0.078	17.6195	0	13.225	5.81
22.3786	0.092	19.2068	0	13.7248	0.09
23.8313	0.079	19.9474	0	14.3861	0
25.0156	0.093	21.0294	0	14.5792	0.093
26.7356	0.092	23.6377	0	14.9594	0
27.7337	0	29.0427	0	15.6092	0
28.3211	0	31.6769	2.664	15.9727	0.171
28.8013	0.637	31.9825	0	17.1828	0
29.5213	0.085			18.19	0
29.8041	0.081			18.666	0.082
30.0957	0.465			18.9492	0.095
30.3666	0.093			19.4994	0
30.6525	0.079			20.1407	0.176
31.1968	0.169			20.4593	2.555
31.4762	0.091			20.7049	2.102
				21.3217	0
				21.6122	0
				21.9079	0
				22.0991	0.092
				22.7602	0
				22.9535	0.087
				23.4681	0
				24.1139	0.092
				24.4143	1.244
				24.7104	3.33
				25.3947	0
				25.5899	0.081
				25.969	0
				26.1656	0.265
				26.5413	0
				27.0368	1.255
				27.3391	3.722
				28.0278	0
				28.5195	0.263
				29.2393	0.17
				30.9642	1.592
				32.2766	0

## Sheet: Sheet4
Distraction Annotation (active=0, sleep=1, distract=2)	Alt Stim Trial	Response (Miss=0, Hit=1, Late=2)	Stimulus Value (nC/Phase or kHz)
0	1	1	1
0	2	0	0.552		4 trials deleted for false alarms
0	3	1	1
0	4	1	0.504
0	5	0	0
0	6	1	0.5
0	7	0	0.094
0	8	1	0.662
0	9	1	0.008
0	10	0	0
0	11	1	0.776
0	12	1	0.336
0	15	0	0
0	16	1	0.794
0	17	1	0.212
0	19	0	0
0	20	0	0.452
0	21	2	0.902
0	22	1	1
0	23	0	0.514
0	24	1	0.892
0	25	0	0.484
0	26	0	0.868
0	27	1	1
0	28	0	0.684
0	29	0	1
0	30	1	1
0	31	1	0.588
0	32	0	0.182
0	33	1	0.68
0	34	1	0.354
0	36	0	0
2	37	0	0.302
0	38	0	0.656
0	39	1	1
0	40	0	0.594
0	41	1	0.778
0	42	0	0.54
0	43	1	0.766
0	44	1	0.564
0	45	2	0.384
0	46	0	0.564
0	47	1	0.748
0	48	0	0.53
0	49	1	0.71
0	50	0	0.466
0	51	1	0.678
0	52	2	0.452
0	53	0	0.692
0	54	1	0.908
0	55	1	0.748
0	56	1	0.516
0	57	0	0.266

## Sheet: Sheet5
Stim Trial	Alt Stim Trial	Response (Miss=0, Hit=1, Late=2)	Reaction Time (s)	Stimulus Value (nC/Phase or kHz)
0	9	1	0.356	0.008
0	17	1	0.279	0.212
0	12	1	1.028	0.336
0	34	1	2.555	0.354
0	45	2	3.33	0.384
0	52	2	3.722	0.452
0	6	1	1.468	0.5
0	4	1	2.869	0.504
0	56	1	1.592	0.516
0	44	1	1.244	0.564
0	31	1	0.095	0.588
0	8	1	1.445	0.662
0	51	1	1.255	0.678
0	33	1	0.176	0.68
0	49	1	0.265	0.71
0	47	1	0.081	0.748
0	55	1	0.17	0.748
0	43	1	0.092	0.766
0	11	1	0.354	0.776
0	41	1	0.087	0.778
0	16	1	0.092	0.794
0	24	1	0.093	0.892
0	21	2	5.81	0.902
0	54	1	0.263	0.908
1	0	1	0.094	1
2	0	1	0.092	1
3	0	1	0.098	1
0	1	1	0.093	1
4	0	1	0.28	1
5	0	1	0.085	1
0	3	1	0.078	1
6	0	1	0.173	1
7	0	1	0.093	1
8	0	1	1.152	1
9	0	1	0.081	1
10	0	1	2.425	1
11	0	1	0.514	1
12	0	1	0.171	1
13	0	1	0.093	1
14	0	1	0.081	1
0	22	1	0.09	1
15	0	1	0.092	1
0	27	1	0.171	1
17	0	1	0.185	1
18	0	1	1.105	1
19	0	1	0.267	1
20	0	1	0.08	1
0	30	1	0.082	1
21	0	1	0.078	1
0	39	1	0.092	1
22	0	1	0.092	1
23	0	1	0.079	1
24	0	1	0.093	1
25	0	1	0.092	1
28	0	1	0.637	1
29	0	1	0.085	1
30	0	1	0.081	1
31	0	1	0.465	1
32	0	1	0.093	1
33	0	1	0.079	1
34	0	1	0.169	1
35	0	1	0.091	1
16	0	2	3.627	1

## Sheet: Sheet6
Distraction Annotation (active=0, sleep=1, distract=2)	Stim Trial	Silent Trial	Alt Stim Trial	Response (Miss=0, Hit=1, Late=2)
0	0	1	0	1	CR
2	0	2	0	0	H
0	0	3	0	0	M
0	0	4	0	1	CR
0	1	0	0	1	CR
0	0	5	0	0	CR
0	2	0	0	1	CR
2	0	6	0	0	H
0	3	0	0	1	CR
0	0	0	1	1	CR
0	4	0	0	1	CR
0	5	0	0	1	CR
0	0	7	0	0	CR
0	0	8	0	0	CR
0	0	9	0	0	CR
0	0	0	2	0	CR
0	0	0	3	1	CR
0	0	0	4	1	CR
0	6	0	0	1	CR
0	0	0	5	0	CR
0	0	10	0	1	CR
0	0	11	0	0	CR
0	7	0	0	1	CR
0	8	0	0	1	CR
0	0	0	6	1	CR
0	0	12	0	0	CR
0	0	0	7	0	CR
0	9	0	0	1	CR
0	0	0	8	1	CR
0	0	0	9	1	CR
0	0	13	0	1	CR
0	0	0	10	0	CR
0	0	14	0	0	CR
0	0	0	11	1	CR
0	0	0	12	1	CR
0	0	0	13	1	CR
0	0	15	0	0	CR
0	0	16	0	0	M
0	0	0	14	1	CR
0	10	0	0	1	CR
0	0	0	15	0	CR
0	0	0	16	1	CR
0	0	0	17	1	CR
0	11	0	0	1	CR
0	12	0	0	1	CR
0	0	0	18	1	CR
0	0	0	19	0	CR
0	13	0	0	1	CR
0	0	0	20	0	CR
0	0	0	21	2	CR
0	14	0	0	1	CR
0	0	0	22	1	CR
0	15	0	0	1	CR
0	0	0	23	0	CR
0	0	0	24	1	CR
0	0	0	25	0	CR
0	16	0	0	2	CR
0	0	0	26	0	CR
0	0	17	0	0	CR
0	0	0	27	1	CR
0	0	18	0	1	CR
0	17	0	0	1	CR
0	0	19	0	0	CR
0	0	20	0	0	CR
0	0	0	28	0	CR
0	18	0	0	1	CR
0	0	21	0	0	CR
0	19	0	0	1	CR
0	0	0	29	0	CR
0	20	0	0	1	CR
0	0	0	30	1	CR
0	0	0	31	1	CR
0	0	22	0	0	CR
0	0	0	32	0	CR
0	21	0	0	1	CR
0	0	23	0	0	CR
0	0	0	33	1	CR
0	0	0	34	1	CR
0	0	0	35	1	CR
0	0	24	0	0	CR
0	0	0	36	0	CR
2	0	0	37	0	H
0	0	0	38	0	CR
0	0	0	39	1	CR
0	22	0	0	1	CR
0	0	0	40	0	CR
0	0	0	41	1	CR
0	0	0	42	0	CR
0	0	25	0	0	CR
0	23	0	0	1	CR
0	0	0	43	1	CR
0	0	0	44	1	CR
0	0	0	45	2	CR
0	24	0	0	1	CR
0	0	0	46	0	CR
0	0	0	47	1	CR
0	0	0	48	0	CR
0	0	0	49	1	CR
0	0	0	50	0	CR
0	25	0	0	1	CR
0	0	0	51	1	CR
0	0	0	52	2	CR
0	26	0	0	0	CR
0	0	0	53	0	CR
2	27	0	0	0	H
0	0	0	54	1	CR
0	28	0	0	1	CR
0	0	26	0	0	CR
0	0	0	55	1	CR
0	29	0	0	1	CR
0	30	0	0	1	CR
0	31	0	0	1	CR
0	32	0	0	1	CR
0	33	0	0	1	CR
0	0	0	56	1	CR
0	34	0	0	1	CR
0	35	0	0	1	CR
0	0	27	0	1	CR
0	0	28	0	0	CR
0	0	0	57	0	CR

## Sheet: Thomas Final
Distraction Annotation (active=0, sleep=1, distract=2)	Stim Trial	Silent Trial	Alt Stim Trial	Response (Miss=0, Hit=1, Late=2)
2	0	2	0	0	CR
0	0	3	0	0	FA
0	0	5	0	0	H
2	0	6	0	0	CR
0	0	7	0	0	H
0	0	8	0	0	H
0	0	9	0	0	H
0	0	0	2	0	H
0	0	0	5	0	H
0	0	11	0	0	H
0	0	12	0	0	H
0	0	0	7	0	H
0	0	0	10	0	H
0	0	14	0	0	H
0	0	15	0	0	H
0	0	16	0	0	FA
0	0	0	15	0	H
0	0	0	19	0	H
0	0	0	20	0	H
0	0	0	23	0	H
0	0	0	25	0	H
0	0	0	26	0	H
0	0	17	0	0	H
0	0	19	0	0	H
0	0	20	0	0	H
0	0	0	28	0	H
0	0	21	0	0	H
0	0	0	29	0	H
0	0	22	0	0	H
0	0	0	32	0	H
0	0	23	0	0	H
0	0	24	0	0	H
0	0	0	36	0	H
2	0	0	37	0	CR
0	0	0	38	0	H
0	0	0	40	0	H
0	0	0	42	0	H
0	0	25	0	0	H
0	0	0	46	0	H
0	0	0	48	0	H
0	0	0	50	0	H
0	26	0	0	0	H
0	0	0	53	0	H
2	27	0	0	0	CR
0	0	26	0	0	H
0	0	28	0	0	H
0	0	0	57	0	H

## Sheet: Fareeha Final
Distraction Annotation (active=0, sleep=1, distract=2)	Stim Trial	Silent Trial	Alt Stim Trial	Response (Miss=0, Hit=1, Late=2)
2	0	2	0	0	CR
0	0	3	0	0	FA
0	0	5	0	0	H
2	0	6	0	0	CR
0	0	7	0	0	H
0	0	8	0	0	H
0	0	9	0	0	H
0	0	0	2	0	H
0	0	0	5	0	H
0	0	11	0	0	H
0	0	12	0	0	H
0	0	0	7	0	H
0	0	0	10	0	H
0	0	14	0	0	H
0	0	15	0	0	H
0	0	16	0	0	FA
0	0	0	15	0	H
0	0	0	19	0	H
0	0	0	20	0	H
0	0	0	23	0	H
0	0	0	25	0	H
0	0	0	26	0	H
0	0	17	0	0	H
0	0	19	0	0	H
0	0	20	0	0	H
0	0	0	28	0	H
0	0	21	0	0	H
0	0	0	29	0	H
0	0	22	0	0	H
0	0	0	32	0	H
0	0	23	0	0	H
0	0	24	0	0	H
0	0	0	36	0	H
2	0	0	37	0	CR
0	0	0	38	0	H
0	0	0	40	0	H
0	0	0	42	0	H
0	0	25	0	0	H
0	0	0	46	0	H
0	0	0	48	0	H
0	0	0	50	0	H
0	26	0	0	0	H
0	0	0	53	0	H
2	27	0	0	0	CR
0	0	26	0	0	H
0	0	28	0	0	H
0	0	0	57	0	H
