# Supplementary material for: Real-Time Assessment of Rodent Engagement Using ArUco Markers: A Scalable and Accessible Approach for Scoring Behavior in a Nose-Poking Go/No-Go Task
Source: eNeuro. 2024 Mar 1;11(3):ENEURO.0500-23.2024. doi: 10.1523/ENEURO.0500-23.2024 (PMC11046262; doi:10.1523/ENEURO.0500-23.2024)
Supplement: Repository Files — Extended Data 1. GitHub Repository Code and Additional Files. This file contains all of the code/software, 3D models, and files that will be provided in the GitHub repository for running the experiments and analyzing the data. Download Repository Files, ZIP file. [file eneuro-11-ENEURO.0500-23.2024-s002.zip › All Session Data and Results/Raw Session Data Sheets/32-Minute Sessions/NS017/21-Sep-2023_NS017_Go-No-Go_Session#34.xlsx]

## Sheet: Sheet1
Task Name	Researcher Name	Session Number	Session Date	Animal Name	Animal Weight (g)	Stim Type	Session Pellets	Manual Pellets	Total Pellets	Accuracy Score (%)	Stimulus Trials	Silent Trials	Hits on Stim Trials	Misses on Stim Trials	Late Hits on Stim Trials	Hits on Silent Trials	Misses on Silent Trials	Catch Trials	Hits on Catch Trials	Total Timeout Time (s)	Initial Session Time (s)	Ending Session Time (s)	Total Pause Time (s)
Go-No-Go	Thomas	34	2023-09-21	NS017	591	Layer	69	0	69	93.0556	39	33	38	1	0	4	29	134	0	64	54670.3	56595.3	0

## Sheet: Sheet2
Trial	Trial Type (Stim=1, Silent=2, AltStim=3)	Distraction Annotation (active=0, sleep=1, distract=2)	Stim Trial	Silent Trial	Alt Stim Trial	Response (Miss=0, Hit=1, Late=2)	Reaction Time (s)	Stimulus Value (nC/Phase or kHz)	Layer	Monitor Channel
1	1	0	1	0	0	1	0.093	1	0	1
2	1	0	2	0	0	1	0.091	1	0	1
3	2	0	0	1	0	0	0	0	0	1
4	2	2	0	2	0	0	0	0	0	1
5	1	0	3	0	0	1	0.078	1	0	1
6	2	0	0	3	0	0	0	0	0	1
7	1	0	4	0	0	1	0.094	1	0	1
8	1	0	5	0	0	1	0.092	1	0	1
9	1	0	6	0	0	1	0.08	1	0	1
10	1	0	7	0	0	1	0.093	1	0	1
11	3	0	0	0	1	1	0.092	1	0	1
12	1	0	8	0	0	1	0.09	1	0	1
13	2	2	0	4	0	0	0	0	0	1
14	3	0	0	0	2	0	0	0.58	0	1
15	2	2	0	5	0	0	0	0	0	1
16	3	0	0	0	3	1	0.095	1	0	1
17	3	0	0	0	4	1	0.34	0.51	0	1
18	3	0	0	0	5	0	0	0	0	1
19	2	0	0	6	0	0	0	0	0	1
20	3	0	0	0	6	1	0.978	0.402	0	1
21	1	0	9	0	0	1	0.085	1	0	1
22	2	0	0	7	0	0	0	0	0	1
23	3	0	0	0	7	0	0	0	0	1
24	1	0	10	0	0	1	0.079	1	0	1
25	2	0	0	8	0	0	0	0	0	1
26	3	0	0	0	8	1	2.111	0.402	0	1
27	1	0	11	0	0	1	0.095	1	0	1
28	1	0	12	0	0	1	0.097	1	0	1
29	1	0	13	0	0	1	0.085	1	0	1
30	3	0	0	0	9	0	0	0	0	1
31	3	0	0	0	10	1	0.078	0.728	0	1
32	3	0	0	0	11	0	0	0.024	0	1
33	2	0	0	9	0	0	0	0	0	1
34	3	2	0	0	12	0	0	0.596	0	1
35	3	0	0	0	13	1	0.076	1	0	1
36	2	0	0	10	0	0	0	0	0	1
37	3	0	0	0	14	1	0.778	0.464	0	1
38	3	0	0	0	15	0	0	0	0	1
39	3	0	0	0	16	1	0.094	0.778	0	1
40	1	0	14	0	0	1	0.094	1	0	1
41	2	0	0	11	0	0	0	0	0	1
42	2	0	0	12	0	0	0	0	0	1
43	1	0	15	0	0	1	0.093	1	0	1
44	1	0	16	0	0	1	0.171	1	0	1
45	1	0	17	0	0	1	0.092	1	0	1
46	3	0	0	0	17	0	0	0.35	0	1
47	2	0	0	13	0	1	5.897	0	0	1
48	3	0	0	0	18	1	0.777	1	0	1
49	3	2	0	0	19	0	0	0.238	0	1
50	3	0	0	0	20	1	0.081	0.86	0	1
51	3	0	0	0	21	1	1.015	0.132	0	1
52	3	0	0	0	22	0	0	0	0	1
53	2	0	0	14	0	1	5.292	0	0	1
54	3	0	0	0	23	0	0	0.454	0	1
55	3	0	0	0	24	1	0.092	0.934	0	1
56	3	0	0	0	25	0	0	0.492	0	1
57	3	0	0	0	26	1	0.08	0.804	0	1
58	2	0	0	15	0	0	0	0	0	1
59	3	0	0	0	27	1	1.8	0.402	0	1
60	3	2	0	0	28	0	0	0.08	0	1
61	3	2	0	0	29	0	0	0.414	0	1
62	3	0	0	0	30	1	0.079	0.894	0	1
63	2	0	0	16	0	0	0	0	0	1
64	3	2	0	0	31	0	0	0.462	0	1
65	3	0	0	0	32	1	0.092	0.91	0	1
66	1	0	18	0	0	1	0.092	1	0	1
67	3	0	0	0	33	0	0	0.428	0	1
68	3	0	0	0	34	1	0.249	0.814	0	1
69	2	0	0	17	0	0	0	0	0	1
70	1	0	19	0	0	1	0.078	1	0	1
71	3	0	0	0	35	0	0	0.486	0	1
72	3	0	0	0	36	1	0.094	0.818	0	1
73	3	0	0	0	37	1	0.184	0.334	0	1
74	3	0	0	0	38	0	0	0	0	1
75	3	0	0	0	39	1	2.142	0.426	0	1
76	1	0	20	0	0	1	0.079	1	0	1
77	1	0	21	0	0	1	0.092	1	0	1
78	1	0	22	0	0	1	0.081	1	0	1
79	3	0	0	0	40	0	0	0.114	0	1
80	3	0	0	0	41	1	1.49	0.42	0	1
81	3	0	0	0	42	2	5.336	0.044	0	1
82	2	0	0	18	0	0	0	0	0	1
83	2	0	0	19	0	0	0	0	0	1
84	3	0	0	0	43	0	0	0.38	0	1
85	2	0	0	20	0	1	0.079	0	0	1
86	1	0	23	0	0	1	0.076	1	0	1
87	3	0	0	0	44	1	0.077	0.742	0	1
88	3	0	0	0	45	0	0	0.336	0	1
89	3	0	0	0	46	1	0.609	0.736	0	1
90	2	0	0	21	0	0	0	0	0	1
91	1	0	24	0	0	1	0.093	1	0	1
92	1	0	25	0	0	1	0.093	1	0	1
93	2	0	0	22	0	0	0	0	0	1
94	2	0	0	23	0	0	0	0	0	1
95	3	0	0	0	47	0	0	0.376	0	1
96	2	2	0	24	0	0	0	0	0	1
97	1	0	26	0	0	1	2.042	1	0	1
98	2	0	0	25	0	0	0	0	0	1
99	2	0	0	26	0	0	0	0	0	1
100	2	0	0	27	0	1	4.206	0	0	1
101	1	0	27	0	0	0	0	1	0	1
102	3	0	0	0	48	0	0	0.544	0	1
103	3	0	0	0	49	0	0	0.702	0	1
104	1	0	28	0	0	1	1.18	1	0	1
105	3	0	0	0	50	1	0.092	0.882	0	1
106	2	0	0	28	0	0	0	0	0	1
107	1	0	29	0	0	1	0.093	1	0	1
108	1	0	30	0	0	1	0.078	1	0	1
109	2	0	0	29	0	0	0	0	0	1
110	3	0	0	0	51	0	0	0.658	0	1
111	3	0	0	0	52	1	0.079	0.866	0	1
112	1	0	31	0	0	1	2.174	1	0	1
113	3	0	0	0	53	0	0	0.678	0	1
114	3	0	0	0	54	1	0.08	0.86	0	1
115	1	0	32	0	0	1	0.183	1	0	1
116	3	0	0	0	55	1	0.08	0.7	0	1
117	2	0	0	30	0	0	0	0	0	1
118	3	0	0	0	56	1	0.08	0.45	0	1
119	1	0	33	0	0	1	0.094	1	0	1
120	2	0	0	31	0	0	0	0	0	1
121	3	0	0	0	57	0	0	0.266	0	1
122	1	0	34	0	0	1	0.08	1	0	1
123	3	0	0	0	58	0	0	0.444	0	1
124	2	0	0	32	0	0	0	0	0	1
125	1	0	35	0	0	1	0.083	1	0	1
126	1	0	36	0	0	1	0.747	1	0	1
127	3	0	0	0	59	0	0	0.612	0	1
128	1	0	37	0	0	1	0.171	1	0	1
129	2	0	0	33	0	0	0	0	0	1
130	3	0	0	0	60	1	0.086	0.854	0	1
131	1	0	38	0	0	1	0.188	1	0	1
132	3	0	0	0	61	1	1.771	0.636	0	1
133	1	0	39	0	0	1	0.092	1	0	1
134	3	2	0	0	62	0	0	0.404	0	1

## Sheet: Sheet3
Stim X-Axis (min)	Stim Y-Axis (sec)	Sil X-Axis (min)	Sil Y-Axis (sec)	AltStim X-Axis (min)	AltStim Y-Axis (sec)
0.162117	0.093	0.673383	0	2.45598	0.092
0.416417	0.091	0.843633	0	3.23605	0
1.01045	0.078	1.26997	0	3.57207	0.095
1.43635	0.094	2.96827	0	3.82903	0.34
1.69317	0.092	3.40528	0	4.1738	0
1.94693	0.08	4.34487	0	4.52482	0.978
2.2012	0.093	5.00778	0	5.27265	0
2.71125	0.09	5.70268	0	5.90563	2.111
4.74912	0.085	7.91223	0	7.08753	0
5.44205	0.079	8.6025	0	7.25447	0.078
6.09297	0.095	9.79082	0	7.74268	0
6.34675	0.097	9.95942	0	8.17705	0
6.60278	0.085	11.1587	5.897	8.34375	0.076
9.53308	0.094	12.7508	5.292	8.78028	0.778
10.1258	0.093	14.021	0	9.11102	0
10.3837	0.171	15.2077	0	9.27907	0.094
10.6371	0.092	16.6807	0	10.9911	0
15.9034	0.092	19.9509	0	11.3647	0.777
16.8454	0.078	20.1196	0	11.8314	0
18.3725	0.079	20.4582	0.079	11.9977	0.081
18.6316	0.092	21.8805	0	12.2691	1.015
18.8873	0.081	22.5612	0	12.5935	0
20.8478	0.076	22.7311	0	13.0722	0
22.049	0.093	23.1679	0	13.2398	0.092
22.3036	0.093	23.5682	0	13.5948	0
23.3723	2.042	23.7372	0	13.7638	0.08
24.2303	0	23.876	4.206	14.2162	1.8
24.9544	1.18	25.4321	0	14.5159	0
25.5998	0.093	26.1173	0	14.7796	0
25.8593	0.078	28.0683	0	14.9488	0.079
26.8422	2.174	28.7523	0	15.4762	0
27.5572	0.183	29.7133	0	15.6463	0.092
28.4938	0.094	30.9157	0	16.2582	0
29.1883	0.08			16.4273	0.249
29.882	0.083			17.2016	0
30.1496	0.747			17.3708	0.094
30.6597	0.171			17.6322	0.184
31.3463	0.188			17.9837	0
31.8284	0.092			18.1855	2.142
				19.2441	0
				19.4371	1.49
				19.7355	5.336
				20.3882	0
				21.1042	0.077
				21.4612	0
				21.6395	0.609
				22.9991	0
				24.5001	0
				24.7686	0
				25.1751	0.092
				26.3833	0
				26.5515	0.079
				27.1307	0
				27.2997	0.08
				27.8098	0.08
				28.2372	0.08
				29.0205	0
				29.5456	0
				30.4871	0
				31.0874	0.086
				31.6279	1.771
				32.1844	0

## Sheet: Sheet4
Distraction Annotation (active=0, sleep=1, distract=2)	Alt Stim Trial	Response (Miss=0, Hit=1, Late=2)	Stimulus Value (nC/Phase or kHz)
0	1	1	1
0	2	0	0.58		6 trials deleted for distraction
0	3	1	1
0	4	1	0.51
0	5	0	0
0	6	1	0.402
0	7	0	0
0	8	1	0.402
0	9	0	0
0	10	1	0.728
0	11	0	0.024
0	13	1	1
0	14	1	0.464
0	15	0	0
0	16	1	0.778
0	17	0	0.35
0	18	1	1
0	20	1	0.86
0	21	1	0.132
0	22	0	0
0	23	0	0.454
0	24	1	0.934
0	25	0	0.492
0	26	1	0.804
0	27	1	0.402
0	30	1	0.894
0	32	1	0.91
0	33	0	0.428
0	34	1	0.814
0	35	0	0.486
0	36	1	0.818
0	37	1	0.334
0	38	0	0
0	39	1	0.426
0	40	0	0.114
0	41	1	0.42
0	42	2	0.044
0	43	0	0.38
0	44	1	0.742
0	45	0	0.336
0	46	1	0.736
0	47	0	0.376
0	48	0	0.544
0	49	0	0.702
0	50	1	0.882
0	51	0	0.658
0	52	1	0.866
0	53	0	0.678
0	54	1	0.86
0	55	1	0.7
0	56	1	0.45
0	57	0	0.266
0	58	0	0.444
0	59	0	0.612
0	60	1	0.854
0	61	1	0.636

## Sheet: Sheet5
Stim Trial	Alt Stim Trial	Response (Miss=0, Hit=1, Late=2)	Reaction Time (s)	Stimulus Value (nC/Phase or kHz)
0	42	2	5.336	0.044
0	21	1	1.015	0.132
0	37	1	0.184	0.334
0	6	1	0.978	0.402
0	8	1	2.111	0.402
0	27	1	1.8	0.402
0	41	1	1.49	0.42
0	39	1	2.142	0.426
0	56	1	0.08	0.45
0	14	1	0.778	0.464
0	4	1	0.34	0.51
0	61	1	1.771	0.636
0	55	1	0.08	0.7
0	10	1	0.078	0.728
0	46	1	0.609	0.736
0	44	1	0.077	0.742
0	16	1	0.094	0.778
0	26	1	0.08	0.804
0	34	1	0.249	0.814
0	36	1	0.094	0.818
0	60	1	0.086	0.854
0	20	1	0.081	0.86
0	54	1	0.08	0.86
0	52	1	0.079	0.866
0	50	1	0.092	0.882
0	30	1	0.079	0.894
0	32	1	0.092	0.91
0	24	1	0.092	0.934
1	0	1	0.093	1
2	0	1	0.091	1
3	0	1	0.078	1
4	0	1	0.094	1
5	0	1	0.092	1
6	0	1	0.08	1
7	0	1	0.093	1
0	1	1	0.092	1
8	0	1	0.09	1
0	3	1	0.095	1
9	0	1	0.085	1
10	0	1	0.079	1
11	0	1	0.095	1
12	0	1	0.097	1
13	0	1	0.085	1
0	13	1	0.076	1
14	0	1	0.094	1
15	0	1	0.093	1
16	0	1	0.171	1
17	0	1	0.092	1
0	18	1	0.777	1
18	0	1	0.092	1
19	0	1	0.078	1
20	0	1	0.079	1
21	0	1	0.092	1
22	0	1	0.081	1
23	0	1	0.076	1
24	0	1	0.093	1
25	0	1	0.093	1
26	0	1	2.042	1
28	0	1	1.18	1
29	0	1	0.093	1
30	0	1	0.078	1
31	0	1	2.174	1
32	0	1	0.183	1
33	0	1	0.094	1
34	0	1	0.08	1
35	0	1	0.083	1
36	0	1	0.747	1
37	0	1	0.171	1
38	0	1	0.188	1
39	0	1	0.092	1

## Sheet: Sheet6
Distraction Annotation (active=0, sleep=1, distract=2)	Stim Trial	Silent Trial	Alt Stim Trial	Response (Miss=0, Hit=1, Late=2)
0	1	0	0	1	CR
0	2	0	0	1	CR
0	0	1	0	0	CR
2	0	2	0	0	H
0	3	0	0	1	CR
0	0	3	0	0	CR
0	4	0	0	1	CR
0	5	0	0	1	CR
0	6	0	0	1	CR
0	7	0	0	1	CR
0	0	0	1	1	CR
0	8	0	0	1	CR
2	0	4	0	0	H
0	0	0	2	0	CR
2	0	5	0	0	H
0	0	0	3	1	CR
0	0	0	4	1	CR
0	0	0	5	0	CR
0	0	6	0	0	CR
0	0	0	6	1	CR
0	9	0	0	1	CR
0	0	7	0	0	CR
0	0	0	7	0	CR
0	10	0	0	1	CR
0	0	8	0	0	CR
0	0	0	8	1	CR
0	11	0	0	1	CR
0	12	0	0	1	CR
0	13	0	0	1	CR
0	0	0	9	0	CR
0	0	0	10	1	CR
0	0	0	11	0	CR
0	0	9	0	0	CR
2	0	0	12	0	H
0	0	0	13	1	CR
0	0	10	0	0	CR
0	0	0	14	1	CR
0	0	0	15	0	CR
0	0	0	16	1	CR
0	14	0	0	1	CR
0	0	11	0	0	CR
0	0	12	0	0	CR
0	15	0	0	1	CR
0	16	0	0	1	CR
0	17	0	0	1	CR
0	0	0	17	0	CR
0	0	13	0	1	CR
0	0	0	18	1	CR
2	0	0	19	0	H
0	0	0	20	1	CR
0	0	0	21	1	CR
0	0	0	22	0	CR
0	0	14	0	1	CR
0	0	0	23	0	CR
0	0	0	24	1	CR
0	0	0	25	0	CR
0	0	0	26	1	CR
0	0	15	0	0	CR
0	0	0	27	1	CR
2	0	0	28	0	H
2	0	0	29	0	H
0	0	0	30	1	CR
0	0	16	0	0	CR
2	0	0	31	0	H
0	0	0	32	1	CR
0	18	0	0	1	CR
0	0	0	33	0	CR
0	0	0	34	1	CR
0	0	17	0	0	CR
0	19	0	0	1	CR
0	0	0	35	0	CR
0	0	0	36	1	CR
0	0	0	37	1	CR
0	0	0	38	0	CR
0	0	0	39	1	CR
0	20	0	0	1	CR
0	21	0	0	1	CR
0	22	0	0	1	CR
0	0	0	40	0	CR
0	0	0	41	1	CR
0	0	0	42	2	CR
0	0	18	0	0	CR
0	0	19	0	0	CR
0	0	0	43	0	CR
0	0	20	0	1	CR
0	23	0	0	1	CR
0	0	0	44	1	CR
0	0	0	45	0	CR
0	0	0	46	1	CR
0	0	21	0	0	CR
0	24	0	0	1	CR
0	25	0	0	1	CR
0	0	22	0	0	CR
0	0	23	0	0	CR
0	0	0	47	0	CR
2	0	24	0	0	H
0	26	0	0	1	CR
0	0	25	0	0	CR
0	0	26	0	0	CR
0	0	27	0	1	CR
0	27	0	0	0	CR
0	0	0	48	0	CR
0	0	0	49	0	CR
0	28	0	0	1	CR
0	0	0	50	1	CR
0	0	28	0	0	CR
0	29	0	0	1	CR
0	30	0	0	1	CR
0	0	29	0	0	CR
0	0	0	51	0	CR
0	0	0	52	1	CR
0	31	0	0	1	CR
0	0	0	53	0	CR
0	0	0	54	1	CR
0	32	0	0	1	CR
0	0	0	55	1	CR
0	0	30	0	0	CR
0	0	0	56	1	CR
0	33	0	0	1	CR
0	0	31	0	0	CR
0	0	0	57	0	CR
0	34	0	0	1	CR
0	0	0	58	0	CR
0	0	32	0	0	CR
0	35	0	0	1	CR
0	36	0	0	1	CR
0	0	0	59	0	M
0	37	0	0	1	CR
0	0	33	0	0	CR
0	0	0	60	1	CR
0	38	0	0	1	CR
0	0	0	61	1	CR
0	39	0	0	1	CR
2	0	0	62	0	H

## Sheet: Thomas Final
Distraction Annotation (active=0, sleep=1, distract=2)	Stim Trial	Silent Trial	Alt Stim Trial	Response (Miss=0, Hit=1, Late=2)
0	0	1	0	0	H
2	0	2	0	0	CR
0	0	3	0	0	H
2	0	4	0	0	CR
0	0	0	2	0	H
2	0	5	0	0	CR
0	0	0	5	0	H
0	0	6	0	0	H
0	0	7	0	0	H
0	0	0	7	0	H
0	0	8	0	0	H
0	0	0	9	0	H
0	0	0	11	0	H
0	0	9	0	0	H
2	0	0	12	0	CR
0	0	10	0	0	H
0	0	0	15	0	H
0	0	11	0	0	H
0	0	12	0	0	H
0	0	0	17	0	H
2	0	0	19	0	CR
0	0	0	22	0	H
0	0	0	23	0	H
0	0	0	25	0	H
0	0	15	0	0	H
2	0	0	28	0	CR
2	0	0	29	0	CR
0	0	16	0	0	H
2	0	0	31	0	CR
0	0	0	33	0	H
0	0	17	0	0	H
0	0	0	35	0	H
0	0	0	38	0	H
0	0	0	40	0	H
0	0	18	0	0	H
0	0	19	0	0	H
0	0	0	43	0	H
0	0	0	45	0	H
0	0	21	0	0	H
0	0	22	0	0	H
0	0	23	0	0	H
0	0	0	47	0	H
2	0	24	0	0	CR
0	0	25	0	0	H
0	0	26	0	0	H
0	27	0	0	0	H
0	0	0	48	0	H
0	0	0	49	0	H
0	0	28	0	0	H
0	0	29	0	0	H
0	0	0	51	0	H
0	0	0	53	0	H
0	0	30	0	0	H
0	0	31	0	0	H
0	0	0	57	0	H
0	0	0	58	0	H
0	0	32	0	0	H
0	0	0	59	0	FA
0	0	33	0	0	H
2	0	0	62	0	CR

## Sheet: Fareeha Final
Distraction Annotation (active=0, sleep=1, distract=2)	Stim Trial	Silent Trial	Alt Stim Trial	Response (Miss=0, Hit=1, Late=2)
0	0	1	0	0	H
2	0	2	0	0	CR
0	0	3	0	0	H
2	0	4	0	0	CR
0	0	0	2	0	H
2	0	5	0	0	CR
0	0	0	5	0	H
0	0	6	0	0	H
0	0	7	0	0	H
0	0	0	7	0	H
0	0	8	0	0	H
0	0	0	9	0	H
0	0	0	11	0	H
0	0	9	0	0	FA
2	0	0	12	0	CR
0	0	10	0	0	H
0	0	0	15	0	H
0	0	11	0	0	H
0	0	12	0	0	H
0	0	0	17	0	H
2	0	0	19	0	CR
0	0	0	22	0	H
0	0	0	23	0	H
0	0	0	25	0	H
0	0	15	0	0	H
2	0	0	28	0	CR
2	0	0	29	0	CR
0	0	16	0	0	H
2	0	0	31	0	CR
0	0	0	33	0	H
0	0	17	0	0	H
0	0	0	35	0	H
0	0	0	38	0	H
0	0	0	40	0	H
0	0	18	0	0	H
0	0	19	0	0	H
0	0	0	43	0	H
0	0	0	45	0	H
0	0	21	0	0	H
0	0	22	0	0	H
0	0	23	0	0	H
0	0	0	47	0	H
2	0	24	0	0	CR
0	0	25	0	0	H
0	0	26	0	0	H
0	27	0	0	0	H
0	0	0	48	0	H
0	0	0	49	0	H
0	0	28	0	0	H
0	0	29	0	0	H
0	0	0	51	0	H
0	0	0	53	0	H
0	0	30	0	0	H
0	0	31	0	0	H
0	0	0	57	0	H
0	0	0	58	0	H
0	0	32	0	0	H
0	0	0	59	0	FA
0	0	33	0	0	H
2	0	0	62	0	CR
