# Supplementary material for: Real-Time Assessment of Rodent Engagement Using ArUco Markers: A Scalable and Accessible Approach for Scoring Behavior in a Nose-Poking Go/No-Go Task
Source: eNeuro. 2024 Mar 1;11(3):ENEURO.0500-23.2024. doi: 10.1523/ENEURO.0500-23.2024 (PMC11046262; doi:10.1523/ENEURO.0500-23.2024)
Supplement: Repository Files — Extended Data 1. GitHub Repository Code and Additional Files. This file contains all of the code/software, 3D models, and files that will be provided in the GitHub repository for running the experiments and analyzing the data. Download Repository Files, ZIP file. [file eneuro-11-ENEURO.0500-23.2024-s002.zip › All Session Data and Results/Raw Session Data Sheets/32-Minute Sessions/NS017/22-Sep-2023_NS017_Go-No-Go_Session#35.xlsx]

## Sheet: Sheet1
Task Name	Researcher Name	Session Number	Session Date	Animal Name	Animal Weight (g)	Stim Type	Session Pellets	Manual Pellets	Total Pellets	Accuracy Score (%)	Stimulus Trials	Silent Trials	Hits on Stim Trials	Misses on Stim Trials	Late Hits on Stim Trials	Hits on Silent Trials	Misses on Silent Trials	Catch Trials	Hits on Catch Trials	Total Timeout Time (s)	Initial Session Time (s)	Ending Session Time (s)	Total Pause Time (s)
Go-No-Go	Thomas	35	2023-09-22	NS017	590	All	64	0	64	89.0625	38	26	32	4	2	1	25	131	0	56	42384.5	44315.2	0

## Sheet: Sheet2
Trial	Trial Type (Stim=1, Silent=2, AltStim=3)	Distraction Annotation (active=0, sleep=1, distract=2)	Stim Trial	Silent Trial	Alt Stim Trial	Response (Miss=0, Hit=1, Late=2)	Reaction Time (s)	Stimulus Value (nC/Phase or kHz)	Layer	Monitor Channel
1	2	0	0	1	0	0	0	0	0	1
2	1	0	1	0	0	1	0.08	1	0	1
3	1	0	2	0	0	1	0.092	1	0	1
4	2	0	0	2	0	0	0	0	0	1
5	2	0	0	3	0	0	0	0	0	1
6	2	0	0	4	0	0	0	0	0	1
7	1	0	3	0	0	1	0.091	1	0	1
8	1	0	4	0	0	1	1.486	1	0	1
9	1	0	5	0	0	1	0.08	1	0	1
10	1	0	6	0	0	1	0.093	1	0	1
11	3	0	0	0	1	1	0.08	1	0	1
12	3	0	0	0	2	0	0	0.272	0	1
13	1	0	7	0	0	1	0.096	1	0	1
14	1	0	8	0	0	0	0	1	0	1
15	3	0	0	0	3	1	0.102	1	0	1
16	1	0	9	0	0	1	0.092	1	0	1
17	2	0	0	5	0	0	0	0	0	1
18	3	0	0	0	4	0	0	0.272	0	1
19	3	0	0	0	5	1	0.082	0.808	0	1
20	3	0	0	0	6	0	0	0.304	0	1
21	3	0	0	0	7	1	0.076	1	0	1
22	3	0	0	0	8	0	0	0.252	0	1
23	1	0	10	0	0	1	0.095	1	0	1
24	1	0	11	0	0	1	0.078	1	0	1
25	2	0	0	6	0	0	0	0	0	1
26	2	0	0	7	0	0	0	0	0	1
27	3	0	0	0	9	1	0.092	0.82	0	1
28	3	0	0	0	10	1	1.849	0.2	0	1
29	1	0	12	0	0	1	0.078	1	0	1
30	2	0	0	8	0	0	0	0	0	1
31	3	0	0	0	11	1	1.855	0	0	1
32	3	0	0	0	12	0	0	0	0	1
33	3	0	0	0	13	1	0.084	0.732	0	1
34	3	0	0	0	14	0	0	0.326	0	1
35	3	0	0	0	15	1	0.091	1	0	1
36	3	0	0	0	16	0	0	0.312	0	1
37	1	0	13	0	0	1	0.094	1	0	1
38	2	0	0	9	0	0	0	0	0	1
39	3	0	0	0	17	0	0	0.772	0	1
40	1	0	14	0	0	1	0.982	1	0	1
41	2	0	0	10	0	0	0	0	0	1
42	3	0	0	0	18	1	0.092	1	0	1
43	3	0	0	0	19	0	0	0.496	0	1
44	2	0	0	11	0	0	0	0	0	1
45	3	0	0	0	20	1	0.079	1	0	1
46	1	0	15	0	0	1	2.31	1	0	1
47	1	0	16	0	0	1	0.093	1	0	1
48	3	0	0	0	21	0	0	0.292	0	1
49	1	0	17	0	0	0	0	1	0	1
50	1	0	18	0	0	1	1.442	1	0	1
51	3	0	0	0	22	0	0	0.858	0	1
52	2	0	0	12	0	0	0	0	0	1
53	1	0	19	0	0	1	0.078	1	0	1
54	1	0	20	0	0	1	0.096	1	0	1
55	2	0	0	13	0	0	0	0	0	1
56	3	0	0	0	23	1	0.092	1	0	1
57	1	0	21	0	0	0	0	1	0	1
58	1	0	22	0	0	1	0.082	1	0	1
59	2	0	0	14	0	0	0	0	0	1
60	3	0	0	0	24	0	0	0.504	0	1
61	3	0	0	0	25	1	0.094	0.88	0	1
62	2	0	0	15	0	0	0	0	0	1
63	3	0	0	0	26	0	0	0.49	0	1
64	2	0	0	16	0	0	0	0	0	1
65	1	0	23	0	0	1	0.092	1	0	1
66	2	0	0	17	0	0	0	0	0	1
67	3	0	0	0	27	1	1.745	0.984	0	1
68	1	0	24	0	0	2	3.095	1	0	1
69	3	0	0	0	28	0	0	0.618	0	1
70	3	0	0	0	29	1	0.078	1	0	1
71	3	0	0	0	30	0	0	0.564	0	1
72	1	0	25	0	0	2	3.25	1	0	1
73	2	0	0	18	0	0	0	0	0	1
74	1	0	26	0	0	1	0.081	1	0	1
75	3	0	0	0	31	1	1.944	1	0	1
76	3	0	0	0	32	0	0	0.68	0	1
77	3	0	0	0	33	1	0.091	1	0	1
78	3	0	0	0	34	0	0	0.676	0	1
79	3	0	0	0	35	2	3.568	1	0	1
80	1	0	27	0	0	1	0.077	1	0	1
81	3	0	0	0	36	1	0.096	1	0	1
82	3	0	0	0	37	0	0	0.624	0	1
83	3	0	0	0	38	1	0.079	0.988	0	1
84	1	0	28	0	0	1	0.17	1	0	1
85	3	0	0	0	39	0	0	0.666	0	1
86	3	0	0	0	40	1	0.092	1	0	1
87	3	0	0	0	41	0	0	0.654	0	1
88	1	0	29	0	0	1	0.093	1	0	1
89	3	0	0	0	42	1	0.091	0.992	0	1
90	3	0	0	0	43	0	0	0.676	0	1
91	1	0	30	0	0	1	1.566	1	0	1
92	3	0	0	0	44	1	0.091	1	0	1
93	3	0	0	0	45	1	0.093	0.816	0	1
94	2	0	0	19	0	0	0	0	0	1
95	1	0	31	0	0	0	0	1	0	1
96	1	0	32	0	0	1	0.361	1	0	1
97	3	0	0	0	46	0	0	0.636	0	1
98	3	0	0	0	47	0	0	0.864	0	1
99	3	0	0	0	48	1	0.081	1	0	1
100	3	0	0	0	49	1	0.091	0.808	0	1
101	3	0	0	0	50	0	0	0.572	0	1
102	2	0	0	20	0	0	0	0	0	1
103	3	0	0	0	51	1	2.52	0.774	0	1
104	3	0	0	0	52	0	0	0.554	0	1
105	2	0	0	21	0	0	0	0	0	1
106	3	0	0	0	53	0	0	0.798	0	1
107	3	0	0	0	54	1	0.078	0.95	0	1
108	1	0	33	0	0	1	0.083	1	0	1
109	3	0	0	0	55	0	0	0.718	0	1
110	3	0	0	0	56	1	0.079	0.92	0	1
111	1	0	34	0	0	1	0.092	1	0	1
112	2	0	0	22	0	0	0	0	0	1
113	3	0	0	0	57	0	0	0.688	0	1
114	1	0	35	0	0	1	0.091	1	0	1
115	1	0	36	0	0	1	0.092	1	0	1
116	3	0	0	0	58	0	0	0.91	0	1
117	2	0	0	23	0	0	0	0	0	1
118	1	0	37	0	0	1	0.09	1	0	1
119	3	0	0	0	59	1	0.076	1	0	1
120	3	0	0	0	60	0	0	0.752	0	1
121	3	0	0	0	61	1	2.133	0.95	0	1
122	3	0	0	0	62	1	0.08	0.756	0	1
123	2	0	0	24	0	1	0.342	0	0	1
124	3	0	0	0	63	0	0	0.532	0	1
125	3	0	0	0	64	0	0	0.716	0	1
126	3	0	0	0	65	2	3.388	0.882	0	1
127	2	0	0	25	0	0	0	0	0	1
128	2	2	0	26	0	0	0	0	0	1
129	3	0	0	0	66	1	0.083	1	0	1
130	3	0	0	0	67	1	0.276	0.8	0	1
131	1	0	38	0	0	1	0.084	1	0	1

## Sheet: Sheet3
Stim X-Axis (min)	Stim Y-Axis (sec)	Sil X-Axis (min)	Sil Y-Axis (sec)	AltStim X-Axis (min)	AltStim Y-Axis (sec)
0.32905	0.08	0.161283	0	2.36262	0.08
0.585583	0.092	0.845817	0	2.71668	0
1.3503	0.091	1.01478	0	3.40648	0.102
1.63112	1.486	1.1842	0	4.1896	0
1.84102	0.08	3.91998	0	4.35685	0.082
2.1062	0.093	5.91922	0	4.71088	0
2.88327	0.096	6.08847	0	4.87978	0.076
3.23882	0	7.00627	0	5.2368	0
3.66238	0.092	9.11177	0	6.25728	0.092
5.4047	0.095	9.78945	0	6.54175	1.849
5.66153	0.078	10.4806	0	7.20472	1.855
6.74743	0.078	12.5548	0	7.63475	0
8.85337	0.094	13.2335	0	7.80157	0.084
9.56222	0.982	14.186	0	8.1569	0
10.947	2.31	14.8821	0	8.32808	0.091
11.2601	0.093	15.324	0	8.68342	0
11.8848	0	15.7535	0	9.38115	0
12.075	1.442	17.627	0	9.95643	0.092
12.7217	0.078	23.0383	0	10.3129	0
12.9768	0.096	25.0527	0	10.6503	0.079
13.7593	0	25.725	0	11.6195	0
13.9275	0.082	27.4661	0	12.3859	0
15.4955	0.092	28.7005	0	13.4033	0.092
16.2002	3.095	30.0543	0.342	14.4539	0
17.3406	3.25	31.321	0	14.6239	0.094
17.7923	0.081	31.4908	0	15.1538	0
19.403	0.077			15.9502	1.745
20.4449	0.17			16.5881	0
21.4985	0.093			16.7602	0.078
22.3098	1.566			17.1179	0
23.3075	0			18.0797	1.944
23.4801	0.361			18.3743	0
26.4191	0.083			18.5433	0.091
27.2093	0.092			18.9016	0
27.9165	0.091			19.1297	3.568
28.1738	0.092			19.6607	0.096
28.871	0.09			20.0171	0
32.1804	0.084			20.1852	0.079
				20.8008	0
				20.9701	0.092
				21.329	0
				21.7567	0.091
				22.115	0
				22.5214	0.091
				22.7801	0.093
				23.8282	0
				24.0964	0
				24.2657	0.081
				24.5261	0.091
				24.883	0
				25.2629	2.52
				25.5553	0
				25.9929	0
				26.1625	0.078
				26.778	0
				26.9486	0.079
				27.7402	0
				28.5317	0
				29.1299	0.076
				29.4886	0
				29.6929	2.133
				29.8918	0.08
				30.536	0
				30.8132	0
				31.0385	3.388
				31.6654	0.083
				31.9265	0.276

## Sheet: Sheet4
Distraction Annotation (active=0, sleep=1, distract=2)	Alt Stim Trial	Response (Miss=0, Hit=1, Late=2)	Stimulus Value (nC/Phase or kHz)
0	1	1	1
0	2	0	0.272		deleted 1 trial for false alarm
0	3	1	1
0	4	0	0.272
0	5	1	0.808
0	6	0	0.304
0	7	1	1
0	8	0	0.252
0	9	1	0.82
0	10	1	0.2
0	12	0	0
0	13	1	0.732
0	14	0	0.326
0	15	1	1
0	16	0	0.312
0	17	0	0.772
0	18	1	1
0	19	0	0.496
0	20	1	1
0	21	0	0.292
0	22	0	0.858
0	23	1	1
0	24	0	0.504
0	25	1	0.88
0	26	0	0.49
0	27	1	0.984
0	28	0	0.618
0	29	1	1
0	30	0	0.564
0	31	1	1
0	32	0	0.68
0	33	1	1
0	34	0	0.676
0	35	2	1
0	36	1	1
0	37	0	0.624
0	38	1	0.988
0	39	0	0.666
0	40	1	1
0	41	0	0.654
0	42	1	0.992
0	43	0	0.676
0	44	1	1
0	45	1	0.816
0	46	0	0.636
0	47	0	0.864
0	48	1	1
0	49	1	0.808
0	50	0	0.572
0	51	1	0.774
0	52	0	0.554
0	53	0	0.798
0	54	1	0.95
0	55	0	0.718
0	56	1	0.92
0	57	0	0.688
0	58	0	0.91
0	59	1	1
0	60	0	0.752
0	61	1	0.95
0	62	1	0.756
0	63	0	0.532
0	64	0	0.716
0	65	2	0.882
0	66	1	1
0	67	1	0.8

## Sheet: Sheet5
Stim Trial	Alt Stim Trial	Response (Miss=0, Hit=1, Late=2)	Reaction Time (s)	Stimulus Value (nC/Phase or kHz)
0	10	1	1.849	0.2
0	13	1	0.084	0.732
0	62	1	0.08	0.756
0	51	1	2.52	0.774
0	67	1	0.276	0.8
0	5	1	0.082	0.808
0	49	1	0.091	0.808
0	45	1	0.093	0.816
0	9	1	0.092	0.82
0	25	1	0.094	0.88
0	65	2	3.388	0.882
0	56	1	0.079	0.92
0	54	1	0.078	0.95
0	61	1	2.133	0.95
0	27	1	1.745	0.984
0	38	1	0.079	0.988
0	42	1	0.091	0.992
1	0	1	0.08	1
2	0	1	0.092	1
3	0	1	0.091	1
4	0	1	1.486	1
5	0	1	0.08	1
6	0	1	0.093	1
0	1	1	0.08	1
7	0	1	0.096	1
0	3	1	0.102	1
9	0	1	0.092	1
0	7	1	0.076	1
10	0	1	0.095	1
11	0	1	0.078	1
12	0	1	0.078	1
0	15	1	0.091	1
13	0	1	0.094	1
14	0	1	0.982	1
0	18	1	0.092	1
0	20	1	0.079	1
15	0	1	2.31	1
16	0	1	0.093	1
18	0	1	1.442	1
19	0	1	0.078	1
20	0	1	0.096	1
0	23	1	0.092	1
22	0	1	0.082	1
23	0	1	0.092	1
0	29	1	0.078	1
26	0	1	0.081	1
0	31	1	1.944	1
0	33	1	0.091	1
27	0	1	0.077	1
0	36	1	0.096	1
28	0	1	0.17	1
0	40	1	0.092	1
29	0	1	0.093	1
30	0	1	1.566	1
0	44	1	0.091	1
32	0	1	0.361	1
0	48	1	0.081	1
33	0	1	0.083	1
34	0	1	0.092	1
35	0	1	0.091	1
36	0	1	0.092	1
37	0	1	0.09	1
0	59	1	0.076	1
0	66	1	0.083	1
38	0	1	0.084	1
24	0	2	3.095	1
25	0	2	3.25	1
0	35	2	3.568	1

## Sheet: Sheet6
Distraction Annotation (active=0, sleep=1, distract=2)	Stim Trial	Silent Trial	Alt Stim Trial	Response (Miss=0, Hit=1, Late=2)
0	0	1	0	0	CR
0	1	0	0	1	CR
0	2	0	0	1	CR
0	0	2	0	0	CR
0	0	3	0	0	CR
0	0	4	0	0	CR
0	3	0	0	1	CR
0	4	0	0	1	CR
0	5	0	0	1	CR
0	6	0	0	1	CR
0	0	0	1	1	CR
0	0	0	2	0	CR
0	7	0	0	1	CR
0	8	0	0	0	CR
0	0	0	3	1	CR
0	9	0	0	1	CR
0	0	5	0	0	CR
0	0	0	4	0	CR
0	0	0	5	1	CR
0	0	0	6	0	CR
0	0	0	7	1	CR
0	0	0	8	0	CR
0	10	0	0	1	CR
0	11	0	0	1	CR
0	0	6	0	0	CR
0	0	7	0	0	M
0	0	0	9	1	CR
0	0	0	10	1	CR
0	12	0	0	1	CR
0	0	8	0	0	CR
0	0	0	11	1	CR
0	0	0	12	0	CR
0	0	0	13	1	CR
0	0	0	14	0	CR
0	0	0	15	1	CR
0	0	0	16	0	CR
0	13	0	0	1	CR
0	0	9	0	0	CR
0	0	0	17	0	CR
0	14	0	0	1	CR
0	0	10	0	0	CR
0	0	0	18	1	CR
0	0	0	19	0	CR
0	0	11	0	0	CR
0	0	0	20	1	CR
0	15	0	0	1	CR
0	16	0	0	1	CR
0	0	0	21	0	CR
0	17	0	0	0	M
0	18	0	0	1	CR
0	0	0	22	0	CR
0	0	12	0	0	CR
0	19	0	0	1	CR
0	20	0	0	1	CR
0	0	13	0	0	CR
0	0	0	23	1	CR
0	21	0	0	0	CR
0	22	0	0	1	CR
0	0	14	0	0	CR
0	0	0	24	0	CR
0	0	0	25	1	CR
0	0	15	0	0	CR
0	0	0	26	0	CR
0	0	16	0	0	CR
0	23	0	0	1	CR
0	0	17	0	0	CR
0	0	0	27	1	CR
0	24	0	0	2	CR
0	0	0	28	0	CR
0	0	0	29	1	CR
0	0	0	30	0	M
0	25	0	0	2	CR
0	0	18	0	0	CR
0	26	0	0	1	CR
0	0	0	31	1	CR
0	0	0	32	0	CR
0	0	0	33	1	CR
0	0	0	34	0	CR
0	0	0	35	2	CR
0	27	0	0	1	CR
0	0	0	36	1	CR
0	0	0	37	0	CR
0	0	0	38	1	CR
0	28	0	0	1	CR
0	0	0	39	0	CR
0	0	0	40	1	CR
0	0	0	41	0	M
0	29	0	0	1	CR
0	0	0	42	1	CR
0	0	0	43	0	CR
0	30	0	0	1	CR
0	0	0	44	1	CR
0	0	0	45	1	CR
0	0	19	0	0	CR
0	31	0	0	0	CR
0	32	0	0	1	CR
0	0	0	46	0	CR
0	0	0	47	0	CR
0	0	0	48	1	CR
0	0	0	49	1	CR
0	0	0	50	0	CR
0	0	20	0	0	CR
0	0	0	51	1	CR
0	0	0	52	0	CR
0	0	21	0	0	CR
0	0	0	53	0	M
0	0	0	54	1	CR
0	33	0	0	1	CR
0	0	0	55	0	CR
0	0	0	56	1	CR
0	34	0	0	1	CR
0	0	22	0	0	CR
0	0	0	57	0	CR
0	35	0	0	1	CR
0	36	0	0	1	CR
0	0	0	58	0	CR
0	0	23	0	0	CR
0	37	0	0	1	CR
0	0	0	59	1	CR
0	0	0	60	0	CR
0	0	0	61	1	CR
0	0	0	62	1	CR
0	0	24	0	1	CR
0	0	0	63	0	CR
0	0	0	64	0	CR
0	0	0	65	2	CR
0	0	25	0	0	CR
2	0	26	0	0	H
0	0	0	66	1	CR
0	0	0	67	1	CR
0	38	0	0	1	CR

## Sheet: Thomas Final
Distraction Annotation (active=0, sleep=1, distract=2)	Stim Trial	Silent Trial	Alt Stim Trial	Response (Miss=0, Hit=1, Late=2)
0	0	1	0	0	H
0	0	2	0	0	H
0	0	3	0	0	H
0	0	4	0	0	H
0	0	0	2	0	H
0	8	0	0	0	H
0	0	5	0	0	H
0	0	0	4	0	H
0	0	0	6	0	H
0	0	0	8	0	H
0	0	6	0	0	H
0	0	7	0	0	FA
0	0	8	0	0	H
0	0	0	12	0	H
0	0	0	14	0	H
0	0	0	16	0	H
0	0	9	0	0	H
0	0	0	17	0	H
0	0	10	0	0	H
0	0	0	19	0	H
0	0	11	0	0	H
0	0	0	21	0	H
0	17	0	0	0	FA
0	0	0	22	0	H
0	0	12	0	0	H
0	0	13	0	0	H
0	21	0	0	0	H
0	0	14	0	0	H
0	0	0	24	0	H
0	0	15	0	0	H
0	0	0	26	0	H
0	0	16	0	0	H
0	0	17	0	0	H
0	0	0	28	0	H
0	0	0	30	0	FA
0	0	18	0	0	H
0	0	0	32	0	H
0	0	0	34	0	H
0	0	0	37	0	H
0	0	0	39	0	H
0	0	0	41	0	FA
0	0	0	43	0	H
0	0	19	0	0	H
0	31	0	0	0	H
0	0	0	46	0	H
0	0	0	47	0	H
0	0	0	50	0	H
0	0	20	0	0	H
0	0	0	52	0	H
0	0	21	0	0	H
0	0	0	53	0	FA
0	0	0	55	0	H
0	0	22	0	0	H
0	0	0	57	0	H
0	0	0	58	0	H
0	0	23	0	0	H
0	0	0	60	0	H
0	0	0	63	0	H
0	0	0	64	0	H
0	0	25	0	0	H
2	0	26	0	0	CR

## Sheet: Fareeha Final
Distraction Annotation (active=0, sleep=1, distract=2)	Stim Trial	Silent Trial	Alt Stim Trial	Response (Miss=0, Hit=1, Late=2)
0	0	1	0	0	H
0	0	2	0	0	H
0	0	3	0	0	H
0	0	4	0	0	H
0	0	0	2	0	H
0	8	0	0	0	H
0	0	5	0	0	H
0	0	0	4	0	H
0	0	0	6	0	H
0	0	0	8	0	H
0	0	6	0	0	H
0	0	7	0	0	FA
0	0	8	0	0	H
0	0	0	12	0	H
0	0	0	14	0	H
0	0	0	16	0	H
0	0	9	0	0	H
0	0	0	17	0	H
0	0	10	0	0	H
0	0	0	19	0	H
0	0	11	0	0	H
0	0	0	21	0	H
0	17	0	0	0	FA
0	0	0	22	0	H
0	0	12	0	0	H
0	0	13	0	0	H
0	21	0	0	0	H
0	0	14	0	0	H
0	0	0	24	0	H
0	0	15	0	0	H
0	0	0	26	0	H
0	0	16	0	0	H
0	0	17	0	0	H
0	0	0	28	0	H
0	0	0	30	0	FA
0	0	18	0	0	H
0	0	0	32	0	H
0	0	0	34	0	H
0	0	0	37	0	H
0	0	0	39	0	H
0	0	0	41	0	FA
0	0	0	43	0	H
0	0	19	0	0	H
0	31	0	0	0	H
0	0	0	46	0	H
0	0	0	47	0	H
0	0	0	50	0	H
0	0	20	0	0	H
0	0	0	52	0	H
0	0	21	0	0	H
0	0	0	53	0	FA
0	0	0	55	0	H
0	0	22	0	0	H
0	0	0	57	0	H
0	0	0	58	0	H
0	0	23	0	0	H
0	0	0	60	0	H
0	0	0	63	0	H
0	0	0	64	0	H
0	0	25	0	0	H
2	0	26	0	0	CR
