# Supplementary material for: Real-Time Assessment of Rodent Engagement Using ArUco Markers: A Scalable and Accessible Approach for Scoring Behavior in a Nose-Poking Go/No-Go Task
Source: eNeuro. 2024 Mar 1;11(3):ENEURO.0500-23.2024. doi: 10.1523/ENEURO.0500-23.2024 (PMC11046262; doi:10.1523/ENEURO.0500-23.2024)
Supplement: Repository Files — Extended Data 1. GitHub Repository Code and Additional Files. This file contains all of the code/software, 3D models, and files that will be provided in the GitHub repository for running the experiments and analyzing the data. Download Repository Files, ZIP file. [file eneuro-11-ENEURO.0500-23.2024-s002.zip › All Session Data and Results/Raw Session Data Sheets/32-Minute Sessions/NS017/27-Sep-2023_NS017_Go-No-Go_Session#36.xlsx]

## Sheet: Sheet1
Task Name	Researcher Name	Session Number	Session Date	Animal Name	Animal Weight (g)	Stim Type	Session Pellets	Manual Pellets	Total Pellets	Accuracy Score (%)	Stimulus Trials	Silent Trials	Hits on Stim Trials	Misses on Stim Trials	Late Hits on Stim Trials	Hits on Silent Trials	Misses on Silent Trials	Catch Trials	Hits on Catch Trials	Total Timeout Time (s)	Initial Session Time (s)	Ending Session Time (s)	Total Pause Time (s)
Go-No-Go	Thomas	36	2023-09-27	NS017	601	Layer	54	1	55	87.5	36	36	28	6	2	1	35	138	0	32	53714	55645.1	0

## Sheet: Sheet2
Trial	Trial Type (Stim=1, Silent=2, AltStim=3)	Distraction Annotation (active=0, sleep=1, distract=2)	Stim Trial	Silent Trial	Alt Stim Trial	Response (Miss=0, Hit=1, Late=2)	Reaction Time (s)	Stimulus Value (nC/Phase or kHz)	Layer	Monitor Channel
1	2	0	0	1	0	0	0	0	0	1
2	1	0	1	0	0	1	0.095	1	0	1
3	2	0	0	2	0	0	0	0	0	1
4	1	0	2	0	0	1	0.094	1	0	1
5	1	0	3	0	0	1	0.088	1	0	1
6	1	0	4	0	0	1	0.082	1	0	1
7	1	0	5	0	0	1	0.092	1	0	1
8	1	0	6	0	0	1	0.089	1	0	1
9	1	0	7	0	0	1	0.096	1	0	1
10	3	0	0	0	1	1	0.082	1	0	1
11	3	0	0	0	2	0	0	0.436	0	1
12	1	0	8	0	0	1	0.092	1	0	1
13	1	0	9	0	0	1	0.091	1	0	1
14	3	0	0	0	3	1	0.091	1	0	1
15	2	0	0	3	0	0	0	0	0	1
16	1	0	10	0	0	1	0.638	1	0	1
17	3	0	0	0	4	0	0	0.296	0	1
18	2	0	0	4	0	0	0	0	0	1
19	1	0	11	0	0	1	0.09	1	0	1
20	3	0	0	0	5	1	0.903	0.76	0	1
21	3	0	0	0	6	0	0	0.118	0	1
22	2	0	0	5	0	0	0	0	0	1
23	3	0	0	0	7	1	1.715	0.752	0	1
24	3	0	0	0	8	0	0	0	0	1
25	2	0	0	6	0	0	0	0	0	1
26	2	0	0	7	0	0	0	0	0	1
27	2	2	0	8	0	0	0	0	0	1
28	2	0	0	9	0	0	0	0	0	1
29	3	0	0	0	9	0	0	0.432	0	1
30	1	0	12	0	0	1	0.092	1	0	1
31	2	0	0	10	0	0	0	0	0	1
32	3	0	0	0	10	1	0.097	0.922	0	1
33	3	0	0	0	11	0	0	0.382	0	1
34	3	0	0	0	12	1	0.08	1	0	1
35	1	0	13	0	0	1	0.091	1	0	1
36	1	0	14	0	0	1	0.093	1	0	1
37	1	0	15	0	0	1	0.097	1	0	1
38	3	0	0	0	13	0	0	0.52	0	1
39	1	0	16	0	0	1	0.094	1	0	1
40	2	0	0	11	0	0	0	0	0	1
41	1	0	17	0	0	1	0.173	1	0	1
42	2	0	0	12	0	0	0	0	0	1
43	2	0	0	13	0	0	0	0	0	1
44	3	0	0	0	14	1	0.093	1	0	1
45	1	0	18	0	0	1	0.093	1	0	1
46	3	0	0	0	15	0	0	0.206	0	1
47	3	0	0	0	16	0	0	0.61	0	1
48	2	0	0	14	0	1	0.17	0	0	1
49	3	0	0	0	17	1	0.452	1	0	1
50	2	0	0	15	0	0	0	0	0	1
51	1	0	19	0	0	1	0.092	1	0	1
52	3	0	0	0	18	0	0	0.546	0	1
53	2	0	0	16	0	0	0	0	0	1
54	3	0	0	0	19	1	0.076	1	0	1
55	3	0	0	0	20	0	0	0.592	0	1
56	3	0	0	0	21	1	0.082	1	0	1
57	1	0	20	0	0	1	0.09	1	0	1
58	3	0	0	0	22	0	0	0.54	0	1
59	3	0	0	0	23	1	0.078	1	0	1
60	2	0	0	17	0	0	0	0	0	1
61	1	0	21	0	0	1	0.081	1	0	1
62	3	0	0	0	24	0	0	0.586	0	1
63	3	0	0	0	25	1	0.092	0.982	0	1
64	3	0	0	0	26	0	0	0.668	0	1
65	1	0	22	0	0	2	3.173	1	0	1
66	3	0	0	0	27	0	0	1	0	1
67	3	0	0	0	28	2	3.644	1	0	1
68	3	0	0	0	29	1	2.629	1	0	1
69	1	0	23	0	0	1	2.433	1	0	1
70	3	0	0	0	30	0	0	0.684	0	1
71	1	0	24	0	0	0	0	1	0	1
72	3	0	0	0	31	0	0	1	0	1
73	3	0	0	0	32	0	0	1	0	1
74	2	2	0	18	0	0	0	0	0	1
75	3	0	0	0	33	0	0	1	0	1
76	2	0	0	19	0	0	0	0	0	1
77	1	0	25	0	0	0	0	1	0	1
78	1	0	26	0	0	0	0	1	0	1
79	3	0	0	0	34	1	0.186	1	0	1
80	3	2	0	0	35	0	0	0.514	0	1
81	1	0	27	0	0	0	0	1	0	1
82	3	0	0	0	36	0	0	1	0	1
83	3	0	0	0	37	0	0	1	0	1
84	3	0	0	0	38	0	0	1	0	1
85	3	0	0	0	39	1	0.08	1	0	1
86	3	0	0	0	40	0	0	0.606	0	1
87	3	0	0	0	41	1	1.524	0.978	0	1
88	2	0	0	20	0	0	0	0	0	1
89	2	0	0	21	0	0	0	0	0	1
90	3	0	0	0	42	0	0	0.62	0	1
91	3	0	0	0	43	0	0	0.96	0	1
92	1	0	28	0	0	1	1.398	1	0	1
93	3	0	0	0	44	1	2.663	1	0	1
94	3	0	0	0	45	0	0	0.59	0	1
95	2	0	0	22	0	0	0	0	0	1
96	3	0	0	0	46	0	0	0.818	0	1
97	3	0	0	0	47	1	1.246	1	0	1
98	2	0	0	23	0	0	0	0	0	1
99	1	0	29	0	0	1	0.08	1	0	1
100	1	0	30	0	0	1	0.744	1	0	1
101	1	0	31	0	0	2	3.172	1	0	1
102	1	0	32	0	0	1	0.701	1	0	1
103	3	0	0	0	48	0	0	0.77	0	1
104	3	0	0	0	49	1	0.084	0.948	0	1
105	3	0	0	0	50	0	0	0.706	0	1
106	3	0	0	0	51	1	2.813	0.944	0	1
107	1	0	33	0	0	1	1.802	1	0	1
108	2	0	0	24	0	0	0	0	0	1
109	3	0	0	0	52	0	0	0.756	0	1
110	1	0	34	0	0	0	0	1	0	1
111	3	0	0	0	53	1	0.095	0.914	0	1
112	3	0	0	0	54	0	0	0.74	0	1
113	2	0	0	25	0	0	0	0	0	1
114	3	0	0	0	55	0	0	0.948	0	1
115	2	0	0	26	0	0	0	0	0	1
116	2	0	0	27	0	0	0	0	0	1
117	2	0	0	28	0	0	0	0	0	1
118	3	0	0	0	56	1	1.477	1	0	1
119	2	0	0	29	0	0	0	0	0	1
120	3	2	0	0	57	0	0	0.846	0	1
121	3	0	0	0	58	1	1.301	1	0	1
122	3	0	0	0	59	0	0	0.85	0	1
123	3	0	0	0	60	1	1.765	1	0	1
124	1	0	35	0	0	0	0	1	0	1
125	3	0	0	0	61	0	0	0.788	0	1
126	2	0	0	30	0	0	0	0	0	1
127	2	0	0	31	0	0	0	0	0	1
128	2	0	0	32	0	0	0	0	0	1
129	2	0	0	33	0	0	0	0	0	1
130	1	0	36	0	0	1	1.107	1	0	1
131	3	0	0	0	62	1	0.734	0.964	0	1
132	2	0	0	34	0	0	0	0	0	1
133	2	0	0	35	0	0	0	0	0	1
134	3	0	0	0	63	0	0	0.718	0	1
135	2	2	0	36	0	0	0	0	0	1
136	3	0	0	0	64	0	0	0.886	0	1
137	3	0	0	0	65	1	0.083	1	0	1
138	3	0	0	0	66	0	0	0.782	0	1

## Sheet: Sheet3
Stim X-Axis (min)	Stim Y-Axis (sec)	Sil X-Axis (min)	Sil Y-Axis (sec)	AltStim X-Axis (min)	AltStim Y-Axis (sec)
0.327067	0.095	0.161267	0	2.25265	0.082
0.747283	0.094	0.585217	0	2.60418	0
0.99745	0.088	3.52698	0	3.26967	0.091
1.24808	0.082	4.20208	0	4.0317	0
1.49928	0.092	5.12133	0	4.62907	0.903
1.7503	0.089	5.77687	0	4.95045	0
2.00175	0.096	5.94475	0	5.31137	1.715
2.76782	0.092	6.11315	0	5.60742	0
3.02038	0.091	6.28207	0	6.54177	0
3.6999	0.638	6.96418	0	7.12758	0.097
4.36568	0.09	9.1642	0	7.4768	0
6.70573	0.092	9.58547	0	7.64143	0.08
7.89355	0.091	9.756	0	8.74265	0
8.14427	0.093	10.8538	0.17	9.91735	0.093
8.3942	0.097	11.4873	0	10.521	0
8.90637	0.094	12.1695	0	10.7821	0
9.32957	0.173	13.8719	0	11.2418	0.452
10.1713	0.093	17.4871	0	11.9997	0
11.6499	0.092	17.9217	0	12.3316	0.076
13.0972	0.09	20.9323	0	12.6809	0
14.0371	0.081	21.1023	0	12.8461	0.082
15.118	3.173	22.5151	0	13.4498	0
16.2538	2.433	23.1825	0	13.613	0.078
16.7916	0	25.6569	0	14.3892	0
18.1822	0	26.8713	0	14.5513	0.092
18.4452	0	27.307	0	14.9035	0
19.2241	0	27.4774	0	15.502	0
21.8155	1.398	27.6488	0	15.7273	3.644
23.3479	0.08	28.0487	0	16.036	2.629
23.6146	0.744	29.7403	0	16.5269	0
23.8977	3.172	29.9094	0	17.055	0
24.1919	0.701	30.0794	0	17.3187	0
25.4558	1.802	30.2496	0	17.7511	0
26.1861	0	30.8982	0	18.6114	0.186
29.3062	0	31.0683	0	18.9606	0
30.4308	1.107	31.5038	0	19.4903	0
				19.7544	0
				20.0174	0
				20.1839	0.08
				20.5367	0
				20.7226	1.524
				21.3673	0
				21.6312	0
				22.0676	2.663
				22.3447	0
				22.7799	0
				22.9639	1.246
				24.5227	0
				24.6883	0.084
				25.0395	0
				25.2501	2.813
				25.9203	0
				26.3501	0.095
				26.7011	0
				27.1375	0
				27.837	1.477
				28.3154	0
				28.5029	1.301
				28.815	0
				29.009	1.765
				29.5712	0
				30.6609	0.734
				31.3329	0
				31.7685	0
				31.9316	0.083
				32.2853	0

## Sheet: Sheet4
Stim Trial	Alt Stim Trial	Response (Miss=0, Hit=1, Late=2)	Reaction Time (s)	Stimulus Value (nC/Phase or kHz)
0	7	1	1.715	0.752
0	5	1	0.903	0.76
0	53	1	0.095	0.914
0	10	1	0.097	0.922
0	51	1	2.813	0.944
0	49	1	0.084	0.948
0	62	1	0.734	0.964
0	41	1	1.524	0.978
0	25	1	0.092	0.982
1	0	1	0.095	1
2	0	1	0.094	1
3	0	1	0.088	1
4	0	1	0.082	1
5	0	1	0.092	1
6	0	1	0.089	1
7	0	1	0.096	1
0	1	1	0.082	1
8	0	1	0.092	1
9	0	1	0.091	1
0	3	1	0.091	1
10	0	1	0.638	1
11	0	1	0.09	1
12	0	1	0.092	1
0	12	1	0.08	1
13	0	1	0.091	1
14	0	1	0.093	1
15	0	1	0.097	1
16	0	1	0.094	1
17	0	1	0.173	1
0	14	1	0.093	1
18	0	1	0.093	1
0	17	1	0.452	1
19	0	1	0.092	1
0	19	1	0.076	1
0	21	1	0.082	1
20	0	1	0.09	1
0	23	1	0.078	1
21	0	1	0.081	1
0	29	1	2.629	1
23	0	1	2.433	1
0	34	1	0.186	1
0	39	1	0.08	1
28	0	1	1.398	1
0	44	1	2.663	1
0	47	1	1.246	1
29	0	1	0.08	1
30	0	1	0.744	1
32	0	1	0.701	1
33	0	1	1.802	1
0	56	1	1.477	1
0	58	1	1.301	1
0	60	1	1.765	1
36	0	1	1.107	1
0	65	1	0.083	1
22	0	2	3.173	1
0	28	2	3.644	1
31	0	2	3.172	1

## Sheet: Sheet5
Distraction Annotation (active=0, sleep=1, distract=2)	Alt Stim Trial	Response (Miss=0, Hit=1, Late=2)	Stimulus Value (nC/Phase or kHz)
0	1	1	1
0	2	0	0.436		2 trials deleted for distraction
0	3	1	1
0	4	0	0.296
0	5	1	0.76
0	6	0	0.118
0	7	1	0.752
0	8	0	0
0	9	0	0.432
0	10	1	0.922
0	11	0	0.382
0	12	1	1
0	13	0	0.52
0	14	1	1
0	15	0	0.206
0	16	0	0.61
0	17	1	1
0	18	0	0.546
0	19	1	1
0	20	0	0.592
0	21	1	1
0	22	0	0.54
0	23	1	1
0	24	0	0.586
0	25	1	0.982
0	26	0	0.668
0	27	0	1
0	28	2	1
0	29	1	1
0	30	0	0.684
0	31	0	1
0	32	0	1
0	33	0	1
0	34	1	1
0	36	0	1
0	37	0	1
0	38	0	1
0	39	1	1
0	40	0	0.606
0	41	1	0.978
0	42	0	0.62
0	43	0	0.96
0	44	1	1
0	45	0	0.59
0	46	0	0.818
0	47	1	1
0	48	0	0.77
0	49	1	0.948
0	50	0	0.706
0	51	1	0.944
0	52	0	0.756
0	53	1	0.914
0	54	0	0.74
0	55	0	0.948
0	56	1	1
0	58	1	1
0	59	0	0.85
0	60	1	1
0	61	0	0.788
0	62	1	0.964
0	63	0	0.718
0	64	0	0.886
0	65	1	1
0	66	0	0.782

## Sheet: Sheet6
Animal not distracted
N/A

## Sheet: Fareeha Final
Distraction Annotation (active=0, sleep=1, distract=2)	Stim Trial	Silent Trial	Alt Stim Trial	Response (Miss=0, Hit=1, Late=2)
0	0	1	0	0	H
0	0	2	0	0	H
0	0	0	2	0	H
0	0	3	0	0	H
0	0	0	4	0	H
0	0	4	0	0	H
0	0	0	6	0	H
0	0	5	0	0	H
0	0	0	8	0	H
0	0	6	0	0	H
0	0	7	0	0	H
2	0	8	0	0	CR
0	0	9	0	0	H
0	0	0	9	0	H
0	0	10	0	0	H
0	0	0	11	0	H
0	0	0	13	0	H
0	0	11	0	0	H
0	0	12	0	0	H
0	0	13	0	0	H
0	0	0	15	0	H
0	0	0	16	0	H
0	0	15	0	0	H
0	0	0	18	0	H
0	0	16	0	0	H
0	0	0	20	0	H
0	0	0	22	0	H
0	0	17	0	0	H
0	0	0	24	0	H
0	0	0	26	0	H
0	0	0	27	0	H
0	0	0	30	0	H
0	24	0	0	0	H
0	0	0	31	0	H
0	0	0	32	0	H
2	0	18	0	0	CR
0	0	0	33	0	H
0	0	19	0	0	H
0	25	0	0	0	H
0	26	0	0	0	FA
2	0	0	35	0	CR
0	27	0	0	0	H
0	0	0	36	0	H
0	0	0	37	0	H
0	0	0	38	0	H
0	0	0	40	0	H
0	0	20	0	0	H
0	0	21	0	0	H
0	0	0	42	0	H
0	0	0	43	0	H
0	0	0	45	0	H
0	0	22	0	0	H
0	0	0	46	0	H
0	0	23	0	0	H
0	0	0	48	0	H
0	0	0	50	0	H
0	0	24	0	0	H
0	0	0	52	0	FA
0	34	0	0	0	H
0	0	0	54	0	H
0	0	25	0	0	H
0	0	0	55	0	H
0	0	26	0	0	H
0	0	27	0	0	FA
0	0	28	0	0	FA
0	0	29	0	0	H
2	0	0	57	0	CR
0	0	0	59	0	H
0	35	0	0	0	H
0	0	0	61	0	H
0	0	30	0	0	H
0	0	31	0	0	H
0	0	32	0	0	H
0	0	33	0	0	H
0	0	34	0	0	H
0	0	35	0	0	H
0	0	0	63	0	H
2	0	36	0	0	CR
0	0	0	64	0	H
0	0	0	66	0	H
						*a little confusing

## Sheet: Thomas Final
Distraction Annotation (active=0, sleep=1, distract=2)	Stim Trial	Silent Trial	Alt Stim Trial	Response (Miss=0, Hit=1, Late=2)
0	0	1	0	0	H
0	0	2	0	0	H
0	0	0	2	0	H
0	0	3	0	0	H
0	0	0	4	0	H
0	0	4	0	0	H
0	0	0	6	0	H
0	0	5	0	0	H
0	0	0	8	0	H
0	0	6	0	0	FA
0	0	7	0	0	H
2	0	8	0	0	CR
0	0	9	0	0	H
0	0	0	9	0	H
0	0	10	0	0	H
0	0	0	11	0	H
0	0	0	13	0	H
0	0	11	0	0	H
0	0	12	0	0	H
0	0	13	0	0	H
0	0	0	15	0	H
0	0	0	16	0	H
0	0	15	0	0	H
0	0	0	18	0	H
0	0	16	0	0	H
0	0	0	20	0	H
0	0	0	22	0	H
0	0	17	0	0	H
0	0	0	24	0	H
0	0	0	26	0	H
0	0	0	27	0	H
0	0	0	30	0	H
0	24	0	0	0	H
0	0	0	31	0	H
0	0	0	32	0	H
2	0	18	0	0	CR
0	0	0	33	0	H
0	0	19	0	0	H
0	25	0	0	0	H
0	26	0	0	0	FA
2	0	0	35	0	CR
0	27	0	0	0	H
0	0	0	36	0	H
0	0	0	37	0	H
0	0	0	38	0	H
0	0	0	40	0	H
0	0	20	0	0	H
0	0	21	0	0	H
0	0	0	42	0	H
0	0	0	43	0	H
0	0	0	45	0	H
0	0	22	0	0	H
0	0	0	46	0	H
0	0	23	0	0	H
0	0	0	48	0	H
0	0	0	50	0	H
0	0	24	0	0	H
0	0	0	52	0	FA
0	34	0	0	0	H
0	0	0	54	0	H
0	0	25	0	0	H
0	0	0	55	0	H
0	0	26	0	0	H
0	0	27	0	0	FA
0	0	28	0	0	FA
0	0	29	0	0	H
2	0	0	57	0	CR
0	0	0	59	0	H
0	35	0	0	0	H
0	0	0	61	0	H
0	0	30	0	0	H
0	0	31	0	0	H
0	0	32	0	0	H
0	0	33	0	0	H
0	0	34	0	0	H
0	0	35	0	0	H
0	0	0	63	0	H
2	0	36	0	0	CR
0	0	0	64	0	H
0	0	0	66	0	H
