# Supplementary material for: Real-Time Assessment of Rodent Engagement Using ArUco Markers: A Scalable and Accessible Approach for Scoring Behavior in a Nose-Poking Go/No-Go Task
Source: eNeuro. 2024 Mar 1;11(3):ENEURO.0500-23.2024. doi: 10.1523/ENEURO.0500-23.2024 (PMC11046262; doi:10.1523/ENEURO.0500-23.2024)
Supplement: Repository Files — Extended Data 1. GitHub Repository Code and Additional Files. This file contains all of the code/software, 3D models, and files that will be provided in the GitHub repository for running the experiments and analyzing the data. Download Repository Files, ZIP file. [file eneuro-11-ENEURO.0500-23.2024-s002.zip › All Session Data and Results/Raw Session Data Sheets/32-Minute Sessions/NS017/29-Sep-2023_NS017_Go-No-Go_Session#38.xlsx]

## Sheet: Sheet1
Task Name	Researcher Name	Session Number	Session Date	Animal Name	Animal Weight (g)	Stim Type	Session Pellets	Manual Pellets	Total Pellets	Accuracy Score (%)	Stimulus Trials	Silent Trials	Hits on Stim Trials	Misses on Stim Trials	Late Hits on Stim Trials	Hits on Silent Trials	Misses on Silent Trials	Catch Trials	Hits on Catch Trials	Total Timeout Time (s)	Initial Session Time (s)	Ending Session Time (s)	Total Pause Time (s)
Go-No-Go	Thomas	38	2023-09-29	NS017	590	Layer	65	0	65	97.4359	39	39	38	0	1	1	38	141	0	48	46966.1	48900.3	0

## Sheet: Sheet2
Trial	Trial Type (Stim=1, Silent=2, AltStim=3)	Distraction Annotation (active=0, sleep=1, distract=2)	Stim Trial	Silent Trial	Alt Stim Trial	Response (Miss=0, Hit=1, Late=2)	Reaction Time (s)	Stimulus Value (nC/Phase or kHz)	Layer	Monitor Channel
1	1	0	1	0	0	1	1.07	1	0	1
2	2	0	0	1	0	0	0	0	0	1
3	1	0	2	0	0	1	0.093	1	0	1
4	1	0	3	0	0	2	3.211	1	0	1
5	2	0	0	2	0	0	0	0	0	1
6	1	0	4	0	0	1	0.093	1	0	1
7	1	0	5	0	0	1	2.033	1	0	1
8	1	0	6	0	0	1	0.64	1	0	1
9	2	0	0	3	0	0	0	0	0	1
10	2	0	0	4	0	0	0	0	0	1
11	3	0	0	0	1	1	2.35	1	0	1
12	1	0	7	0	0	1	0.094	1	0	1
13	3	0	0	0	2	2	3.248	0.546	0	1
14	2	2	0	5	0	0	0	0	0	1
15	1	0	8	0	0	1	0.436	1	0	1
16	3	0	0	0	3	1	1.026	0.978	0	1
17	2	0	0	6	0	0	0	0	0	1
18	1	0	9	0	0	1	0.091	1	0	1
19	2	0	0	7	0	0	0	0	0	1
20	3	0	0	0	4	0	0	0.53	0	1
21	1	0	10	0	0	1	0.827	1	0	1
22	1	0	11	0	0	1	0.092	1	0	1
23	3	0	0	0	5	1	0.266	1	0	1
24	2	0	0	8	0	0	0	0	0	1
25	3	0	0	0	6	0	0	0.376	0	1
26	1	0	12	0	0	1	0.094	1	0	1
27	1	0	13	0	0	1	2.17	1	0	1
28	3	0	0	0	7	0	0	0.97	0	1
29	3	0	0	0	8	1	0.092	1	0	1
30	1	0	14	0	0	1	0.093	1	0	1
31	3	0	0	0	9	0	0	0.378	0	1
32	3	0	0	0	10	1	0.094	1	0	1
33	3	0	0	0	11	0	0	0.334	0	1
34	3	0	0	0	12	0	0	0.824	0	1
35	2	0	0	9	0	0	0	0	0	1
36	2	0	0	10	0	0	0	0	0	1
37	1	0	15	0	0	1	0.17	1	0	1
38	3	0	0	0	13	0	0	1	0	1
39	1	0	16	0	0	1	0.373	1	0	1
40	2	0	0	11	0	0	0	0	0	1
41	2	0	0	12	0	0	0	0	0	1
42	2	0	0	13	0	0	0	0	0	1
43	3	0	0	0	14	1	0.09	1	0	1
44	2	0	0	14	0	0	0	0	0	1
45	3	2	0	0	15	0	0	0.566	0	1
46	3	0	0	0	16	1	0.093	1	0	1
47	2	0	0	15	0	0	0	0	0	1
48	3	0	0	0	17	0	0	0.32	0	1
49	2	0	0	16	0	1	2.315	0	0	1
50	2	0	0	17	0	0	0	0	0	1
51	3	0	0	0	18	1	0.094	0.944	0	1
52	2	0	0	18	0	0	0	0	0	1
53	1	0	17	0	0	1	0.791	1	0	1
54	2	0	0	19	0	0	0	0	0	1
55	3	0	0	0	19	0	0	0.336	0	1
56	1	0	18	0	0	1	0.092	1	0	1
57	2	0	0	20	0	0	0	0	0	1
58	1	0	19	0	0	1	2.713	1	0	1
59	2	0	0	21	0	0	0	0	0	1
60	1	0	20	0	0	1	0.077	1	0	1
61	2	0	0	22	0	0	0	0	0	1
62	1	0	21	0	0	1	0.263	1	0	1
63	3	0	0	0	20	1	0.277	1	0	1
64	1	0	22	0	0	1	0.077	1	0	1
65	2	2	0	23	0	0	0	0	0	1
66	2	0	0	24	0	0	0	0	0	1
67	1	0	23	0	0	1	0.091	1	0	1
68	1	0	24	0	0	1	0.918	1	0	1
69	3	0	0	0	21	0	0	0.594	0	1
70	3	0	0	0	22	1	1.879	1	0	1
71	1	0	25	0	0	1	0.093	1	0	1
72	3	0	0	0	23	0	0	0.692	0	1
73	2	0	0	25	0	0	0	0	0	1
74	2	0	0	26	0	0	0	0	0	1
75	3	0	0	0	24	1	0.081	1	0	1
76	1	0	26	0	0	1	0.452	1	0	1
77	2	0	0	27	0	0	0	0	0	1
78	1	0	27	0	0	1	0.079	1	0	1
79	2	0	0	28	0	0	0	0	0	1
80	3	0	0	0	25	0	0	0.574	0	1
81	3	0	0	0	26	1	1.913	0.958	0	1
82	3	0	0	0	27	0	0	0.582	0	1
83	3	0	0	0	28	1	0.094	0.918	0	1
84	3	0	0	0	29	0	0	0.504	0	1
85	3	0	0	0	30	0	0	0.844	0	1
86	3	0	0	0	31	1	0.094	1	0	1
87	3	0	0	0	32	0	0	0.554	0	1
88	1	0	28	0	0	1	0.094	1	0	1
89	2	0	0	29	0	0	0	0	0	1
90	1	0	29	0	0	1	0.092	1	0	1
91	3	0	0	0	33	0	0	0.892	0	1
92	2	0	0	30	0	0	0	0	0	1
93	3	0	0	0	34	1	0.173	1	0	1
94	1	0	30	0	0	1	0.08	1	0	1
95	3	0	0	0	35	0	0	0.626	0	1
96	1	0	31	0	0	1	1.229	1	0	1
97	3	0	0	0	36	1	0.092	1	0	1
98	3	0	0	0	37	0	0	0.618	0	1
99	1	0	32	0	0	1	1.516	1	0	1
100	3	0	0	0	38	1	2.532	1	0	1
101	3	0	0	0	39	0	0	0.764	0	1
102	2	0	0	31	0	0	0	0	0	1
103	3	0	0	0	40	0	0	1	0	1
104	1	0	33	0	0	1	2.378	1	0	1
105	3	0	0	0	41	1	0.083	1	0	1
106	3	0	0	0	42	0	0	0.752	0	1
107	3	0	0	0	43	1	0.079	0.952	0	1
108	3	0	0	0	44	0	0	0.746	0	1
109	3	0	0	0	45	1	0.093	0.94	0	1
110	3	0	0	0	46	0	0	0.706	0	1
111	2	0	0	32	0	0	0	0	0	1
112	2	0	0	33	0	0	0	0	0	1
113	1	0	34	0	0	1	0.09	1	0	1
114	1	0	35	0	0	1	0.077	1	0	1
115	3	0	0	0	47	1	0.079	0.952	0	1
116	2	0	0	34	0	0	0	0	0	1
117	2	0	0	35	0	0	0	0	0	1
118	3	0	0	0	48	0	0	0.716	0	1
119	2	0	0	36	0	0	0	0	0	1
120	3	0	0	0	49	0	0	0.892	0	1
121	3	0	0	0	50	1	0.092	1	0	1
122	3	0	0	0	51	0	0	0.754	0	1
123	3	0	0	0	52	1	0.08	1	0	1
124	1	0	36	0	0	1	0.079	1	0	1
125	3	0	0	0	53	0	0	0.788	0	1
126	1	0	37	0	0	1	0.542	1	0	1
127	3	0	0	0	54	1	0.081	1	0	1
128	1	0	38	0	0	1	0.094	1	0	1
129	3	0	0	0	55	0	0	0.786	0	1
130	2	0	0	37	0	0	0	0	0	1
131	2	0	0	38	0	0	0	0	0	1
132	3	0	0	0	56	1	0.078	1	0	1
133	3	0	0	0	57	0	0	0.82	0	1
134	1	0	39	0	0	1	0.342	1	0	1
135	3	0	0	0	58	1	0.095	0.994	0	1
136	3	0	0	0	59	0	0	0.822	0	1
137	3	0	0	0	60	1	0.094	0.99	0	1
138	3	0	0	0	61	0	0	0.778	0	1
139	2	0	0	39	0	0	0	0	0	1
140	3	0	0	0	62	2	3.749	0.954	0	1
141	3	0	0	0	63	0	0	1	0	1

## Sheet: Sheet3
Stim X-Axis (min)	Stim Y-Axis (sec)	Sil X-Axis (min)	Sil Y-Axis (sec)	AltStim X-Axis (min)	AltStim Y-Axis (sec)
0.1656	1.07	0.390733	0	2.36235	2.35
0.549883	0.093	1.13118	0	2.83142	3.248
0.845317	3.211	1.99962	0	3.53023	1.026
1.2895	0.093	2.16865	0	4.43092	0
1.56998	2.033	3.11602	0	5.07248	0.266
1.7603	0.64	3.75602	0	5.5808	0
2.53378	0.094	4.17602	0	6.29635	0
3.27867	0.436	5.32325	0	6.45372	0.092
3.91658	0.091	7.96972	0	7.04555	0
4.604	0.827	8.13847	0	7.20363	0.094
4.82472	0.092	9.0493	0	7.54575	0
5.74007	0.094	9.21955	0	7.80143	0
6.02102	2.17	9.38952	0	8.63858	0
6.70063	0.093	9.80502	0	9.54697	0.09
8.29668	0.17	10.4797	0	10.0649	0
8.80083	0.373	10.8427	2.315	10.223	0.093
11.7448	0.791	11.1604	0	10.7363	0
12.3975	0.092	11.5752	0	11.3187	0.094
12.859	2.713	11.9825	0	12.2412	0
13.2038	0.077	12.6557	0	14.0031	0.277
13.6256	0.263	13.046	0	15.4086	0
14.2449	0.077	13.4621	0	15.5955	1.879
14.8315	0.091	14.5028	0	16.1255	0
15.0919	0.918	14.6731	0	16.6224	0.081
15.7815	0.093	16.296	0	17.7966	0
16.8752	0.452	16.4649	0	17.9839	1.913
17.2789	0.079	17.1214	0	18.2672	0
19.698	0.094	17.5369	0	18.4252	0.094
20.114	0.092	19.9561	0	18.7723	0
21.0324	0.08	20.6307	0	19.0305	0
21.6888	1.229	23.1109	0	19.191	0.094
22.4283	1.516	25.272	0	19.5388	0
23.5654	2.378	25.4426	0	20.4604	0
25.6025	0.09	26.3577	0	20.7899	0.173
25.8504	0.077	26.5282	0	21.5122	0
28.1366	0.079	26.9621	0	21.8975	0.092
28.65	0.542	29.65	0	22.2459	0
29.1316	0.094	29.8194	0	22.6718	2.532
30.4914	0.342	31.7578	0	22.943	0
				23.3688	0
				23.7373	0.083
				24.0859	0
				24.2446	0.079
				24.5947	0
				24.7561	0.093
				25.1027	0
				26.1002	0.079
				26.7908	0
				27.2214	0
				27.3796	0.092
				27.7275	0
				27.8884	0.08
				28.4838	0
				28.8834	0.081
				29.4797	0
				29.9787	0.078
				30.3279	0
				30.7307	0.095
				31.0787	0
				31.2378	0.094
				31.5878	0
				31.9778	3.749
				32.3393	0

## Sheet: Sheet4
Distraction Annotation (active=0, sleep=1, distract=2)	Alt Stim Trial	Response (Miss=0, Hit=1, Late=2)	Stimulus Value (nC/Phase or kHz)
0	1	1	1
0	2	2	0.546		deleted 1 trial for distraction
0	3	1	0.978
0	4	0	0.53
0	5	1	1
0	6	0	0.376
0	7	0	0.97
0	8	1	1
0	9	0	0.378
0	10	1	1
0	11	0	0.334
0	12	0	0.824
0	13	0	1
0	14	1	1
0	16	1	1
0	17	0	0.32
0	18	1	0.944
0	19	0	0.336
0	20	1	1
0	21	0	0.594
0	22	1	1
0	23	0	0.692
0	24	1	1
0	25	0	0.574
0	26	1	0.958
0	27	0	0.582
0	28	1	0.918
0	29	0	0.504
0	30	0	0.844
0	31	1	1
0	32	0	0.554
0	33	0	0.892
0	34	1	1
0	35	0	0.626
0	36	1	1
0	37	0	0.618
0	38	1	1
0	39	0	0.764
0	40	0	1
0	41	1	1
0	42	0	0.752
0	43	1	0.952
0	44	0	0.746
0	45	1	0.94
0	46	0	0.706
0	47	1	0.952
0	48	0	0.716
0	49	0	0.892
0	50	1	1
0	51	0	0.754
0	52	1	1
0	53	0	0.788
0	54	1	1
0	55	0	0.786
0	56	1	1
0	57	0	0.82
0	58	1	0.994
0	59	0	0.822
0	60	1	0.99
0	61	0	0.778
0	62	2	0.954
0	63	0	1

## Sheet: Sheet5
Animal not istracted
N/A

## Sheet: Sheet6
Stim Trial	Alt Stim Trial	Response (Miss=0, Hit=1, Late=2)	Reaction Time (s)	Stimulus Value (nC/Phase or kHz)
0	2	2	3.248	0.546
0	28	1	0.094	0.918
0	45	1	0.093	0.94
0	18	1	0.094	0.944
0	43	1	0.079	0.952
0	47	1	0.079	0.952
0	62	2	3.749	0.954
0	26	1	1.913	0.958
0	3	1	1.026	0.978
0	60	1	0.094	0.99
0	58	1	0.095	0.994
1	0	1	1.07	1
2	0	1	0.093	1
4	0	1	0.093	1
5	0	1	2.033	1
6	0	1	0.64	1
0	1	1	2.35	1
7	0	1	0.094	1
8	0	1	0.436	1
9	0	1	0.091	1
10	0	1	0.827	1
11	0	1	0.092	1
0	5	1	0.266	1
12	0	1	0.094	1
13	0	1	2.17	1
0	8	1	0.092	1
14	0	1	0.093	1
0	10	1	0.094	1
15	0	1	0.17	1
16	0	1	0.373	1
0	14	1	0.09	1
0	16	1	0.093	1
17	0	1	0.791	1
18	0	1	0.092	1
19	0	1	2.713	1
20	0	1	0.077	1
21	0	1	0.263	1
0	20	1	0.277	1
22	0	1	0.077	1
23	0	1	0.091	1
24	0	1	0.918	1
0	22	1	1.879	1
25	0	1	0.093	1
0	24	1	0.081	1
26	0	1	0.452	1
27	0	1	0.079	1
0	31	1	0.094	1
28	0	1	0.094	1
29	0	1	0.092	1
0	34	1	0.173	1
30	0	1	0.08	1
31	0	1	1.229	1
0	36	1	0.092	1
32	0	1	1.516	1
0	38	1	2.532	1
33	0	1	2.378	1
0	41	1	0.083	1
34	0	1	0.09	1
35	0	1	0.077	1
0	50	1	0.092	1
0	52	1	0.08	1
36	0	1	0.079	1
37	0	1	0.542	1
0	54	1	0.081	1
38	0	1	0.094	1
0	56	1	0.078	1
39	0	1	0.342	1
3	0	2	3.211	1

## Sheet: Fareeha Final
Distraction Annotation (active=0, sleep=1, distract=2)	Stim Trial	Silent Trial	Alt Stim Trial	Response (Miss=0, Hit=1, Late=2)
0	0	1	0	0	H
0	0	2	0	0	H
0	0	3	0	0	H
0	0	4	0	0	H
2	0	5	0	0	CR
0	0	6	0	0	H
0	0	7	0	0	H
0	0	0	4	0	H
0	0	8	0	0	H
0	0	0	6	0	H
0	0	0	7	0	H
0	0	0	9	0	H
0	0	0	11	0	H
0	0	0	12	0	H
0	0	9	0	0	H
0	0	10	0	0	H
0	0	0	13	0	H
0	0	11	0	0	H
0	0	12	0	0	H
0	0	13	0	0	H
0	0	14	0	0	H
2	0	0	15	0	CR
0	0	15	0	0	H
0	0	0	17	0	H
0	0	17	0	0	H
0	0	18	0	0	H
0	0	19	0	0	H
0	0	0	19	0	H
0	0	20	0	0	H
0	0	21	0	0	H
0	0	22	0	0	H
2	0	23	0	0	CR
0	0	24	0	0	H
0	0	0	21	0	H
0	0	0	23	0	H
0	0	25	0	0	H
0	0	26	0	0	H
0	0	27	0	0	H
0	0	28	0	0	H
0	0	0	25	0	H
0	0	0	27	0	H
0	0	0	29	0	H
0	0	0	30	0	H
0	0	0	32	0	H
0	0	29	0	0	H
0	0	0	33	0	H
0	0	30	0	0	H
0	0	0	35	0	H
0	0	0	37	0	H
0	0	0	39	0	H
0	0	31	0	0	H
0	0	0	40	0	H
0	0	0	42	0	H
0	0	0	44	0	H
0	0	0	46	0	H
0	0	32	0	0	H
0	0	33	0	0	H
0	0	34	0	0	H
0	0	35	0	0	H
0	0	0	48	0	H
0	0	36	0	0	H
0	0	0	49	0	H
0	0	0	51	0	H
0	0	0	53	0	H
0	0	0	55	0	H
0	0	37	0	0	H
0	0	38	0	0	H
0	0	0	57	0	H
0	0	0	59	0	H
0	0	0	61	0	H
0	0	39	0	0	H
0	0	0	63	0	H

## Sheet: Thomas Final
Distraction Annotation (active=0, sleep=1, distract=2)	Stim Trial	Silent Trial	Alt Stim Trial	Response (Miss=0, Hit=1, Late=2)
0	0	1	0	0	H
0	0	2	0	0	H
0	0	3	0	0	H
0	0	4	0	0	H
2	0	5	0	0	CR
0	0	6	0	0	H
0	0	7	0	0	H
0	0	0	4	0	H
0	0	8	0	0	H
0	0	0	6	0	H
0	0	0	7	0	H
0	0	0	9	0	H
0	0	0	11	0	H
0	0	0	12	0	H
0	0	9	0	0	H
0	0	10	0	0	H
0	0	0	13	0	H
0	0	11	0	0	H
0	0	12	0	0	H
0	0	13	0	0	H
0	0	14	0	0	H
2	0	0	15	0	CR
0	0	15	0	0	H
0	0	0	17	0	H
0	0	17	0	0	H
0	0	18	0	0	H
0	0	19	0	0	H
0	0	0	19	0	H
0	0	20	0	0	H
0	0	21	0	0	H
0	0	22	0	0	H
2	0	23	0	0	CR
0	0	24	0	0	H
0	0	0	21	0	H
0	0	0	23	0	H
0	0	25	0	0	H
0	0	26	0	0	H
0	0	27	0	0	H
0	0	28	0	0	H
0	0	0	25	0	H
0	0	0	27	0	H
0	0	0	29	0	H
0	0	0	30	0	H
0	0	0	32	0	H
0	0	29	0	0	H
0	0	0	33	0	H
0	0	30	0	0	H
0	0	0	35	0	H
0	0	0	37	0	H
0	0	0	39	0	H
0	0	31	0	0	H
0	0	0	40	0	H
0	0	0	42	0	H
0	0	0	44	0	H
0	0	0	46	0	H
0	0	32	0	0	H
0	0	33	0	0	H
0	0	34	0	0	H
0	0	35	0	0	H
0	0	0	48	0	H
0	0	36	0	0	H
0	0	0	49	0	H
0	0	0	51	0	H
0	0	0	53	0	H
0	0	0	55	0	H
0	0	37	0	0	H
0	0	38	0	0	H
0	0	0	57	0	H
0	0	0	59	0	H
0	0	0	61	0	H
0	0	39	0	0	H
0	0	0	63	0	H
