# Supplementary material for: Real-Time Assessment of Rodent Engagement Using ArUco Markers: A Scalable and Accessible Approach for Scoring Behavior in a Nose-Poking Go/No-Go Task
Source: eNeuro. 2024 Mar 1;11(3):ENEURO.0500-23.2024. doi: 10.1523/ENEURO.0500-23.2024 (PMC11046262; doi:10.1523/ENEURO.0500-23.2024)
Supplement: Repository Files — Extended Data 1. GitHub Repository Code and Additional Files. This file contains all of the code/software, 3D models, and files that will be provided in the GitHub repository for running the experiments and analyzing the data. Download Repository Files, ZIP file. [file eneuro-11-ENEURO.0500-23.2024-s002.zip › ArUco Setup Code/generateMarkers.py]

import cv2

# create the dictionary for markers type
dictionary = cv2.aruco.getPredefinedDictionary(cv2.aruco.DICT_4X4_50)
size_of_marker = 400  # size of marker.

# generating IDs with for loop
for marker_id in range(20):
    # generating the marker
    img = cv2.aruco.generateImageMarker(dictionary, marker_id, size_of_marker)

    print("Dimension of Marker: ", img.shape)
    # save/write the image
    cv2.imwrite("marker_image{}.png".format(marker_id), img)

# display the image(marker) on windows
cv2.imshow("Marker", img)
cv2.waitKey(0)
