# Supplementary material for: Real-Time Assessment of Rodent Engagement Using ArUco Markers: A Scalable and Accessible Approach for Scoring Behavior in a Nose-Poking Go/No-Go Task
Source: eNeuro. 2024 Mar 1;11(3):ENEURO.0500-23.2024. doi: 10.1523/ENEURO.0500-23.2024 (PMC11046262; doi:10.1523/ENEURO.0500-23.2024)
Supplement: Repository Files — Extended Data 1. GitHub Repository Code and Additional Files. This file contains all of the code/software, 3D models, and files that will be provided in the GitHub repository for running the experiments and analyzing the data. Download Repository Files, ZIP file. [file eneuro-11-ENEURO.0500-23.2024-s002.zip › MATLAB Behavior Program/MATLAB SDK for PlexStim 2.0 - 64 bit/Help/PS_AbortAll.m]

% Syntax
%   err = PS_AbortAll()
% Description
%   Causes all stimulation to cease immediately even if there is a pulse or arbitrary waveform in progress. This is in contrast to stopping stimulation by calling PS_StopStimChannel or PS_StopStimAllChannels.
%   Returns: 
%       -1 - invalid argument(s)
%       0 � OK, 
%       1 - device error.
