# Supplementary material for: Real-Time Assessment of Rodent Engagement Using ArUco Markers: A Scalable and Accessible Approach for Scoring Behavior in a Nose-Poking Go/No-Go Task
Source: eNeuro. 2024 Mar 1;11(3):ENEURO.0500-23.2024. doi: 10.1523/ENEURO.0500-23.2024 (PMC11046262; doi:10.1523/ENEURO.0500-23.2024)
Supplement: Repository Files — Extended Data 1. GitHub Repository Code and Additional Files. This file contains all of the code/software, 3D models, and files that will be provided in the GitHub repository for running the experiments and analyzing the data. Download Repository Files, ZIP file. [file eneuro-11-ENEURO.0500-23.2024-s002.zip › MATLAB Behavior Program/MATLAB SDK for PlexStim 2.0 - 64 bit/Help/PS_GetArbPatternPoints.m]

% Syntax
%   [Coords, err] = PS_GetArbPatternPoints(StimN, ChN)
% Description
%   Gets X and Y coordinates of a graphical representation of the arbitrary waveform pattern loaded into the selected stimulator and channel.
%   These coordinates can be used to draw a graph of the pattern
%       StimN  - stimulator number to query (starts from 1)
%       ChN  - channel number to query (starts from 1)
% 	Returns:
% 		Coords - array of integer coordinates of the points; 
% 			it accomodates NPoints*2 integer values;
% 			�Coords� contains coordinates as x1 y1 x2 y2 ....
% 		err:
% 			-1 - invalid argument(s)
% 			0 - OK
%           5 - NPoints is not equal number of point for the pattern in this channel
