# Supplementary material for: Real-Time Assessment of Rodent Engagement Using ArUco Markers: A Scalable and Accessible Approach for Scoring Behavior in a Nose-Poking Go/No-Go Task
Source: eNeuro. 2024 Mar 1;11(3):ENEURO.0500-23.2024. doi: 10.1523/ENEURO.0500-23.2024 (PMC11046262; doi:10.1523/ENEURO.0500-23.2024)
Supplement: Repository Files — Extended Data 1. GitHub Repository Code and Additional Files. This file contains all of the code/software, 3D models, and files that will be provided in the GitHub repository for running the experiments and analyzing the data. Download Repository Files, ZIP file. [file eneuro-11-ENEURO.0500-23.2024-s002.zip › MATLAB Behavior Program/MATLAB SDK for PlexStim 2.0 - 64 bit/Help/PS_GetDigitalOutputMode.m]

% Syntax
% 	[Mode, err] = PS_GetDigitalOutputMode(StimN)
% Description
% 	Checks if the Digital Output is low or high during the inter-pulse
% 	interval.  Each stimulator channel has a dedicated digital output that
% 	indicates when stimulation is occurring on that channel. The digital
% 	output is always high during the pulse or arbitrary waveform output,
% 	but the user can control the state of the digital output during the
% 	time in between pulses or arbitrary waveforms.
% 	Default value is 1 (low).
% 
% 	StimN  - stimulator number to query (starts from 1)
% 
% 	Returns:
% 		Mode - can have the following values:
% 			0 � high;
% 			1 � low.
% 		err:
% 			-1 - invalid argument(s)
% 			0 - OK;
