# Supplementary material for: Real-Time Assessment of Rodent Engagement Using ArUco Markers: A Scalable and Accessible Approach for Scoring Behavior in a Nose-Poking Go/No-Go Task
Source: eNeuro. 2024 Mar 1;11(3):ENEURO.0500-23.2024. doi: 10.1523/ENEURO.0500-23.2024 (PMC11046262; doi:10.1523/ENEURO.0500-23.2024)
Supplement: Repository Files — Extended Data 1. GitHub Repository Code and Additional Files. This file contains all of the code/software, 3D models, and files that will be provided in the GitHub repository for running the experiments and analyzing the data. Download Repository Files, ZIP file. [file eneuro-11-ENEURO.0500-23.2024-s002.zip › MATLAB Behavior Program/MATLAB SDK for PlexStim 2.0 - 64 bit/Help/PS_GetPeriod.m]

% Syntax
%   [Period, err] = PS_GetPeriod(StimN, ChN)
% Description
%   Gets period (milliseconds) for channel ChN
% 	StimN  - stimulator number to query (starts from 1)
%   ChN  - channel number to query (starts from 1) 
% 	Returns:
%       Period - period value in milliseconds.
%   err:
%       -1 - invalid argument(s)
% 		0 - OK;
