# Supplementary material for: Real-Time Assessment of Rodent Engagement Using ArUco Markers: A Scalable and Accessible Approach for Scoring Behavior in a Nose-Poking Go/No-Go Task
Source: eNeuro. 2024 Mar 1;11(3):ENEURO.0500-23.2024. doi: 10.1523/ENEURO.0500-23.2024 (PMC11046262; doi:10.1523/ENEURO.0500-23.2024)
Supplement: Repository Files — Extended Data 1. GitHub Repository Code and Additional Files. This file contains all of the code/software, 3D models, and files that will be provided in the GitHub repository for running the experiments and analyzing the data. Download Repository Files, ZIP file. [file eneuro-11-ENEURO.0500-23.2024-s002.zip › MATLAB Behavior Program/MATLAB SDK for PlexStim 2.0 - 64 bit/Help/PS_GetRectParam.m]

% Syntax
%   [Param, err] = PS_GetRectParam(StimN, ChN)
% Description
%   Gets parameters of the rectangular pulse for a channel ChN.
%       StimN  - stimulator number to query (starts from 1)
%       ChN  - channel number to query (starts from 1)
%   Returns:
%       Param � array 1x5 containing parameters of the rectangular pulse: 
%           Param [0] is first phase amplitude, 
%           Param [1] is second phase amplitude, 
%           Param [2] is first phase width, 
%           Param [3] is second phase width, 
%           Param [4] is interphase delay.
%       err:
%           -1 - invalid argument(s)
%           0 - OK;
