# Supplementary material for: Real-Time Assessment of Rodent Engagement Using ArUco Markers: A Scalable and Accessible Approach for Scoring Behavior in a Nose-Poking Go/No-Go Task
Source: eNeuro. 2024 Mar 1;11(3):ENEURO.0500-23.2024. doi: 10.1523/ENEURO.0500-23.2024 (PMC11046262; doi:10.1523/ENEURO.0500-23.2024)
Supplement: Repository Files — Extended Data 1. GitHub Repository Code and Additional Files. This file contains all of the code/software, 3D models, and files that will be provided in the GitHub repository for running the experiments and analyzing the data. Download Repository Files, ZIP file. [file eneuro-11-ENEURO.0500-23.2024-s002.zip › MATLAB Behavior Program/MATLAB SDK for PlexStim 2.0 - 64 bit/Help/PS_GetRectParam2.m]

% Syntax
%   [Param, err] = PS_GetRectParam2(StimN, ChN)
% Description
%   Gets parameters of the rectangular pulse for a channel ChN.
%   Has the same effect as the function PS_SetRectParam2, but returns parameters of the pul;se as a structure having 5 fields.
%       StimN  - stimulator number to query (starts from 1)
%       ChN  - channel number to query (starts from 1)
%   Returns:
%       Param: structure having 5 fields:
%       Pattern.A1 is first phase amplitude, 
%       Pattern.A2 is second phase amplitude, 
%       Pattern.W1 is first phase width,
%       Pattern.W2 is second phase width,
%       Pattern.Delay is interphase delay.
% 	err:
%    	-1 - invalid argument(s)
% 		0 - OK;
