# Supplementary material for: Real-Time Assessment of Rodent Engagement Using ArUco Markers: A Scalable and Accessible Approach for Scoring Behavior in a Nose-Poking Go/No-Go Task
Source: eNeuro. 2024 Mar 1;11(3):ENEURO.0500-23.2024. doi: 10.1523/ENEURO.0500-23.2024 (PMC11046262; doi:10.1523/ENEURO.0500-23.2024)
Supplement: Repository Files — Extended Data 1. GitHub Repository Code and Additional Files. This file contains all of the code/software, 3D models, and files that will be provided in the GitHub repository for running the experiments and analyzing the data. Download Repository Files, ZIP file. [file eneuro-11-ENEURO.0500-23.2024-s002.zip › MATLAB Behavior Program/MATLAB SDK for PlexStim 2.0 - 64 bit/Help/PS_GetTriggerMode.m]

% Syntax
%   [Mode, err] = PS_GetTriggerMode(StimN)
% Description
%   Gets mode for a stimulator StimN to start stimulation 
%   StimN  - stimulator number to query (starts from 1)
% 	Returns:
% 		Mode: can have the following values:
%           0 - sets stimulator StimN to start stimulation from software;
%           1 - stimulation begins when the digital input for the channel transitions from low (~0V) to high (~5V);
%           2 -  stimulation begins when the digital input transitions from low (~0V) to high (~5V), but if the digital input is still high when the stimulation protocol completes then the stimulation protocol will begin again.
%       err:
%           -1 - invalid argument(s)
%           0 - OK;
