# Supplementary material for: Real-Time Assessment of Rodent Engagement Using ArUco Markers: A Scalable and Accessible Approach for Scoring Behavior in a Nose-Poking Go/No-Go Task
Source: eNeuro. 2024 Mar 1;11(3):ENEURO.0500-23.2024. doi: 10.1523/ENEURO.0500-23.2024 (PMC11046262; doi:10.1523/ENEURO.0500-23.2024)
Supplement: Repository Files — Extended Data 1. GitHub Repository Code and Additional Files. This file contains all of the code/software, 3D models, and files that will be provided in the GitHub repository for running the experiments and analyzing the data. Download Repository Files, ZIP file. [file eneuro-11-ENEURO.0500-23.2024-s002.zip › MATLAB Behavior Program/MATLAB SDK for PlexStim 2.0 - 64 bit/Help/PS_IsWaveformBalanced.m]

% Syntax
%   [Value, err] = PS_IsWaveformBalanced(StimN, ChN)
% Description
%   Checks if the stimulation waveform is balanced. 
%   Both rectangular pulses and arbitrary patterns should be charge balanced. It means that the same amount of current is deposited and withdrawn from the electrode. This function analyzes the pulse or pattern to check the net charge is not zero.Gets duration of the whole stimulation pattern.
%       StimN  - stimulator number to query (starts from 1)
%       ChN  - channel number to query (starts from 1) 
%   Returns:
%       Value: 1 if the waveform is balanced (net charge is zero), 0 otherwise
%   err:
%       -1 - invalid argument(s)
% 		0 - OK;
