# Supplementary material for: Real-Time Assessment of Rodent Engagement Using ArUco Markers: A Scalable and Accessible Approach for Scoring Behavior in a Nose-Poking Go/No-Go Task
Source: eNeuro. 2024 Mar 1;11(3):ENEURO.0500-23.2024. doi: 10.1523/ENEURO.0500-23.2024 (PMC11046262; doi:10.1523/ENEURO.0500-23.2024)
Supplement: Repository Files — Extended Data 1. GitHub Repository Code and Additional Files. This file contains all of the code/software, 3D models, and files that will be provided in the GitHub repository for running the experiments and analyzing the data. Download Repository Files, ZIP file. [file eneuro-11-ENEURO.0500-23.2024-s002.zip › MATLAB Behavior Program/MATLAB SDK for PlexStim 2.0 - 64 bit/Help/PS_LoadArbPattern.m]

% Syntax
%   err = PS_LoadArbPattern(StimN, ChN, s)
% Description
%   Load an arbitrary waveform pattern from a (.pat) file into a selected channel.
%   StimN  - stimulator number to configure (starts from 1)
%   ChN  - channel number to configure (starts from 1)
%   s – string, contains full path (not more than 512 characters) of the file with arbitrary waveform pattern
%    Returns:
%       -1 - invalid argument(s)
%       0 - pattern loaded from file successfully
%       7 - length of the file name exceeds 512
%       8 - file doesn't exist
%       9 - file is opened by another process
%       10 - number of points in the pattern exceeds maximum allowed size of 1000
%       11 - file contains invalid value(s)
%       12 – file contains too few lines (min is 3)
%       13 – file contains a mismatched amplitude duration pair
