# Supplementary material for: Real-Time Assessment of Rodent Engagement Using ArUco Markers: A Scalable and Accessible Approach for Scoring Behavior in a Nose-Poking Go/No-Go Task
Source: eNeuro. 2024 Mar 1;11(3):ENEURO.0500-23.2024. doi: 10.1523/ENEURO.0500-23.2024 (PMC11046262; doi:10.1523/ENEURO.0500-23.2024)
Supplement: Repository Files — Extended Data 1. GitHub Repository Code and Additional Files. This file contains all of the code/software, 3D models, and files that will be provided in the GitHub repository for running the experiments and analyzing the data. Download Repository Files, ZIP file. [file eneuro-11-ENEURO.0500-23.2024-s002.zip › MATLAB Behavior Program/MATLAB SDK for PlexStim 2.0 - 64 bit/Help/PS_SetAutoDischarge.m]

% Syntax
% 	err = PS_SetAutoDischarge(StimN, Enable)
% Description
% 	** SEE WARNING BELOW **
% 	Enables/disables automatic discharge.
% 	Default = ENABLED.
% 
% 	StimN  - stimulator number to configure (starts from 1)
% 	Enabled - 1 to enable the discharge; 0 to disable the discharge
% 
% 	Returns:
% 		-1 - invalid argument(s)
% 		0 - OK;
% 
% ** WARNING **
% Disabling automatic discharge is ONLY recommended in very specific
% circustances when the stimulator is used with the AStAR system.
% READ THE SYSTEM MANUALS.
