# Supplementary material for: Real-Time Assessment of Rodent Engagement Using ArUco Markers: A Scalable and Accessible Approach for Scoring Behavior in a Nose-Poking Go/No-Go Task
Source: eNeuro. 2024 Mar 1;11(3):ENEURO.0500-23.2024. doi: 10.1523/ENEURO.0500-23.2024 (PMC11046262; doi:10.1523/ENEURO.0500-23.2024)
Supplement: Repository Files — Extended Data 1. GitHub Repository Code and Additional Files. This file contains all of the code/software, 3D models, and files that will be provided in the GitHub repository for running the experiments and analyzing the data. Download Repository Files, ZIP file. [file eneuro-11-ENEURO.0500-23.2024-s002.zip › MATLAB Behavior Program/MATLAB SDK for PlexStim 2.0 - 64 bit/Help/PS_SetDigitalOutputMode.m]

% Syntax
%   err = PS_SetDigitalOutputMode(StimN, Mode)
% Description
%   Sets Digital Output mode to low or high during inter-pulse interval.
%   Each stimulator channel has a dedicated digital output that indicates when stimulation is occurring on that channel. 
%   The digital output is always high during the pulse or arbitrary waveform output, but the user can control the state 
%   of the digital output during the time in between pulses or arbitrary waveforms by using this function.
% 	Digital output can be set to low or high during inter-pulse interval.
%   Default value is 1 (low).
%       StimN  - stimulator number to configure (starts from 1)
%       Mode – can have the following values:
%           0 – high;
%           1 – low.
%       Returns:
%           -1 - invalid argument(s)
%           0 - OK;
   
