# Supplementary material for: Real-Time Assessment of Rodent Engagement Using ArUco Markers: A Scalable and Accessible Approach for Scoring Behavior in a Nose-Poking Go/No-Go Task
Source: eNeuro. 2024 Mar 1;11(3):ENEURO.0500-23.2024. doi: 10.1523/ENEURO.0500-23.2024 (PMC11046262; doi:10.1523/ENEURO.0500-23.2024)
Supplement: Repository Files — Extended Data 1. GitHub Repository Code and Additional Files. This file contains all of the code/software, 3D models, and files that will be provided in the GitHub repository for running the experiments and analyzing the data. Download Repository Files, ZIP file. [file eneuro-11-ENEURO.0500-23.2024-s002.zip › MATLAB Behavior Program/MATLAB SDK for PlexStim 2.0 - 64 bit/Samples/StimTest1.m]

%does stimulation on channel 1 (stimulator 1) using predefined rectangular pulse

err = PS_InitAllStim
[NStim, err] = PS_GetNStim
[NChan, err] = PS_GetNChannels(1)

err = PS_SetMonitorChannel(1, 10)
err = PS_SetRepetitions(1, 10, 0)
err = PS_LoadChannel(1,10)
err = PS_StartStimChannel(1,10)

input('Press Return to Stop');
err = PS_StopStimChannel(1,10);
err = PS_CloseStim(1)
