# Supplementary material for: Real-Time Assessment of Rodent Engagement Using ArUco Markers: A Scalable and Accessible Approach for Scoring Behavior in a Nose-Poking Go/No-Go Task
Source: eNeuro. 2024 Mar 1;11(3):ENEURO.0500-23.2024. doi: 10.1523/ENEURO.0500-23.2024 (PMC11046262; doi:10.1523/ENEURO.0500-23.2024)
Supplement: Repository Files — Extended Data 1. GitHub Repository Code and Additional Files. This file contains all of the code/software, 3D models, and files that will be provided in the GitHub repository for running the experiments and analyzing the data. Download Repository Files, ZIP file. [file eneuro-11-ENEURO.0500-23.2024-s002.zip › MATLAB Behavior Program/MATLAB SDK for PlexStim 2.0 - 64 bit/Samples/StimTest3.m]

%does stimulation on channel 2 (stimulator 1) using pattern from file
%'3_pulse_burst_fixed.pat'

res = PS_InitAllStim
NStim = PS_GetNStim

res = PS_SetMonitorChannel(1, 2)
PS_SetRepetitions(1, 2, 0)

PS_SetPatternType(1, 2, 1);
res = PS_LoadArbPattern(1, 2, 'c:\PlexonData\Stim-2\Waveform pattern files\3_pulse_burst_fixed.pat')

%get points to draw pattern
NPoints = PS_GetNPointsArbPattern(1, 2)
PointsArrayX = PS_GetArbPatternPointsX(1, 2)
PointsArrayY = PS_GetArbPatternPointsY(1, 2)
plot(PointsArrayX, PointsArrayY);

res = PS_LoadChannel(1,2)
res = PS_StartStimChannel(1,2);

input('Press Return to Stop');
res = PS_StopStimChannel(1,2);
res = PS_CloseStim(1)
