# Supplementary material for: Real-Time Assessment of Rodent Engagement Using ArUco Markers: A Scalable and Accessible Approach for Scoring Behavior in a Nose-Poking Go/No-Go Task
Source: eNeuro. 2024 Mar 1;11(3):ENEURO.0500-23.2024. doi: 10.1523/ENEURO.0500-23.2024 (PMC11046262; doi:10.1523/ENEURO.0500-23.2024)
Supplement: Repository Files — Extended Data 1. GitHub Repository Code and Additional Files. This file contains all of the code/software, 3D models, and files that will be provided in the GitHub repository for running the experiments and analyzing the data. Download Repository Files, ZIP file. [file eneuro-11-ENEURO.0500-23.2024-s002.zip › MATLAB Behavior Program/Required Behavior Functions/getProbability.m]

function prob = getProbability(percent)

percent = string(percent);

switch true
    case (strcmpi(percent,'16.7')==1)
        prob = [1 1 1 1 1 2]; % 16.7% chance of silent trial
    case (strcmpi(percent,'28.6')==1)
        prob = [1 1 1 1 1 2 2]; % 28.6% chance of silent trial
    case (strcmpi(percent,'33.3')==1)
        prob = [1 1 1 1 2 2]; % 33.3% chance of silent trial
    case (strcmpi(percent,'40')==1)
        prob = [1 1 1 2 2]; % 40.0% chance of silent trial
    case (strcmpi(percent,'50')==1)
        prob = [1 1 2 2]; % 50.0% chance of silent trial
    case (strcmpi(percent,'75')==1)
        prob = [1 2 2 2]; % 75.0% chance of silent trial
    case (strcmpi(percent,'90')==1)
        prob = [1 2 2 2 2 2 2 2 2 2]; % 90.0% chance of silent trial
    otherwise
        disp("Error with propability... check function");
end

end
