# Supplementary material for: Real-Time Assessment of Rodent Engagement Using ArUco Markers: A Scalable and Accessible Approach for Scoring Behavior in a Nose-Poking Go/No-Go Task
Source: eNeuro. 2024 Mar 1;11(3):ENEURO.0500-23.2024. doi: 10.1523/ENEURO.0500-23.2024 (PMC11046262; doi:10.1523/ENEURO.0500-23.2024)
Supplement: Repository Files — Extended Data 1. GitHub Repository Code and Additional Files. This file contains all of the code/software, 3D models, and files that will be provided in the GitHub repository for running the experiments and analyzing the data. Download Repository Files, ZIP file. [file eneuro-11-ENEURO.0500-23.2024-s002.zip › MATLAB Behavior Program/Required Behavior Functions/LEDColorChange.m]

function LEDColorChange(LED, color)

% if you want white LEDs
if strcmpi(color,'w')==1
    % Turn on white LEDs
    writePWMDutyCycle(LED,'D5',0.3); % blue
    writePWMDutyCycle(LED,'D9',1); % red
    writePWMDutyCycle(LED,'D6',0.4); % green
% if you want red LEDs
elseif strcmpi(color,'r')==1
    % Turn on red LEDs
    writeDigitalPin(LED,'D5',0); % blue
    writeDigitalPin(LED,'D9',1); % red
    writeDigitalPin(LED,'D6',0); % green
% if you want green LEDs
elseif strcmpi(color,'g')==1
    % Turn on green LEDs
    writeDigitalPin(LED,'D5',0); % blue
    writeDigitalPin(LED,'D9',0); % red
    writeDigitalPin(LED,'D6',1); % green    
% broken
else
    % Error has occurred
    disp('An error has occurred with the LEDs...');
end

end
