# Supplementary material for: Real-Time Assessment of Rodent Engagement Using ArUco Markers: A Scalable and Accessible Approach for Scoring Behavior in a Nose-Poking Go/No-Go Task
Source: eNeuro. 2024 Mar 1;11(3):ENEURO.0500-23.2024. doi: 10.1523/ENEURO.0500-23.2024 (PMC11046262; doi:10.1523/ENEURO.0500-23.2024)
Supplement: Repository Files — Extended Data 1. GitHub Repository Code and Additional Files. This file contains all of the code/software, 3D models, and files that will be provided in the GitHub repository for running the experiments and analyzing the data. Download Repository Files, ZIP file. [file eneuro-11-ENEURO.0500-23.2024-s002.zip › MATLAB Behavior Program/Required Behavior Functions/tonePresentation.m]

function tonePresentation(amplitude, frequency, duration, samplefreq, rampDuration)

% amplitude = .1;
% frequency = 6000;
% duration = .5;
% samplefreq = 100000;
% rampDuration = .2;

% .1 Amp = -20dB
% .01 Amp = -40dB
% .001 Amp = -60dB
   
numOfSamplesInDuration = linspace(0,duration, duration*samplefreq);
tone = amplitude*sin(frequency*2*pi*numOfSamplesInDuration);

NumOfSamplesInRamp = length(numOfSamplesInDuration)*rampDuration;
tone(1:NumOfSamplesInRamp) = tone(1:NumOfSamplesInRamp).*((1/NumOfSamplesInRamp:1/NumOfSamplesInRamp:1));
tone(end-NumOfSamplesInRamp+1:end) = tone(end-NumOfSamplesInRamp+1:end).*fliplr((1/NumOfSamplesInRamp:1/NumOfSamplesInRamp:1));

%plot(tone);
% title('Auditory Tone Presentation');
% xlabel();
% ylabel('Amplitude');
%set(gca,'visible','off')
%set(gcf,'color','w');


sound(tone,samplefreq);

end
