# Supplementary material for: Real-Time Assessment of Rodent Engagement Using ArUco Markers: A Scalable and Accessible Approach for Scoring Behavior in a Nose-Poking Go/No-Go Task
Source: eNeuro. 2024 Mar 1;11(3):ENEURO.0500-23.2024. doi: 10.1523/ENEURO.0500-23.2024 (PMC11046262; doi:10.1523/ENEURO.0500-23.2024)
Supplement: Repository Files — Extended Data 1. GitHub Repository Code and Additional Files. This file contains all of the code/software, 3D models, and files that will be provided in the GitHub repository for running the experiments and analyzing the data. Download Repository Files, ZIP file. [file eneuro-11-ENEURO.0500-23.2024-s002.zip › MATLAB Behavior Program/Required Vulintus Toolbox Functions/Add_Msg.m]

function Add_Msg(msgbox,new_msg)
%
%Add_Msg.m - Vulintus, Inc.
%
%   ADD_MSG displays messages in a listbox on a GUI, adding new messages to
%   the bottom of the list.
%
%   Add_Msg(listbox,new_msg) adds the string or cell array of strings
%   specified in the variable "new_msg" as the last entry or entries in the
%   ListBox or Text Area whose handle is specified by the variable 
%   "msgbox".
%
%   UPDATE LOG:
%   09/09/2016 - Drew Sloan - Fixed the bug caused by setting the
%       ListboxTop property to an non-existent item.
%   11/26/2021 - Drew Sloan - Added the option to post status messages to a
%       scrolling text area (uitextarea).
%

switch get(msgbox,'type')                                                   %Switch between the recognized components.
    
    case 'listbox'                                                          %If the messagebox is a listbox...
        messages = get(msgbox,'string');                                    %Grab the current string in the messagebox.
        if isempty(messages)                                                %If there's no messages yet in the messagebox...
            messages = {};                                                  %Create an empty cell array to hold messages.
        elseif ~iscell(messages)                                            %If the string property isn't yet a cell array...
            messages = {messages};                                          %Convert the messages to a cell array.
        end
        messages{end+1} = new_msg;                                          %Add the new message to the listbox.
        set(msgbox,'string',messages);                                      %Update the strings in the listbox.
        set(msgbox,'value',length(messages),...
            'ListboxTop',length(messages));                                 %Set the value of the listbox to the newest messages.
        set(msgbox,'min',0,...
            'max',2',...
            'selectionhighlight','off',...
            'value',[]);                                                    %Set the properties on the listbox to make it look like a simple messagebox.
        drawnow;                                                            %Update the GUI.
        
    case 'uitextarea'                                                       %If the messagebox is a uitextarea...
        messages = msgbox.Value;                                            %Grab the current strings in the messagebox.
        if ~iscell(messages)                                                %If the string property isn't yet a cell array...
            messages = {messages};                                          %Convert the messages to a cell array.
        end
        checker = 1;                                                        %Create a matrix to check for non-empty cells.
        for i = 1:numel(messages)                                           %Step through each message.
            if ~isempty(messages{i})                                        %If there any non-empty messages...
                checker = 0;                                                %Set checker equal to zero.
            end
        end
        if checker == 1                                                     %If all messages were empty.
            messages = {};                                                  %Set the messages to an empty cell array.
        end
        messages{end+1} = new_msg;                                          %Add the new message to the listbox.
        msgbox.Value = messages;                                            %Update the strings in the Text Area.        
        drawnow;                                                            %Update the GUI.
        scroll(msgbox,'bottom');                                            %Scroll to the bottom of the Text Area.
end
        
