# Supplementary material for: Real-Time Assessment of Rodent Engagement Using ArUco Markers: A Scalable and Accessible Approach for Scoring Behavior in a Nose-Poking Go/No-Go Task
Source: eNeuro. 2024 Mar 1;11(3):ENEURO.0500-23.2024. doi: 10.1523/ENEURO.0500-23.2024 (PMC11046262; doi:10.1523/ENEURO.0500-23.2024)
Supplement: Repository Files — Extended Data 1. GitHub Repository Code and Additional Files. This file contains all of the code/software, 3D models, and files that will be provided in the GitHub repository for running the experiments and analyzing the data. Download Repository Files, ZIP file. [file eneuro-11-ENEURO.0500-23.2024-s002.zip › MATLAB Behavior Program/Required Vulintus Toolbox Functions/big_waitbar.m]

function waitbar = big_waitbar(varargin)

figsize = [2,16];                                                           %Set the default figure size, in centimeters.
barcolor = 'b';                                                             %Set the default waitbar color.
titlestr = 'Waiting...';                                                    %Set the default waitbar title.
txtstr = 'Waiting...';                                                      %Set the default waitbar string.
val = 0;                                                                    %Set the default value of the waitbar to zero.

str = {'FigureSize','Color','Title','String','Value'};                      %List the allowable parameter names.
for i = 1:2:length(varargin)                                                %Step through any optional input arguments.
    if ~ischar(varargin{i}) || ~any(strcmpi(varargin{i},str))               %If the first optional input argument isn't one of the expected property names...
        beep;                                                               %Play the Matlab warning noise.
        cprintf('red','%s\n',['ERROR IN BIG_WAITBAR: Property '...
            'name not recognized! Optional input properties are:']);        %Show an error.
        for j = 1:length(str)                                               %Step through each allowable parameter name.
            cprintf('red','\t%s\n',str{j});                                 %List each parameter name in the command window, in red.
        end
        return                                                              %Skip execution of the rest of the function.
    else                                                                    %Otherwise...
        if strcmpi(varargin{i},'FigureSize')                                %If the optional input property is "FigureSize"...
            figsize = varargin{i+1};                                        %Set the figure size to that specified, in centimeters.            
        elseif strcmpi(varargin{i},'Color')                                 %If the optional input property is "Color"...
            barcolor = varargin{i+1};                                       %Set the waitbar color the specified color.
        elseif strcmpi(varargin{i},'Title')                                 %If the optional input property is "Title"...
            titlestr = varargin{i+1};                                       %Set the waitbar figure title to the specified string.
        elseif strcmpi(varargin{i},'String')                                %If the optional input property is "String"...
            txtstr = varargin{i+1};                                         %Set the waitbar text to the specified string.
        elseif strcmpi(varargin{i},'Value')                                 %If the optional input property is "Value"...
            val = varargin{i+1};                                            %Set the waitbar value to the specified value.
        end
    end    
end

orig_units = get(0,'units');                                                %Grab the current system units.
set(0,'units','centimeters');                                               %Set the system units to centimeters.
pos = get(0,'Screensize');                                                  %Grab the screensize.
h = figsize(1);                                                             %Set the height of the figure.
w = figsize(2);                                                             %Set the width of the figure.
fig = figure('numbertitle','off',...
    'name',titlestr,...
    'units','centimeters',...
    'Position',[pos(3)/2-w/2, pos(4)/2-h/2, w, h],...
    'menubar','none',...
    'resize','off');                                                        %Create a figure centered in the screen.
ax = axes('units','centimeters',...
    'position',[0.25,0.25,w-0.5,h/2-0.3],...
    'parent',fig);                                                          %Create axes for showing loading progress.
if val > 1                                                                  %If the specified value is greater than 1...
    val = 1;                                                                %Set the value to 1.
elseif val < 0                                                              %If the specified value is less than 0...
    val = 0;                                                                %Set the value to 0.
end    
obj = fill(val*[0 1 1 0 0],[0 0 1 1 0],barcolor,'edgecolor','k');           %Create a fill object to show loading progress.
set(ax,'xtick',[],'ytick',[],'box','on','xlim',[0,1],'ylim',[0,1]);         %Set the axis limits and ticks.
txt = uicontrol(fig,'style','text','units','centimeters',...
    'position',[0.25,h/2+0.05,w-0.5,h/2-0.3],'fontsize',10,...
    'horizontalalignment','left','backgroundcolor',get(fig,'color'),...
    'string',txtstr);                                                       %Create a text object to show the current point in the wait process.  
set(0,'units',orig_units);                                                  %Set the system units back to the original units.

waitbar.title = @(str)SetTitle(fig,str);                                    %Set the function for changing the waitbar title.
waitbar.string = @(str)SetString(fig,txt,str);                              %Set the function for changing the waitbar string.
waitbar.value = @(val)SetVal(fig,obj,val);                                  %Set the function for changing waitbar value.
waitbar.color = @(val)SetColor(fig,obj,val);                                %Set the function for changing waitbar color.
waitbar.close = @()CloseWaitbar(fig);                                       %Set the function for closing the waitbar.
waitbar.isclosed = @()WaitbarIsClosed(fig);                                 %Set the function for checking whether the waitbar figure is closed.

drawnow;                                                                    %Immediately show the waitbar.


%% This function sets the name/title of the waitbar figure.
function SetTitle(fig,str)
if ishandle(fig)                                                            %If the waitbar figure is still open...
    set(fig,'name',str);                                                    %Set the figure name to the specified string.
    drawnow;                                                                %Immediately update the figure.
else                                                                        %Otherwise...
    warning('Cannot update the waitbar figure. It has been closed.');       %Show a warning.
end


%% This function sets the string on the waitbar figure.
function SetString(fig,txt,str)
if ishandle(fig)                                                            %If the waitbar figure is still open...
    set(txt,'string',str);                                                  %Set the string in the text object to the specified string.
    drawnow;                                                                %Immediately update the figure.
else                                                                        %Otherwise...
    warning('Cannot update the waitbar figure. It has been closed.');       %Show a warning.
end


%% This function sets the current value of the waitbar.
function SetVal(fig,obj,val)
if ishandle(fig)                                                            %If the waitbar figure is still open...
    if val > 1                                                              %If the specified value is greater than 1...
        val = 1;                                                            %Set the value to 1.
    elseif val < 0                                                          %If the specified value is less than 0...
        val = 0;                                                            %Set the value to 0.
    end
    set(obj,'xdata',val*[0 1 1 0 0]);                                       %Set the patch object to extend to the specified value.
    drawnow;                                                                %Immediately update the figure.
else                                                                        %Otherwise...
    warning('Cannot update the waitbar figure. It has been closed.');       %Show a warning.
end


%% This function sets the color of the waitbar.
function SetColor(fig,obj,val)
if ishandle(fig)                                                            %If the waitbar figure is still open...
    set(obj,'facecolor',val);                                               %Set the patch object to have the specified facecolor.
    drawnow;                                                                %Immediately update the figure.
else                                                                        %Otherwise...
    warning('Cannot update the waitbar figure. It has been closed.');       %Show a warning.
end


%% This function closes the waitbar figure.
function CloseWaitbar(fig)
if ishandle(fig)                                                            %If the waitbar figure is still open...
    close(fig);                                                             %Close the waitbar figure.
    drawnow;                                                                %Immediately update the figure to allow it to close.
end


%% This function returns a logical value indicate whether the waitbar figure has been closed.
function isclosed = WaitbarIsClosed(fig)
isclosed = ~ishandle(fig);                                                  %Check to see if the figure handle is still a valid handle.
