# Supplementary material for: Real-Time Assessment of Rodent Engagement Using ArUco Markers: A Scalable and Accessible Approach for Scoring Behavior in a Nose-Poking Go/No-Go Task
Source: eNeuro. 2024 Mar 1;11(3):ENEURO.0500-23.2024. doi: 10.1523/ENEURO.0500-23.2024 (PMC11046262; doi:10.1523/ENEURO.0500-23.2024)
Supplement: Repository Files — Extended Data 1. GitHub Repository Code and Additional Files. This file contains all of the code/software, 3D models, and files that will be provided in the GitHub repository for running the experiments and analyzing the data. Download Repository Files, ZIP file. [file eneuro-11-ENEURO.0500-23.2024-s002.zip › MATLAB Behavior Program/Required Vulintus Toolbox Functions/Connect_MotoTrak.m]

function ardy = Connect_MotoTrak(varargin)

%Connect_MotoTrak.m - Vulintus, Inc., 2016
%
%   Connect_MotoTrak establishes the serial connection between the computer
%   and the MotoTrak controller, and sets the communications functions used
%   for streaming data.
%
%   UPDATE LOG:
%   05/09/2016 - Drew Sloan - Separated serial functions from the
%       Connect_MotoTrak function to allow for loading different functions
%       for different controller sketch versions.
%


if isdeployed                                                               %If this is deployed code...
    temp = winqueryreg('HKEY_CURRENT_USER',...
            ['Software\Microsoft\Windows\CurrentVersion\' ...
            'Explorer\Shell Folders'],'Local AppData');                     %Grab the local application data directory.
    temp = fullfile(temp,'MotoTrak','\');                                   %Create the expected directory name for MotoTrak data.
    if ~exist(temp,'dir')                                                   %If the directory doesn't already exist...
        [status, msg, ~] = mkdir(temp);                                     %Create the directory.
        if status ~= 1                                                      %If the directory couldn't be created...
            error('MOTOTRAK:MKDIR',['Unable to create application data'...
                ' directory\n%s\nDetails: %s'],temp, msg);                  %Show an error.
        end
    end
else                                                                        %Otherwise, if this isn't deployed code...
    temp = mfilename('fullpath');                                           %Grab the full path and filename of the current *.m file.
    temp(find(temp == '\' | temp == '/',1,'last'):end) = [];                %Kick out the filename to capture just the path.
end
port_matching_file = [temp '\mototrak_port_booth_pairings.txt'];            %Set the expected name of the pairing file.

port = [];                                                                  %Create a variable to hold the serial port.
msgbox = [];                                                                %Create a matrix to hold a msgbox handle.
ax = [];                                                                    %Create a matrix to hold an axes handle.
use_serialport = 0;                                                         %Set the flag for using or not using the new 'serialport' function.

%Step through the optional input arguments and set any user-specified parameters.
str = {'port','listbox','msgbox','axes','useserialport'};                   %List the optional input arguments.
for i = 1:2:length(varargin)                                                %Step through the optional input arguments
	if ~ischar(varargin{i}) || ~any(strcmpi(str,varargin{i}))               %If the first optional input argument isn't one of the expected property names...
        cprintf('err',['ERROR IN ' upper(mfilename) ':  Property name '...
            'not recognized! Optional input properties are:\n']);           %Show an error.
        for j = 1:length(str)                                               %Step through each optional input argument name.
            cprintf('err',['\t''' str{j} '''\n']);                          %Print the optional input argument name.
        end
        beep;                                                               %Beep to alert the user to an error.
        ardy = [];                                                          %Set the function output to empty.
        return                                                              %Skip execution of the rest of the function.
    else                                                                    %Otherwise...
        temp = varargin{i};                                                 %Grab the parameter name.
        switch lower(temp)                                                  %Switch among possible parameter names.
            case 'port'                                                     %If the parameter name was "port"...
                port = varargin{i+1};                                       %Use the specified serial port.
            case {'listbox','msgbox'}                                       %If the parameter name was "listbox" or "msgbox"...
                msgbox = varargin{i+1};                                     %Save the msgbox handle to write messages to.
                if ~ishandle(msgbox) && ...
                        ~any(strcmpi(get(msgbox,'type'),...
                        {'listbox','uitextarea'}))                          %If the specified handle is not a msgbox or uitextarea...
                    error(['ERROR IN ' upper(mfilename) ': The '...
                        'specified ListBox/MsgBox handle is invalid.']);    %Show an error.
                end 
            case 'axes'                                                     %If the parameter name was "axes"...
            	ax = varargin{i+1};                                         %Save the axes handle to write messages to.
                if ~ishandle(ax) && ~strcmpi(get(ax,'type'),'axes')         %If the specified handle is not a msgbox...
                    error(['ERROR IN ' upper(mfilename) ': The '...
                        'specified axes handle is invalid.']);              %Show an error.
                end
            case 'useserialport'                                            %If the parameter was "useserialport"...
                use_serialport = varargin{i+1};                             %Set the flag for using the new serialport function.
                if ~isnumeric(use_serialport) || ...
                        ~any(use_serialport == 0:1)                         %If the flag wasn't set to a 0 or 1...
                    error(['ERROR IN ' upper(mfilename) ': The '...
                        '''UseSerialPort value must be 0 or 1.']);          %Show an error.
                end
        end
    end
end

[~, local] = system('hostname');                                            %Grab the local computer name.
local(local < 33) = [];                                                     %Kick out any spaces and carriage returns from the computer name.
if isempty(port)                                                            %If no port was specified...
    if exist(port_matching_file,'file')                                     %If an existing booth-port pairing file is found...
        booth_pairings = Get_Port_Assignments(port_matching_file);          %Call the subfunction to get the booth-port pairings.
        i = strcmpi(booth_pairings(:,1),local);                             %Find all rows that match the local computer.
        booth_pairings = booth_pairings(i,2:3);                             %Return only the pairings for the local computer.
        keepers = ones(size(booth_pairings,1),1);                           %Create a matrix to mark booth-port pairings for inclusion.
        for i = 2:length(keepers)                                           %Step through each entry.
            if keepers(i) == 1 && any(strcmpi(booth_pairings(1:(i-1),1),...
                    booth_pairings{i,1}))                                   %If the port for this entry matches any previous entry...
                keepers(i) = 0;                                             %Mark the entry for exclusion.
            end
        end
        booth_pairings(keepers == 0,:) = [];                                %Kick out all pairings marked for exclusion.        
    else                                                                    %Otherwise...
        booth_pairings = {};                                                %Create an empty cell array to hold booth pairings.
    end
    if datenum(version('-date')) >= 737685 && use_serialport == 1           %If the version is 2019b or newer...     
        [port, booth_pairings] = ...
            MotoTrak_Select_Serial_Port(booth_pairings);                    %Call the port selection function.
    else                                                                    %Otherwise, for older versions...
        [port, booth_pairings] = ...
            MotoTrak_Select_Serial_Port_Deprecated(booth_pairings);         %Call the now-deprecated port selection function.
    end
else                                                                        %Otherwise...
    temp = instrfind('port',port);                                          %Check to see if the specified port is busy...
    if ~isempty(temp)                                                       %If an existing serial connection was found for this port...
        i = questdlg(['Serial port ''' port ''' is busy. Reset and use '...
            'this port?'],['Reset ''' port '''?'],...
            'Reset','Cancel','Reset');                                      %Ask the user if they want to reset the busy port.
        if strcmpi(i,'Cancel')                                              %If the user selected "Cancel"...
            port = [];                                                      %...set the selected port to empty.
        else                                                                %Otherwise, if the user pressed "Reset"...
            fclose(temp);                                                   %Close the busy serial connection.
            delete(temp);                                                   %Delete the existing serial connection.
        end
    end
end

if isempty(port)                                                            %If no port was selected.
    warning('Connect_MotoTrak:NoPortChosen',['No serial port chosen '...
        'for Connect_MotoTrak. Connection to the Arduino was aborted.']);   %Show a warning.
    ardy = [];                                                              %Set the function output to empty.
    return;                                                                 %Exit the ArdyMotorBoard function.
end

if ~isempty(msgbox) && ~isempty(ax)                                         %If both a msgbox and an axes are specified...
    ax = [];                                                                %Clear the axes handle.
    warning(['WARNING IN CONNECT_MOTOTRAK: Both a ListBox/MsgBox and an'...
        ' axes handle were specified. The axes handle will be ignored.']);  %Show a warning.
end

message = 'Connecting to MotoTrak controller...';                           %Create the beginning of message to show the user.
t = 0;                                                                      %Create a dummy handle for a text label.
if ~isempty(msgbox)                                                         %If the user specified a msgbox...    
    Add_Msg(msgbox,message);                                                %Show the Arduino connection status in the msgbox.
elseif ~isempty(ax)                                                         %If the user specified an axes...
    t = text(mean(xlim(ax)),mean(ylim(ax)),message,...
        'horizontalalignment','center',...
        'verticalalignment','middle',...
        'fontweight','bold',...
        'margin',5,...
        'edgecolor','k',...
        'backgroundcolor','w',...
        'parent',ax);                                                       %Create a text object on the axes.
    temp = get(t,'extent');                                                 %Grab the extent of the text object.
    temp = temp(3)/range(xlim(ax));                                         %Find the ratio of the text length to the axes width.
    set(t,'fontsize',0.6*get(t,'fontsize')/temp);                           %Scale the fontsize of the text object to fit the axes.
else                                                                        %Otherwise...
    waitbar = big_waitbar('title','Connecting to MotoTrak',...
        'string',['Connecting to ' port '...'],...
        'value',0.25);                                                      %Create a waitbar figure.
    temp = 0.05;                                                            %Create an initial waitbar value.
end

if datenum(version('-date')) >= 737685 && use_serialport == 1               %If the version is 2019b or newer...         
    try                                                                     %Try to open the serial port for communication.
        serialcon = serialport(port,115200);                                %Set up the serial connection on the specified port.
    catch err                                                               %If no connection could be made to the serial port...
        error(['ERROR IN CONNECT_MOTOTRAK: Could not open a serial '...
            'connection on port ''' port '''.']);                           %Show an error.
    end
else                                                                        %Otherwise, for older versions...
    serialcon = serial(port,'baudrate',115200);                             %Set up the serial connection on the specified port.
    try                                                                     %Try to open the serial port for communication.
        fopen(serialcon);                                                   %Open the serial port.
    catch err                                                               %If no connection could be made to the serial port...
        delete(serialcon);                                                  %Delete the serial object.
        error(['ERROR IN CONNECT_MOTOTRAK: Could not open a serial '...
            'connection on port ''' port '''.']);                           %Show an error.
    end
end

timeout = now + 10/86400;                                                   %Set a time-out point for the following loop.
while now < timeout                                                         %Loop for 10 seconds or until the Arduino initializes.
    if datenum(version('-date')) >= 737685 && use_serialport == 1           %If the version is 2019b or newer...    
        numbytes = serialcon.NumBytesAvailable;                             %Check for bytes available on the serial line.
    else                                                                    %Otherwise, for older versions...
        numbytes = serialcon.BytesAvailable;                                %Check for bytes available on the serial line.
    end
    if numbytes > 0                                                         %If there's bytes available on the serial line...
        break                                                               %Break out of the waiting loop.
    else                                                                    %Otherwise...
        message(end+1) = '.';                                               %Add a period to the end of the message.
        if ~isempty(ax) && ishandle(t)                                      %If progress is being shown in text on an axes...
            set(t,'string',message);                                        %Update the message in the text label on the figure.
        elseif ~isempty(msgbox)                                             %If progress is being shown in a msgbox...
            Replace_Msg(msgbox,message);                                    %Update the message in the msgbox.
        else                                                                %Otherwise, if progress is being shown in a waitbar...
            temp = 1 - 0.9*(1-temp);                                        %Increment the waitbar values.
            waitbar.value(temp);                                            %Update the waitbar value.
        end
        pause(0.5);                                                         %Pause for 500 milliseconds.
    end
end

if numbytes > 0                                                             %If there's a reply on the serial line.
    if datenum(version('-date')) >= 737685 && use_serialport == 1           %If the version is 2019b or newer...    
        flush(serialcon);                                                   %Clear the input and output buffers.
    else                                                                    %Otherwise, for older versions...
        temp = fscanf(serialcon,'%c',serialcon.BytesAvailable);             %Read the reply into a temporary matrix.
    end    
end

timeout = now + 10/86400;                                                   %Set a time-out point for the following loop.
while now < timeout                                                         %Loop for 10 seconds or until a reply is noted.
    if datenum(version('-date')) >= 737685 && use_serialport == 1           %If the version is 2019b or newer...    
        write(serialcon,'A','char');                                        %Send the check status code to the Arduino board.
        numbytes = serialcon.NumBytesAvailable;                             %Check for bytes available on the serial line.
    else                                                                    %Otherwise, for older versions...
        fwrite(serialcon,'A','uchar');                                      %Send the check status code to the Arduino board.
        numbytes = serialcon.BytesAvailable;                                %Check for bytes available on the serial line.
    end    
    if numbytes > 0                                                         %If there's bytes available on the serial line...
        message = 'Controller Connected!';                                  %Add to the message to show that the connection was successful.
        if ~isempty(ax) && ishandle(t)                                      %If progress is being shown in text on an axes...
            set(t,'string',message);                                        %Update the message in the text label on the figure.
        elseif ~isempty(msgbox)                                            %If progress is being shown in a msgbox...
            Replace_Msg(msgbox,message);                                    %Update the message in the msgbox.
        else                                                                %Otherwise, if progress is being shown in a waitbar...
            waitbar.value(1);                                               %Update the waitbar value.
            waitbar.string(message);                                        %Update the message in the waitbar.
        end
        break                                                               %Break out of the waiting loop.
    else                                                                    %Otherwise...
        message(end+1) = '.';                                               %Add a period to the end of the message.
        if ~isempty(ax) && ishandle(t)                                      %If progress is being shown in text on an axes...
            set(t,'string',message);                                        %Update the message in the text label on the figure.
        elseif ~isempty(msgbox)                                             %If progress is being shown in a msgbox...
            Replace_Msg(msgbox,message);                                    %Update the message in the msgbox.
        else                                                                %Otherwise, if progress is being shown in a waitbar...
            temp = 1 - 0.9*(1-temp);                                        %Increment the waitbar values.
            waitbar.value(temp);                                            %Update the waitbar value.
        end
        pause(0.5);                                                         %Pause for 500 milliseconds.
    end    
end

if datenum(version('-date')) >= 737685 && use_serialport == 1               %If the version is 2019b or newer...    
    while serialcon.NumBytesAvailable > 0                                   %Loop through the replies on the serial line.
    	pause(0.01);                                                        %Pause for 50 milliseconds.
        temp = readline(serialcon);                                         %Read in the incoming data.
        temp = sscanf(temp,'%f')';                                          %Convert the text to numbers.
    end
else                                                                        %Otherwise, for older versions...
    while serialcon.BytesAvailable > 0                                      %Loop through the replies on the serial line.
        pause(0.01);                                                        %Pause for 50 milliseconds.
        temp = fscanf(serialcon,'%d');                                      %Read each reply, replacing the last.
    end
end   

if isempty(temp) || ~any(temp == [111, 123])                                %If no status reply was received...
    delete(serialcon);                                                      %...delete the serial object and show an error.
    error(['ERROR IN CONNECT_MOTOTRAK: Could not connect to the '...
        'controller. Check to make sure the controller is connected to '...
        port ' and that it is running the correct MotoTrak sketch.']);      %Show an error.
else                                                                        %Otherwise...
    fprintf(1,'%s\n',['The MotoTrak controller is connected and the '...
        'MotoTrak sketch '...
        'is detected as running.']);                                        %Show that the connection was successful.
end       

if datenum(version('-date')) >= 737685 && use_serialport == 1               %If the version is 2019b or newer...    
    write(serialcon,'Z','char');                                            %Send the check sketch version code to the Arduino board.
    timeout = now + 1/86400;                                                %Set a time-out point for the following loop.
    while now < timeout                                                     %Loop for 10 seconds or until a reply is noted.
        if serialcon.NumBytesAvailable > 0                                  %If there's bytes available on the serial line...
            temp = readline(serialcon);                                     %Read in the incoming data.
            temp = sscanf(temp,'%f')';                                      %Convert the text to numbers.
            ino_ver = temp(1);                                              %Read each reply, replacing the last.
            break                                                           %Break out of the waiting loop.
        end
    end
else                                                                        %Otherwise, for older versions...
    fwrite(serialcon,'Z','uchar');                                          %Send the check sketch version code to the Arduino board.
    timeout = now + 1/86400;                                                %Set a time-out point for the following loop.
    while now < timeout                                                     %Loop for 10 seconds or until a reply is noted.
        if serialcon.BytesAvailable > 0                                     %If there's bytes available on the serial line...
            ino_ver = fscanf(serialcon,'%d');                               %Read each reply, replacing the last.
            break                                                           %Break out of the waiting loop.
        end
    end
end

ardy = struct('system','MotoTrak','port',port,'serialcon',serialcon);       %Create the output structure for the serial communication.
if ino_ver < 200                                                            %If the controller Arduino sketch version is 1.4...
    if datenum(version('-date')) >= 737685 && use_serialport == 1           %If the version is 2019b or newer...    
        ardy = MotoTrak_Controller_V1p4_Serial_Functions(ardy);             %Load the updated V1.4 serial communication functions.
    else                                                                    %Otherwise, for older versions...
        ardy = MotoTrak_Controller_V1p4_Serial_Functions_Deprecated(ardy);  %Load the deprecated V1.4 serial communication functions.
    end    
    ardy.version = ino_ver;                                                 %Save the version number.
else                                                                        %If the controller Arduino sketch version is 2.0...
    if datenum(version('-date')) >= 737685 && use_serialport == 1           %If the version is 2019b or newer...    
        ardy = MotoTrak_Controller_V2pX_Serial_Functions(ardy);             %Load the updated V2.X serial communication functions.
    else                                                                    %Otherwise, for older versions...
        ardy = MotoTrak_Controller_V2pX_Serial_Functions_Deprecated(ardy);  %Load the deprecated V2.X serial communication functions.
    end	
    ardy.version = ardy.check_version();                                    %Grab the sketch version number from the controller.
end

pause(1);                                                                   %Pause for one second.
if ~isempty(ax) && ishandle(t)                                              %If progress is being shown in text on an axes...
    delete(t);                                                              %Delete the text object.
elseif isempty(msgbox)                                                      %If progress is being shown in a waitbar...
    waitbar.close();                                                        %Close the waitbar.
end

if datenum(version('-date')) >= 737685 && use_serialport == 1               %If the version is 2019b or newer...    
    flush(serialcon);                                                       %Clear the input and output buffers.
else                                                                        %Otherwise, for older versions...
    while serialcon.BytesAvailable > 0                                      %If there's any junk leftover on the serial line...
        fscanf(serialcon,'%d',serialcon.BytesAvailable);                    %Remove all of the replies from the serial line.
    end
end

% if nargin == 0 || ~any(varargin(1:2:end),'port')                            %If the user didn't specify a port...
%     booth = ardy.booth();                                                   %Read in the booth number from the controller.
%     if version == 1.4                                                       %If the controller Arduino sketch version is 1.4...
%         booth = num2str(booth,'%1.0f');                                     %Convert the booth number to a string.
%     end
%     i = strcmpi(booth_pairings(:,1),port);                                  %Find the row for the currently-connected booth.
%     if any(i)                                                               %If a matching row is found.
%         booth_pairings{i,2} = booth;                                        %Update the booth number for this booth.
%     else                                                                    %Otherwise...
%         booth_pairings(end+1,:) = {port, booth};                            %Update the pairings with both the port and the booth number.
%     end
%     temp = Get_Port_Assignments(port_matching_file);                        %Call the subfunction to read in the booth-port pairings.
%     if ~isempty(temp)                                                       %If there were any existing port-booth pairings...
%         i = strcmpi(temp(:,1),local);                                       %Find all rows that match the local computer.
%         temp(i,:) = [];                                                     %Kick out all rows that match the local computer.
%     end
%     for i = 1:size(booth_pairings,1)                                        %Step through the updated booth pairings.
%         temp(end+1,1:3) = {local, booth_pairings{i,:}};                     %Add each port-booth pairing from this computer to the list.
%     end
%     Set_Port_Assignments(port_matching_file,temp);                          %Save the updated port-to-booth pairings for the next start-up.
% end


%% This function reads in the port-booth assignment file.
function booth_pairings = Get_Port_Assignments(port_matching_file)
try                                                                         %Attempt to open and read the pairing file.
    [fid, errmsg] = fopen(port_matching_file,'rt');                         %Open the pairing file for reading.
    if fid == -1                                                            %If a file could not be opened...
        warndlg(sprintf(['Could not open the port matching file '...
            'in:\n\n%s\n\nError:\n\n%s'],port_matching_file,...
            errmsg),'MotoTrak File Read Error');                            %Show a warning.
    end
    temp = textscan(fid,'%s');                                              %Read in the booth-port pairings.
    fclose(fid);                                                            %Close the pairing file.
    if mod(length(temp{1}),3) ~= 0                                          %If the data in the file isn't formated into 3 columns...
        booth_pairings = {};                                                %Set the pairing cell array to be an empty cell.
    else                                                                    %Otherwise...
        booth_pairings = cell(3,length(temp{1})/3-1);                       %Create a 3-column cell array to hold the booth-to-port assignments.
        for i = 4:length(temp{1})                                           %Step through the elements of the text.
            booth_pairings(i-3) = temp{1}(i);                               %Match each entry to it's correct row and column.
        end
        booth_pairings = booth_pairings';                                   %Transpose the pairing cell array.
    end
catch err                                                                   %If any error occured while reading the pairing file.
    booth_pairings = {};                                                    %Set the pairing cell array to be an empty cell.
    warning([upper(mfilename) ':PairingFileReadError'],['The '...
        'booth-to-port pairing file was unreadable! ' err.identifier]);     %Show that the pairing file couldn't be read.
end


%% This function writes the port-booth assignment file.
function Set_Port_Assignments(port_matching_file,booth_pairings)
[fid, errmsg] = fopen(port_matching_file,'wt');                             %Open a new text file to write the booth-to-port pairing to.
if fid == -1                                                                %If a file could not be created...
    warndlg(sprintf(['Could not create the port matching file '...
        'in:\n\n%s\n\nError:\n\n%s'],port_matching_file,...
        errmsg),'MotoTrak File Write Error');                               %Show a warning.
end
fprintf(fid,'%s\t','COMPUTER:');                                            %Write the computer column heading to the file.
fprintf(fid,'%s\t','PORT:');                                                %Write the port column heading to the file.
fprintf(fid,'%s\n','BOOTH:');                                               %Write the booth column heading to the file.
for i = 1:size(booth_pairings,1)                                            %Step through the listed booth-to-port pairings.
    fprintf(fid,'%s\t',booth_pairings{i,1});                                %Write the computer name to the file.
    fprintf(fid,'%s\t',booth_pairings{i,2});                                %Write the port to the file.
    fprintf(fid,'%s\n',booth_pairings{i,3});                                %Write the booth number to the file.
end
fclose(fid);                                                                %Close the pairing file.
