# Supplementary material for: Real-Time Assessment of Rodent Engagement Using ArUco Markers: A Scalable and Accessible Approach for Scoring Behavior in a Nose-Poking Go/No-Go Task
Source: eNeuro. 2024 Mar 1;11(3):ENEURO.0500-23.2024. doi: 10.1523/ENEURO.0500-23.2024 (PMC11046262; doi:10.1523/ENEURO.0500-23.2024)
Supplement: Repository Files — Extended Data 1. GitHub Repository Code and Additional Files. This file contains all of the code/software, 3D models, and files that will be provided in the GitHub repository for running the experiments and analyzing the data. Download Repository Files, ZIP file. [file eneuro-11-ENEURO.0500-23.2024-s002.zip › MATLAB Behavior Program/Required Vulintus Toolbox Functions/Read_Google_Spreadsheet.m]

function [data, structure] = Read_Google_Spreadsheet(url)

%
%Read_Google_Spreadsheet.m - Rennaker Lab, 2010
%
%   Read_Google_Spreadsheet reads in spreadsheet data from Google Documents
%   spreadsheets and returns the data as a 2-D cell array.  To use this
%   function, you must first publish the document as a webpage with Plain
%   Text (TXT) formatting.
%
%   data = Read_Google_Spreadsheet(url) reads the spreadsheet data from the
%   Google Document link specified by "url" and returns it in the cell
%   array "data".
%   
%   UPDATE LOG:
%   07/07/2014 - Drew Sloan - Removed string-formating checks to work
%       around Google Docs updates.
%   07/06/2016 - Drew Sloan - Replaced "urlread" with "webread" when the
%       function is run on MATLAB versions 2014b+.


%% Download the spreadsheet as a string.
v = version;                                                                %Grab the MATLAB version.
v = str2double(v(1:3));                                                     %Convert the first three characters of the version to a number.
options = weboptions('Timeout',10);                                         %Set the timeout duration to 10 seconds.
if v >= 8.4 || isdeployed                                                   %If the MATLAB version is 2014b or later, or is deployed compiled code...
    urldata = webread(url,options);                                         %Use the WEBREAD function to read in the data from the Google spreadsheet as a string.
else                                                                        %Otherwise, for earlier versions...
    urldata = urlread(url,options);                                         %Use the URLREAD function to read in the data from the Google spreadsheet as a string.
end


%% Convert the single string output from urlread into a cell array corresponding to cells in the spreadsheet.
tab = sprintf('\t');                                                        %Make a tab string for finding delimiters.
newline = sprintf('\n');                                                    %Make a new-line string for finding new lines.
a = find(urldata == tab | urldata == newline);                              %Find all delimiters in the string.
a = [0, a, length(urldata)+1];                                              %Add indices for the first and last elements of the string.
urldata = [urldata, newline];                                               %Add a new line to the end of the string to avoid confusing the spreadsheet-reading loop.
column = 1;                                                                 %Count across columns.
row = 1;                                                                    %Count down rows.
data = {};                                                                  %Make a cell array to hold the spreadsheet-formated data.
for i = 2:length(a)                                                         %Step through each entry in the string.
    if a(i) == a(i-1)+1                                                     %If there is no entry for this cell...
        data{row,column} = [];                                              %...assign an empty matrix.
    else                                                                    %Otherwise...
        data{row,column} = urldata((a(i-1)+1):(a(i)-1));                    %...read one entry from the string.
    end
    if urldata(a(i)) == tab                                                 %If the delimiter was a tab...
        column = column + 1;                                                %...advance the column count.
    else                                                                    %Otherwise, if the delimiter was a new-line...
        column = 1;                                                         %...reset the column count to 1...
        row = row + 1;                                                      %...and add one to the row count.
    end
end


%% Make a numeric matrix converting every cell to a number.
checker = zeros(size(data,1),size(data,2));                                 %Pre-allocate a matrix to hold boolean is-numeric checks.
numdata = nan(size(data,1),size(data,2));                                   %Pre-allocate a matrix to hold the numeric data.
for i = 1:size(data,1)                                                      %Step through each row.      
    for j = 1:size(data,2)                                                  %Step through each column.
        numdata(i,j) = str2double(data{i,j});                               %Convert the cell contents to a double-precision number.
        %If this cell's data is numeric, or if the cell is empty, or contains a placeholder like *, -, or NaN...
        if ~isnan(numdata(i,j)) || isempty(data{i,j}) ||...
                any(strcmpi(data{i,j},{'*','-','NaN'}))
            checker(i,j) = 1;                                               %Indicate that this cell has a numeric entry.
        end
    end
end
if all(checker(:))                                                          %If all the cells have numeric entries...
    data = numdata;                                                         %...save the data as a numeric matrix.
end
