# Supplementary material for: Real-Time Assessment of Rodent Engagement Using ArUco Markers: A Scalable and Accessible Approach for Scoring Behavior in a Nose-Poking Go/No-Go Task
Source: eNeuro. 2024 Mar 1;11(3):ENEURO.0500-23.2024. doi: 10.1523/ENEURO.0500-23.2024 (PMC11046262; doi:10.1523/ENEURO.0500-23.2024)
Supplement: Repository Files — Extended Data 1. GitHub Repository Code and Additional Files. This file contains all of the code/software, 3D models, and files that will be provided in the GitHub repository for running the experiments and analyzing the data. Download Repository Files, ZIP file. [file eneuro-11-ENEURO.0500-23.2024-s002.zip › MATLAB Behavior Program/Required Vulintus Toolbox Functions/Vulintus_All_Uicontrols_Enable.m]

function Vulintus_All_Uicontrols_Enable(fig,on_off)

%
%Vulintus_All_Uicontrols_Enable.m - Vulintus, Inc.
%
%   VULINTUS_ALL_UICONTROLS_ENABLE is a Vulintus toolbox function which 
%   enables or disables all of the user interface objects on the figure 
%   specified by the handle "fig". The input variable "on_off" must be set
%   to either "on" or "off"
%   
%   UPDATE LOG:
%   11/30/2021 - Drew Sloan - Function converted to a Vulintus behavior 
%       toolbox function, adapted from
%       Vibrotactile_Detection_Task_Enable_All_Uicontrols.m.
%


if ~ishandle(fig)                                                           %If the "fig" input variable isn't an object handle...
    error(['ERROR IN VULINTUS_ALL_UICONTROLS_ENABLE: first input '...
        'argument must be a graphics object handle!']);                     %Throw an error.
elseif ~any(strcmpi(on_off,{'on','off'}))                                   %If the "on_off" input variable isn't set to either "on" or "off"...
    error(['ERROR IN VULINTUS_ALL_UICONTROLS_ENABLE: second input '...
        'argument must be either "on" or "off" (case insensitive)!']);      %Throw an error.
end

objs = findobj(fig);                                                        %Grab all fo the graphics objects on the figure.
i = strcmpi(get(objs,'type'),'uitable') | ...
    strcmpi(get(objs,'type'),'uibutton') | ...
    strcmpi(get(objs,'type'),'uidropdown') | ...
    strcmpi(get(objs,'type'),'uieditfield') | ...
    strcmpi(get(objs,'type'),'uimenu');                                     %Find any text area, table, button, drop-down, or edit box components.
set(objs(i),'enable',on_off);                                               %Enable all text area components.
