# Supplementary material for: Real-Time Assessment of Rodent Engagement Using ArUco Markers: A Scalable and Accessible Approach for Scoring Behavior in a Nose-Poking Go/No-Go Task
Source: eNeuro. 2024 Mar 1;11(3):ENEURO.0500-23.2024. doi: 10.1523/ENEURO.0500-23.2024 (PMC11046262; doi:10.1523/ENEURO.0500-23.2024)
Supplement: Repository Files — Extended Data 1. GitHub Repository Code and Additional Files. This file contains all of the code/software, 3D models, and files that will be provided in the GitHub repository for running the experiments and analyzing the data. Download Repository Files, ZIP file. [file eneuro-11-ENEURO.0500-23.2024-s002.zip › MATLAB Behavior Program/Required Vulintus Toolbox Functions/Vulintus_Behavior_Close.m]

function Vulintus_Behavior_Close(fig)

%
%Vulintus_Behavior_Close.m - Vulintus, Inc.
%
%   VULINTUS_BEHAVIOR_CLOSE executes after the main behavioral loop
%   terminates, usually because the user closes the figure window.
%   
%   UPDATE LOG:
%   11/30/2021 - Drew Sloan - Function converted to a Vulintus behavior
%       toolbox function, adapted from Tactile_Discrimination_Task_Close.m.
%

handles = guidata(fig);                                                     %Grab the handles structure from the main GUI.

if isfield(handles,'moto')                                                  %If the handles structure has a field called "moto"...    
    handles.moto.stream_enable(0);                                          %Double-check that streaming on the Arduino is disabled.
    handles.moto.clear();                                                   %Clear any leftover stream output.
    if handles.moto.serialcon.UserData == 1                                 %If the Matlab version is older than 2020b...
        fclose(handles.moto.serialcon);                                     %Close the serial connection to the Arduino.
    end
    delete(handles.moto.serialcon);                                         %Delete the serial connection to the Arduino.
end

delete(fig);                                                                %Delete the main figure.
