# Supplementary material for: Real-Time Assessment of Rodent Engagement Using ArUco Markers: A Scalable and Accessible Approach for Scoring Behavior in a Nose-Poking Go/No-Go Task
Source: eNeuro. 2024 Mar 1;11(3):ENEURO.0500-23.2024. doi: 10.1523/ENEURO.0500-23.2024 (PMC11046262; doi:10.1523/ENEURO.0500-23.2024)
Supplement: Repository Files — Extended Data 1. GitHub Repository Code and Additional Files. This file contains all of the code/software, 3D models, and files that will be provided in the GitHub repository for running the experiments and analyzing the data. Download Repository Files, ZIP file. [file eneuro-11-ENEURO.0500-23.2024-s002.zip › MATLAB Behavior Program/Required Vulintus Toolbox Functions/Vulintus_Behavior_Load_Config.m]

function handles = Vulintus_Behavior_Load_Config(handles, config_file, varargin)

%
%Vulintus_Behavior_Load_Config.m - Vulintus, Inc.
%
%   This function loads the values of customizable behavioral parameters
%   into the fields of a configuration structure ("handles").
%   
%   UPDATE LOG:
%   10/05/2021 - Drew Sloan - Function first created, adapted from
%       LED_Detection_Task_Load_Config.m.
%

if nargin > 2                                                               %If there's a second input argument...
    placeholder = varargin{1};                                              %The input argument should be a string path for a placeholder file.
    if exist(placeholder,'file')                                            %If the placeholder file exists...
        temp = dir(placeholder);                                            %Grab the file information for the placeholder file.
        while exist(placeholder,'file') && now - temp.datenum < 1/86400     %Loop until the placeholder is deleted or until 1 second has passed.
            pause(0.1);                                                     %Pause for 100 milliseconds.
        end
        if exist(placeholder,'file')                                        %If the placeholder still exists...
            delete(placeholder);                                            %Delete the placeholder file.
        end
    end
    [fid, errmsg] = fopen(placeholder,'wt');                                %Create a temporary placeholder file.
    if fid == -1                                                            %If a file could not be created...
        warndlg(sprintf(['Could not create a placeholder file '...
            'in:\n\n%s\n\nError:\n\n%s'],placeholder,...
            errmsg),'LED Detection Task File Write Error');                 %Show a warning.
    end
    fprintf(fid,'Placeholder Created: %s\n',datestr(now,0));                %Write the file creation time to the placeholder file.
    fclose(fid);                                                            %Close the placeholder file.
end

[fid, errmsg] = fopen(config_file,'r');                                     %Open the configuration file for reading as text.
if fid == -1                                                                %If a file could not be created...    
    error(['ERROR in LED_DETECTION_TASK_WRITE_CONFIG: Could not open '...
        'configuration file:\n\t%s\n\n\t%s'],config_file, errmsg);          %Throw an error.
end
txt = fread(fid,'*char');                                                   %Read in the data as characters.
fclose(fid);                                                                %Close the text file.

a = [0; find(txt == 10); length(txt) + 1];                                  %Find all carriage returns in the txt data.

for i = 1:length(a) - 1                                                     %Step through all lines in the data.
    ln = txt(a(i)+1:a(i+1)-1)';                                             %Grab the line of text.
    ln(ln == 0) = [];                                                       %Kick out all null characters.
    j = find(ln == ':',1,'first');                                          %Find the first colon separating the parameter name from the value.
    if ~isempty(j) && j > 1                                                 %If a parameter was found for this line.
        field = ln(1:j-1);                                                  %Grab the parameter name.
        val = ln(j+2:end);                                                  %Grab the parameter value.
        field = lower(field);                                               %Convert the field name to all lower-case.
        field(field < 'a' | field > 'z') = 95;                              %Set all non-text characters to underscores.
        j = find(val > 32,1,'first') - 1;                                   %Find the first non-special character in the parameter value.
        if j > 0                                                            %If there were any preceding special characters...
            val(1:j) = [];                                                  %Kick out the leading special characters.
        end
        j = find(val > 32,1,'last') + 1;                                    %Find the last non-special character in the parameter value.
        if j <= length(val)                                                 %If there were any following special characters...
            val(j:end) = [];                                                %Kick out the trailing special characters.
        end
        if all(val >= 45 & val <= 58)                                       %If all of the value characters are numeric characters...
            val = str2double(val);                                          %Convert the value string to a number.
        else                                                                %Otherwise...
            temp = setdiff(val,[32,39,44:59,91,93]);                        %Find all characters that wouldn't work with an eval command.
            if isempty(temp)                                                %If there are no non-evaluatable characters...
                eval(['val = ' val ';']);                                   %Set the field value by evaluating the string.
            end
        end
        handles.(field) = val;                                              %Save the header value to a field with the parameter name.
    end
end
