# Supplementary material for: Real-Time Assessment of Rodent Engagement Using ArUco Markers: A Scalable and Accessible Approach for Scoring Behavior in a Nose-Poking Go/No-Go Task
Source: eNeuro. 2024 Mar 1;11(3):ENEURO.0500-23.2024. doi: 10.1523/ENEURO.0500-23.2024 (PMC11046262; doi:10.1523/ENEURO.0500-23.2024)
Supplement: Repository Files — Extended Data 1. GitHub Repository Code and Additional Files. This file contains all of the code/software, 3D models, and files that will be provided in the GitHub repository for running the experiments and analyzing the data. Download Repository Files, ZIP file. [file eneuro-11-ENEURO.0500-23.2024-s002.zip › MATLAB Behavior Program/Required Vulintus Toolbox Functions/Vulintus_Behavior_Open_Error_Reports.m]

function Vulintus_Behavior_Open_Error_Reports(~,~,mainpath)

%
%Vibration_Task_Open_Error_Reports.m - Vulintus, Inc.
%
%   Vibration_Task_Open_Error_Reports is called whenever the user selects
%   "View Error Reports" from the vibration task GUI Preferences menu and
%   opens the local AppData folder containing all archived error reports.
%
%   UPDATE LOG:
%   11/29/2019 - Drew Sloan - Converted to a Vulintus behavior toolbox
%       function, adapted from Vibration_Task_Open_Error_Reports.m.
%

err_path = fullfile(mainpath, 'Error Reports');                             %Create the expected directory name for the error reports.
if ~exist(err_path,'dir')                                                   %If the error report directory doesn't exist...
    mkdir(err_path);                                                        %Create the error report directory.
end
system(['explorer ' err_path]);                                             %Open the error report directory in Windows Explorer.
