# Supplementary material for: Real-Time Assessment of Rodent Engagement Using ArUco Markers: A Scalable and Accessible Approach for Scoring Behavior in a Nose-Poking Go/No-Go Task
Source: eNeuro. 2024 Mar 1;11(3):ENEURO.0500-23.2024. doi: 10.1523/ENEURO.0500-23.2024 (PMC11046262; doi:10.1523/ENEURO.0500-23.2024)
Supplement: Repository Files — Extended Data 1. GitHub Repository Code and Additional Files. This file contains all of the code/software, 3D models, and files that will be provided in the GitHub repository for running the experiments and analyzing the data. Download Repository Files, ZIP file. [file eneuro-11-ENEURO.0500-23.2024-s002.zip › MATLAB Behavior Program/Required Vulintus Toolbox Functions/Vulintus_Behavior_Set_Datapath.m]

function Vulintus_Behavior_Set_Datapath(hObject,~)

%
%Vulintus_Behavior_Set_Datapath.m - Vulintus, Inc.
%
%   VULINTUS_BEHAVIOR_SET_DATAPATH is a Vulintus behavioral task toolbox
%   function that allows the user to update the default path for session 
%   records and updates the configuration file to
%   reflect the new path.
%   
%   UPDATE LOG:
%   11/29/2021 - Drew Sloan - Function first created, copied from
%       LED_Detection_Task_Set_Datapath.m.
%

handles = guidata(hObject);                                                 %Load the handles structure from the GUI.

fprintf(1,'Need to finish coding: %s\n',mfilename); 
