# Supplementary material for: Real-Time Assessment of Rodent Engagement Using ArUco Markers: A Scalable and Accessible Approach for Scoring Behavior in a Nose-Poking Go/No-Go Task
Source: eNeuro. 2024 Mar 1;11(3):ENEURO.0500-23.2024. doi: 10.1523/ENEURO.0500-23.2024 (PMC11046262; doi:10.1523/ENEURO.0500-23.2024)
Supplement: Repository Files — Extended Data 1. GitHub Repository Code and Additional Files. This file contains all of the code/software, 3D models, and files that will be provided in the GitHub repository for running the experiments and analyzing the data. Download Repository Files, ZIP file. [file eneuro-11-ENEURO.0500-23.2024-s002.zip › MATLAB Behavior Program/Required Vulintus Toolbox Functions/Vulintus_Open_Directory.m]

function Vulintus_Open_Directory(~,~,datapath)

%
%Vulintus_Open_Directory.m - Vulintus, Inc.
%
%   VULINTUS_OPEN_DIRECTORY will open the directory specified by "datapath" 
%   in a separate Windows Explorer window.
%
%   UPDATE LOG:
%   11/29/2021 - Drew Sloan - Function converted to a Vulintus toolbox
%       function, adapted from LED_Detection_Task_Open_Data_Directory.m.
%

system(['explorer ' datapath]);                                             %Open the specified directory in Windows Explorer.
