# Supplementary material for: Real-Time Assessment of Rodent Engagement Using ArUco Markers: A Scalable and Accessible Approach for Scoring Behavior in a Nose-Poking Go/No-Go Task
Source: eNeuro. 2024 Mar 1;11(3):ENEURO.0500-23.2024. doi: 10.1523/ENEURO.0500-23.2024 (PMC11046262; doi:10.1523/ENEURO.0500-23.2024)
Supplement: Repository Files — Extended Data 1. GitHub Repository Code and Additional Files. This file contains all of the code/software, 3D models, and files that will be provided in the GitHub repository for running the experiments and analyzing the data. Download Repository Files, ZIP file. [file eneuro-11-ENEURO.0500-23.2024-s002.zip › MATLAB Behavior Program/Required Vulintus Toolbox Functions/Vulintus_Open_Google_Spreadsheet.m]

function Vulintus_Open_Google_Spreadsheet(~,~,url)

%
%Vulintus_Open_Google_Spreadsheet.m - Vulintus, Inc.
%
%   VULINTUS_OPEN_GOOGLE_SPREADSHEET opens the Google Doc specified by
%   "url" in the user's default browser.
%   
%   UPDATE LOG:
%   11/29/2021 - Drew Sloan - Function converted to a Vulintus toolbox
%       function, adapted from
%       Vibrotactile_Detection_Task_Open_Google_Spreadsheet.m
%

if strncmpi(url,'https://docs.google.com/spreadsheet/pub',39)               %If the URL is in the old-style format...
    i = strfind(url,'key=') + 4;                                            %Find the start of the spreadsheet key.
    key = url(i:i+43);                                                      %Grab the 44-character spreadsheet key.
else                                                                        %Otherwise...
    i = strfind(url,'/d/') + 3;                                             %Find the start of the spreadsheet key.
    key = url(i:i+43);                                                      %Grab the 44-character spreadsheet key.
end
str = sprintf('https://docs.google.com/spreadsheets/d/%s/',key);            %Create the Google spreadsheet general URL from the spreadsheet key.
web(str,'-browser');                                                        %Open the Google spreadsheet in the default system browser.
