# Supplementary material for: Real-Time Assessment of Rodent Engagement Using ArUco Markers: A Scalable and Accessible Approach for Scoring Behavior in a Nose-Poking Go/No-Go Task
Source: eNeuro. 2024 Mar 1;11(3):ENEURO.0500-23.2024. doi: 10.1523/ENEURO.0500-23.2024 (PMC11046262; doi:10.1523/ENEURO.0500-23.2024)
Supplement: Repository Files — Extended Data 1. GitHub Repository Code and Additional Files. This file contains all of the code/software, 3D models, and files that will be provided in the GitHub repository for running the experiments and analyzing the data. Download Repository Files, ZIP file. [file eneuro-11-ENEURO.0500-23.2024-s002.zip › MATLAB Behavior Program/Required Vulintus Toolbox Functions/Vulintus_Set_Global_Run.m]

function Vulintus_Set_Global_Run(~,~,run_val)

%
%Vulintus_Set_Global_Run.m - Vulintus, Inc.
%
%   VULINTUS_SET_GLOBAL_RUN declares a global variable "run" and then sets
%   the value of that variable. The global "run" variable is used thoughout
%   Vulintus behavior programs to control monitoring loops and transistions
%   between program functions.
%   
%   UPDATE LOG:
%   11/30/2021 - Drew Sloan - Function first create to fix issues with code
%       directly evaluated from uibutton ButtonPushedFcn callbacks.
%

global run;                                                                 %Declare a global run variable.
run = run_val;                                                              %Set the run variable to the specified value.
fprintf(1,'global run = %1.1f\n',run);                                      %Print the value of the global run variable to the command line.
