# Supplementary material for: Real-Time Assessment of Rodent Engagement Using ArUco Markers: A Scalable and Accessible Approach for Scoring Behavior in a Nose-Poking Go/No-Go Task
Source: eNeuro. 2024 Mar 1;11(3):ENEURO.0500-23.2024. doi: 10.1523/ENEURO.0500-23.2024 (PMC11046262; doi:10.1523/ENEURO.0500-23.2024)
Supplement: Repository Files — Extended Data 1. GitHub Repository Code and Additional Files. This file contains all of the code/software, 3D models, and files that will be provided in the GitHub repository for running the experiments and analyzing the data. Download Repository Files, ZIP file. [file eneuro-11-ENEURO.0500-23.2024-s002.zip › MATLAB Behavior Program/Required Vulintus Toolbox Functions/Vulintus_Write_TSV_File.m]

function Vulintus_Write_TSV_File(data,filename)

%
%OmniTrak_Write_Stage_TSV_File.m - Vulintus, Inc.
%
%   OmniTrak_Write_Stage_TSV_File backs up OmniTrak stage data to a local 
%   TSV file with the specified filename.
%   
%   UPDATE LOG:
%   09/13/2016 - Drew Sloan - Generalized the MotoTrak TSV-writing program
%       to also work with OmniTrak and future behavior programs.
%

[fid, errmsg] = fopen(filename,'wt');                                       %Open a text-formatted configuration file to save the stage information.
if fid == -1                                                                %If a file could not be created...
    warndlg(sprintf(['Could not create stage file backup '...
        'in:\n\n%s\n\nError:\n\n%s'],filename,...
        errmsg),'OmniTrak File Write Error');                               %Show a warning.
end
for i = 1:size(data,1)                                                      %Step through the rows of the stage data.
    for j = 1:size(data,2)                                                  %Step through the columns of the stage data.
        data{i,j}(data{i,j} < 32) = [];                                     %Kick out all special characters.
        fprintf(fid,'%s',data{i,j});                                        %Write each element of the stage data as tab-separated values.
        if j < size(data,2)                                                 %If this isn't the end of a row...
            fprintf(fid,'\t');                                              %Write a tab to the file.
        elseif i < size(data,1)                                             %Otherwise, if this isn't the last row...
            fprintf(fid,'\n');                                              %Write a carriage return to the file.
        end
    end
end
fclose(fid);                                                                %Close the stages TSV file.    
