# Supplementary material for: Real-Time Assessment of Rodent Engagement Using ArUco Markers: A Scalable and Accessible Approach for Scoring Behavior in a Nose-Poking Go/No-Go Task
Source: eNeuro. 2024 Mar 1;11(3):ENEURO.0500-23.2024. doi: 10.1523/ENEURO.0500-23.2024 (PMC11046262; doi:10.1523/ENEURO.0500-23.2024)
Supplement: Repository Files — Extended Data 1. GitHub Repository Code and Additional Files. This file contains all of the code/software, 3D models, and files that will be provided in the GitHub repository for running the experiments and analyzing the data. Download Repository Files, ZIP file. [file eneuro-11-ENEURO.0500-23.2024-s002.zip › MATLAB Behavior Program/src/Collated M Files (Release)/StimBehavior.m]

function StimBehavior

%Compiled: 01/18/2022, 21:45:59

StimBehavior_Startup;                                                       %Call the startup function.


%% ***********************************************************************
function varargout = StimBehavior_Startup(varargin)

%
%StimBehavior_Startup.m - Vulintus, Inc.
%
%   StimBehavior_STARTUP runs when the task program is launched. It sets 
%   default directories, creates the GUI, loads the training stages, and 
%   connects to the  controller.
%   
%   UPDATE LOG:
%   01/18/2022 - Drew Sloan - Function first created, adapted from
%       ST_Tactile_2AFC_Startup.m
%

close all force;                                                            %Close any open figures.
fclose all;                                                                 %Close any open data files.
delete(instrfind);                                                          %Delete any open serial objects.


%% Define program-wide constants.
global run                                                                  %Create the global run variable.
run = 1;                                                                    %Set the run variable to 1.
if nargin == 0                                                              %If there are no optional input arguments...
    handles = struct;                                                       %Create a handles structure.
    handles.sys_name = 'StimBehavior';                                      %Set the Vulintus system name to StimBehavior.
    handles.mainpath = Vulintus_Set_AppData_Path(handles.sys_name);         %Grab the expected directory for LED detection task application data.
    handles.version = 0.10;                                                 %Set the vibration task program version.
else                                                                        %Otherwise, the first optional input argument will be a handles structure.
    handles = varargin{1};                                                  %Grab the pre-existing handles structure.    
end
varargout = {};                                                             %Create a variable output argument cell array.
[~, temp] = system('hostname');                                             %Grab the local computer name.
temp(temp < 33) = [];                                                       %Kick out any spaces and carriage returns from the computer name.
handles.host = temp;                                                        %Save the local computer name.
handles.computer = getenv('COMPUTERNAME');                                  %Grab the computer name.


%% Create the main GUI.
handles = StimBehavior_Make_GUI(handles);                                   %Call the subfunction to make the GUI.
% set(handles.mainfig,'resize','on','ResizeFcn',@StimBehavior_Resize);     %Set the resize function for the vibration task main figure.
Vulintus_All_Uicontrols_Enable(handles.mainfig,'off');                      %Disable all of the uicontrols until the Arduino is connected.


%% Load the current configuration file.
if nargin == 0                                                              %If no pre-existing handles structure was passed to the startup function...
    handles = StimBehavior_Default_Config(handles);                         %Load the default configuration values.    
    temp = fullfile(handles.mainpath, '*stimbehavior.config');              %Set the expected filename of the configuration file.
    temp = dir(temp);                                                       %Find all matching configuration files in the main program path.
    if isempty(temp)                                                        %If no configuration file was found...
        filename = sprintf('%s_stimbehavior.config',...
            handles.computer);                                              %Create a filename.
        filename = fullfile(handles.mainpath,filename);                     %Add the main path to the filename.
        Vulintus_Behavior_Write_Config(filename, handles,...
            {'datapath','stage_url','stage_edit_url'});                     %Create a default configuration file.
    else                                                                    %Otherwise, if at least one configuration file was found...
        if length(temp) == 1                                                %If there's one configuration file in the main program path...
            handles.config_file = fullfile(handles.mainpath, temp(1).name); %Set the configuration file path to the single file.
        else                                                                %Otherwise, if there's multiple configuration files...
            temp = {temp.name};                                             %Create a cell array of configuration file names.
            i = listdlg('PromptString',...
                'Which configuration file would you like to use?',...
                'name','Multiple Configuration Files',...
                'SelectionMode','single',...
                'listsize',[300 200],...
                'initialvalue',1,...
                'uh',25,...
                'ListString',temp);                                         %Have the user pick a configuration file to use from a list dialog.
            if isempty(i)                                                   %If the user clicked "cancel" or closed the dialog...
                clear('run');                                               %Clear the global run variable from the workspace.
                return                                                      %Skip execution of the rest of the function.
            end
            handles.config_file = [handles.mainpath temp{i}];               %Set the configuration file path to the single file.
        end 
        placeholder = fullfile(handles.mainpath, 'temp_config.temp');       %Set the filename for the temporary placeholder file.
        handles = Vulintus_Behavior_Load_Config(handles,...
            handles.config_file, placeholder);                              %Call the function to the load the configuration file.
    end
    if handles.datapath(end) ~= '\'                                         %If the last character of the data path isn't a forward slash...
        handles.datapath(end+1) = '\';                                      %Add a forward slash to the end.
    end
    temp = find(handles.datapath == '\');                                   %Find all of the forward slashes in the filename.
    for i = temp                                                            %Step through each parent folder.
        if ~exist(handles.datapath(1:i),'dir')                              %If the specified folder in the data path doesn't already exist...
            mkdir(handles.datapath(1:i));                                   %Create the primary local data path.
        end
    end
end


%% Connect to the MotoTrak Controller.
Clear_Msg(handles.msgbox);                                                  %Clear all messages out of the messagebox.
handles.moto = Connect_MotoTrak('listbox',handles.msgbox);                  %Connect to the Arduino, passing the listbox handle to receive messages.
if isempty(handles.moto)                                                    %If the MotoTrak connection failed...
    close(handles.mainfig);                                                 %Close the GUI.
    clear('run');                                                           %Clear the global run variable from the workspace.
    return                                                                  %Skip execution of the rest of the function.
end
Replace_Msg(handles.msgbox,...
    [datestr(now,13) ' - MotoTrak controller connected.']);                 %Show when the Arduino connection was successful in the messagebox.     
handles.moto.clear();                                                       %Clear any residual values from the serial line.
handles.booth = handles.moto.booth();                                       %Grab the booth number from the Arduino board.
port_list = Vulintus_Serial_Port_List;                                      %Grab all of the connected serial devices.
handles.dropport.Items = port_list(:,1);                                    %Update the port dropdown items.
handles.dropport.Value = handles.moto.port;                                 %Set the value of the port dropdown to the current port.


%% Check to make sure the vibration module is detected.
temp = handles.moto.device();                                               %Grab the current value of the analog device identifier.
[handles.device, handles.d_index] = MotoTrak_Identify_Device(temp);         %Call the function to identify the module based on the value of the analog device identifier.
str = sprintf('%s - Detected module: %s.',datestr(now,13),...
    upper(handles.device));                                                 %Create a string showing the detected device.
Add_Msg(handles.msgbox,str);                                                %Show the string in the messagebox.


%% Load the loadcell calibration constants.
handles.baseline = handles.moto.get_baseline_float(10);                     %Read in the baseline (unpressed) value for the vibration loadcell.    
handles.slope = handles.moto.get_slope_float(10);                           %Read in the slope (unpressed) value for the vibration loadcell.
fprintf(1,'handles.moto.get_baseline_float(10) = %1.2f\n',...
    handles.baseline);                                                      %Print the baseline to the command line.
fprintf(1,'handles.moto.get_slope_float(10) = %1.2f\n',handles.slope);      %Print the slope to the command line.
if isnan(handles.baseline)                                                  %If the baseline value is NaN...
    handles.baseline = 0;                                                   %Set the baseline to zero.
    handles.moto.set_baseline_float(10,handles.baseline);                   %Save the default baseline value back to the MotoTrak controller.
end
if isnan(handles.slope) || handles.slope == 0                               %If the saved slope is zero...
    handles.slope = 0.5;                                                    %Set the slope value to 0.5.
    handles.moto.set_slope_float(10,handles.slope);                         %Save the default slope value back to the MotoTrak controller.
end


% %% Connect to the OTMB debugger.
% handles.otmb = Connect_OTMB_Debugger('msgbox',handles.msgbox);              %Connect to the OmniTrak Module Bus debugger.
% if isempty(handles.otmb)                                                    %If the OTMB connection failed...
%     StimBehavior_Close(handles.mainfig);                     %Close the program.
%     return                                                                  %Skip execution of the rest of the function.
% end
% Replace_Msg(handles.msgbox,...
%     [datestr(now,13) ' - OTMB debugger connected.']);                       %Show when the Arduino connection was successful in the messagebox.     


% %% Load the LED calibration functions.
% filename = [handles.mainpath handles.computer '_' handles.moto.port ...
%     '_CAROUSEL_ASSIGNMENTS.config'];                                        %Set the expected filename of the configuration file.
% if ~exist(filename,'file')                                                  %If no configuration file was found...
%     StimBehavior_Write_Carousel_Assignments(handles,...
%         filename);                                                          %Create a default carousel assignments file.
% else                                                                        %Otherwise, if at least one configuration file was found...
%     handles = ...
%         StimBehavior_Load_Carousel_Assignments(handles,...
%         filename);                                                          %Call the function to the load the configuration file.
% end


%% Load the training/testing stage information.
handles = StimBehavior_Read_Stages(handles);                                %Call the function to load the stage information.
if run == 0                                                                 %If the user cancelled an operation during stage selection...
    close(handles.mainfig);                                                 %Close the GUI.
    clear('run');                                                           %Clear the global run variable from the workspace.
    return                                                                  %Skip execution of the rest of the function.
end
handles.cur_stage = 1;                                                      %Set the current stage to the first stage in the list.
handles = StimBehavior_Load_Stage(handles);                                 %Load the stage parameters for current stage.


%% Load the previous subject list.
handles.subject_list = Vulintus_Load_Previous_Subjects(handles.sys_name,...
    handles.mainpath,handles.dropsubject);                                  %Call the function to load the previous subjects list.
handles.subject = handles.dropsubject.Value;                                %Set the current subject.


%% Pin the handles structure to the GUI and go into the main run loop.
guidata(handles.mainfig,handles);                                           %Pin the handles structure to the main figure.
if nargin == 0                                                              %If the function wasn't called by another function...
    try                                                                     %Attempt to run the program.        
        StimBehavior_Main_Loop(handles.mainfig);                            %Start the main loop.
    catch err                                                               %If any error occurs...
        Vulintus_Show_Error_Report('LED_Detection Task', err);              %Pop up a window showing the error.
        if ~ishandle(handles.mainfig)                                       %If the original figure was closed (i.e. during calibration)...
            figs = get(0,'children');                                       %Grab handles for all open figures.
            j = zeros(numel(figs),1);                                       %Create a matrix for checking which figure is the MotoTrak figure.
            for i = 1:numel(figs)                                           %Step through each open figure...
                j(i) = strncmpi(get(figs(i),'name'),...
                    'LED Detection Task',14);                               %Find the vibration task figure based on the name.
            end
            handles.mainfig = figs(j);                                      %Reset the main figure handle.         
        end        
        handles = guidata(handles.mainfig);                                 %Grab the handles structure from the main GUI.
        err_path = [handles.mainpath 'Error Reports\'];                     %Create the expected directory name for the error reports.
        txt = Vulintus_Behavior_Save_Error_Report(err_path,...
            'Tactile Discrimination',err,handles);                          %Save a copy of the error in the AppData folder.      
        if handles.enable_error_reporting ~= 0                              %If remote error reporting is enabled...
            Vulintus_Behavior_Send_Error_Report(handles,...
                handles.err_rcpt,txt);                                      %Send an error report to the specified recipient.     
        end
        Vulintus_Behavior_Close(handles.mainfig);                           %Call the function to close the vibration task program.
        errordlg(sprintf(['An fatal error occurred in the tactile '...
            'discrimination task program. An message containing the '...
            'error information has been sent to "%s", and a Vulintus '...
            'engineer will contact you shortly.'], handles.err_rcpt),...
            'Fatal Error in LED_Detection Task');                           %Display an error dialog.
    end
else                                                                        %Otherwise...
    varargout{1} = handles;                                                 %Return the handles structure as the first variable output argument.
end


%% ***********************************************************************
function Add_Msg(msgbox,new_msg)
%
%Add_Msg.m - Vulintus, Inc.
%
%   ADD_MSG displays messages in a listbox on a GUI, adding new messages to
%   the bottom of the list.
%
%   Add_Msg(listbox,new_msg) adds the string or cell array of strings
%   specified in the variable "new_msg" as the last entry or entries in the
%   ListBox or Text Area whose handle is specified by the variable 
%   "msgbox".
%
%   UPDATE LOG:
%   09/09/2016 - Drew Sloan - Fixed the bug caused by setting the
%       ListboxTop property to an non-existent item.
%   11/26/2021 - Drew Sloan - Added the option to post status messages to a
%       scrolling text area (uitextarea).
%

switch get(msgbox,'type')                                                   %Switch between the recognized components.
    
    case 'listbox'                                                          %If the messagebox is a listbox...
        messages = get(msgbox,'string');                                    %Grab the current string in the messagebox.
        if isempty(messages)                                                %If there's no messages yet in the messagebox...
            messages = {};                                                  %Create an empty cell array to hold messages.
        elseif ~iscell(messages)                                            %If the string property isn't yet a cell array...
            messages = {messages};                                          %Convert the messages to a cell array.
        end
        messages{end+1} = new_msg;                                          %Add the new message to the listbox.
        set(msgbox,'string',messages);                                      %Update the strings in the listbox.
        set(msgbox,'value',length(messages),...
            'ListboxTop',length(messages));                                 %Set the value of the listbox to the newest messages.
        set(msgbox,'min',0,...
            'max',2',...
            'selectionhighlight','off',...
            'value',[]);                                                    %Set the properties on the listbox to make it look like a simple messagebox.
        drawnow;                                                            %Update the GUI.
        
    case 'uitextarea'                                                       %If the messagebox is a uitextarea...
        messages = msgbox.Value;                                            %Grab the current strings in the messagebox.
        if ~iscell(messages)                                                %If the string property isn't yet a cell array...
            messages = {messages};                                          %Convert the messages to a cell array.
        end
        checker = 1;                                                        %Create a matrix to check for non-empty cells.
        for i = 1:numel(messages)                                           %Step through each message.
            if ~isempty(messages{i})                                        %If there any non-empty messages...
                checker = 0;                                                %Set checker equal to zero.
            end
        end
        if checker == 1                                                     %If all messages were empty.
            messages = {};                                                  %Set the messages to an empty cell array.
        end
        messages{end+1} = new_msg;                                          %Add the new message to the listbox.
        msgbox.Value = messages;                                            %Update the strings in the Text Area.        
        drawnow;                                                            %Update the GUI.
        scroll(msgbox,'bottom');                                            %Scroll to the bottom of the Text Area.
end
        


%% ***********************************************************************
function Clear_Msg(varargin)

%
%Clear_Msg.m - Vulintus, Inc.
%
%   CLEAR_MSG deleles all messages in a listbox on a GUI.
%
%   CLEAR_MSG(msgbox) or CLEAR_MSG(~,~,msgbox) clears all messages out of
%   the ListBox / uitextarea whose handle is specified in the variable 
%   "msgbox".
%
%   UPDATE LOG:
%   01/24/2013 - Drew Sloan - Function first created.
%   11/26/2021 - Drew Sloan - Added functionality to use scrolling text
%       areas (uitextarea) as messageboxes.
%

if nargin == 1                                                              %If there's only one input argument...
    msgbox = varargin{1};                                                  %The listbox handle is the first input argument.
elseif nargin == 3                                                          %Otherwise, if there's three input arguments...
    msgbox = varargin{3};                                                  %The listbox handle is the third input argument.
end

switch get(msgbox,'type')                                                   %Switch between the recognized components.
    
    case 'listbox'                                                          %If the messagebox is a listbox...
        set(msgbox,'string',{},...
            'min',0,...
            'max',0',...
            'selectionhighlight','off',...
            'value',[]);                                                    %Clear the messages and set the properties on the listbox to make it look like a simple messagebox.
        
    case 'uitextarea'                                                       %If the messagebox is a uitextarea...
        messages = {''};                                                    %Create a cell array with one empty entry.
        msgbox.Value = messages;                                            %Update the strings in the Text Area.
        scroll(msgbox,'bottom');                                            %Scroll to the bottom of the Text Area.
        drawnow;                                                            %Update the GUI.
        
end


%% ***********************************************************************
function [data, structure] = Read_Google_Spreadsheet(url)

%
%Read_Google_Spreadsheet.m - Rennaker Lab, 2010
%
%   Read_Google_Spreadsheet reads in spreadsheet data from Google Documents
%   spreadsheets and returns the data as a 2-D cell array.  To use this
%   function, you must first publish the document as a webpage with Plain
%   Text (TXT) formatting.
%
%   data = Read_Google_Spreadsheet(url) reads the spreadsheet data from the
%   Google Document link specified by "url" and returns it in the cell
%   array "data".
%   
%   UPDATE LOG:
%   07/07/2014 - Drew Sloan - Removed string-formating checks to work
%       around Google Docs updates.
%   07/06/2016 - Drew Sloan - Replaced "urlread" with "webread" when the
%       function is run on MATLAB versions 2014b+.


%% Download the spreadsheet as a string.
v = version;                                                                %Grab the MATLAB version.
v = str2double(v(1:3));                                                     %Convert the first three characters of the version to a number.
options = weboptions('Timeout',10);                                         %Set the timeout duration to 10 seconds.
if v >= 8.4 || isdeployed                                                   %If the MATLAB version is 2014b or later, or is deployed compiled code...
    urldata = webread(url,options);                                         %Use the WEBREAD function to read in the data from the Google spreadsheet as a string.
else                                                                        %Otherwise, for earlier versions...
    urldata = urlread(url,options);                                         %Use the URLREAD function to read in the data from the Google spreadsheet as a string.
end


%% Convert the single string output from urlread into a cell array corresponding to cells in the spreadsheet.
tab = sprintf('\t');                                                        %Make a tab string for finding delimiters.
newline = sprintf('\n');                                                    %Make a new-line string for finding new lines.
a = find(urldata == tab | urldata == newline);                              %Find all delimiters in the string.
a = [0, a, length(urldata)+1];                                              %Add indices for the first and last elements of the string.
urldata = [urldata, newline];                                               %Add a new line to the end of the string to avoid confusing the spreadsheet-reading loop.
column = 1;                                                                 %Count across columns.
row = 1;                                                                    %Count down rows.
data = {};                                                                  %Make a cell array to hold the spreadsheet-formated data.
for i = 2:length(a)                                                         %Step through each entry in the string.
    if a(i) == a(i-1)+1                                                     %If there is no entry for this cell...
        data{row,column} = [];                                              %...assign an empty matrix.
    else                                                                    %Otherwise...
        data{row,column} = urldata((a(i-1)+1):(a(i)-1));                    %...read one entry from the string.
    end
    if urldata(a(i)) == tab                                                 %If the delimiter was a tab...
        column = column + 1;                                                %...advance the column count.
    else                                                                    %Otherwise, if the delimiter was a new-line...
        column = 1;                                                         %...reset the column count to 1...
        row = row + 1;                                                      %...and add one to the row count.
    end
end


%% Make a numeric matrix converting every cell to a number.
checker = zeros(size(data,1),size(data,2));                                 %Pre-allocate a matrix to hold boolean is-numeric checks.
numdata = nan(size(data,1),size(data,2));                                   %Pre-allocate a matrix to hold the numeric data.
for i = 1:size(data,1)                                                      %Step through each row.      
    for j = 1:size(data,2)                                                  %Step through each column.
        numdata(i,j) = str2double(data{i,j});                               %Convert the cell contents to a double-precision number.
        %If this cell's data is numeric, or if the cell is empty, or contains a placeholder like *, -, or NaN...
        if ~isnan(numdata(i,j)) || isempty(data{i,j}) ||...
                any(strcmpi(data{i,j},{'*','-','NaN'}))
            checker(i,j) = 1;                                               %Indicate that this cell has a numeric entry.
        end
    end
end
if all(checker(:))                                                          %If all the cells have numeric entries...
    data = numdata;                                                         %...save the data as a numeric matrix.
end


%% ***********************************************************************
function Replace_Msg(msgbox,new_msg)

%
%REPLACE_MSG.m - Rennaker Neural Engineering Lab, 2013
%
%   REPLACE_MSG displays messages in a listbox on a GUI, replacing messages
%   at the bottom of the list with new lines.
%
%   Replace_Msg(listbox,new_msg) replaces the last N entry or entries in
%   the listbox or text area whose handle is specified by the variable 
%   "msgbox" with the string or cell array of strings specified in the 
%   variable "new_msg".
%
%   UPDATE LOG:
%   01/24/2013 - Drew Sloan - Function first created.
%   11/26/2021 - Drew Sloan - Added functionality to use scrolling text
%       areas (uitextarea) as messageboxes.
%

switch get(msgbox,'type')                                                   %Switch between the recognized components.
    
    case 'listbox'                                                          %If the messagebox is a listbox...
        messages = get(msgbox,'string');                                    %Grab the current string in the messagebox.
        if isempty(messages)                                                %If there's no messages yet in the messagebox...
            messages = {};                                                  %Create an empty cell array to hold messages.
        elseif ~iscell(messages)                                            %If the string property isn't yet a cell array...
            messages = {messages};                                                  %Convert the messages to a cell array.
        end
        if ~iscell(new_msg)                                                 %If the new message isn't a cell array...
            new_msg = {new_msg};                                            %Convert the new message to a cell array.
        end
        messages(end+1-(1:length(new_msg))) = new_msg;                      %Add the new message where the previous last message was.
        set(msgbox,'string',messages);                                      %Show that the Arduino connection was successful on the messagebox.
        set(msgbox,'value',length(messages));                               %Set the value of the listbox to the newest messages.
        drawnow;                                                            %Update the GUI.
        a = get(msgbox,'listboxtop');                                       %Grab the top-most value of the listbox.
        set(msgbox,'min',0,...
            'max',2',...
            'selectionhighlight','off',...
            'value',[],...
            'listboxtop',a);                                                %Set the properties on the listbox to make it look like a simple messagebox.
        drawnow;                                                            %Update the GUI.
        
    case 'uitextarea'                                                       %If the messagebox is a uitextarea...
        messages = msgbox.Value;                                            %Grab the current strings in the messagebox.
        if ~iscell(messages)                                                %If the string property isn't yet a cell array...
            messages = {messages};                                          %Convert the messages to a cell array.
        end
        checker = 1;                                                        %Create a matrix to check for non-empty cells.
        for i = 1:numel(messages)                                           %Step through each message.
            if ~isempty(messages{i})                                        %If there any non-empty messages...
                checker = 0;                                                %Set checker equal to zero.
            end
        end
        if checker == 1                                                     %If all messages were empty.
            messages = {};                                                  %Set the messages to an empty cell array.
        end
        if ~iscell(new_msg)                                                 %If the new message isn't a cell array...
            new_msg = {new_msg};                                            %Convert the new message to a cell array.
        end
        messages(end+1-(1:length(new_msg))) = new_msg;                      %Add the new message where the previous last message was.
        msgbox.Value = messages;                                            %Update the strings in the Text Area.
        scroll(msgbox,'bottom');                                            %Scroll to the bottom of the Text Area.
        drawnow;                                                            %Update the GUI.
        
end


%% ***********************************************************************
function data = Vulintus_Read_TSV_File(file)

%
%Vulintus_Read_TSV_File.m - Vulintus, Inc.
%
%   Vulintus_Read_TSV_File reads in data from a spreadsheet-formated TSV
%   file.
%   
%   UPDATE LOG:
%   09/12/2016 - Drew Sloan - Moved the TSV-reading code from
%       Vulintus_Read_Stages.m to this function.
%   09/13/2016 - Drew Sloan - Generalized the MotoTrak TSV-reading program
%       to also work with OmniTrak and future behavior programs.
%

[fid, errmsg] = fopen(file,'rt');                                           %Open the stage configuration file saved previously for reading as text.
if fid == -1                                                                %If the file could not be opened...
    warndlg(sprintf(['Could not open the stage file '...
        'in:\n\n%s\n\nError:\n\n%s'],file,...
        errmsg),'Vulintus File Read Error');                                %Show a warning.
    close(fid);                                                             %Close the file.
    data = [];                                                              %Set the output data variable to empty brackets.
    return                                                                  %Return to the calling function.
end
txt = fread(fid,'*char')';                                                  %Read in the file data as text.
fclose(fid);                                                                %Close the configuration file.
tab = sprintf('\t');                                                        %Make a tab string for finding delimiters.
newline = sprintf('\n');                                                    %Make a new-line string for finding new lines.
a = find(txt == tab | txt == newline);                                      %Find all delimiters in the string.
a = [0, a, length(txt)+1];                                                  %Add indices for the first and last elements of the string.
txt = [txt, newline];                                                       %Add a new line to the end of the string to avoid confusing the spreadsheet-reading loop.
column = 1;                                                                 %Count across columns.
row = 1;                                                                    %Count down rows.
data = {};                                                                  %Make a cell array to hold the spreadsheet-formated data.
for i = 2:length(a)                                                         %Step through each entry in the string.
    if a(i) == a(i-1)+1                                                     %If there is no entry for this cell...
        data{row,column} = [];                                              %...assign an empty matrix.
    else                                                                    %Otherwise...
        data{row,column} = txt((a(i-1)+1):(a(i)-1));                        %...read one entry from the string.
    end
    if txt(a(i)) == tab                                                     %If the delimiter was a tab or a comma...
        column = column + 1;                                                %...advance the column count.
    else                                                                    %Otherwise, if the delimiter was a new-line...
        column = 1;                                                         %...reset the column count to 1...
        row = row + 1;                                                      %...and add one to the row count.
    end
end


%% ***********************************************************************
function Vulintus_Write_TSV_File(data,filename)

%
%OmniTrak_Write_Stage_TSV_File.m - Vulintus, Inc.
%
%   OmniTrak_Write_Stage_TSV_File backs up OmniTrak stage data to a local 
%   TSV file with the specified filename.
%   
%   UPDATE LOG:
%   09/13/2016 - Drew Sloan - Generalized the MotoTrak TSV-writing program
%       to also work with OmniTrak and future behavior programs.
%

[fid, errmsg] = fopen(filename,'wt');                                       %Open a text-formatted configuration file to save the stage information.
if fid == -1                                                                %If a file could not be created...
    warndlg(sprintf(['Could not create stage file backup '...
        'in:\n\n%s\n\nError:\n\n%s'],filename,...
        errmsg),'OmniTrak File Write Error');                               %Show a warning.
end
for i = 1:size(data,1)                                                      %Step through the rows of the stage data.
    for j = 1:size(data,2)                                                  %Step through the columns of the stage data.
        data{i,j}(data{i,j} < 32) = [];                                     %Kick out all special characters.
        fprintf(fid,'%s',data{i,j});                                        %Write each element of the stage data as tab-separated values.
        if j < size(data,2)                                                 %If this isn't the end of a row...
            fprintf(fid,'\t');                                              %Write a tab to the file.
        elseif i < size(data,1)                                             %Otherwise, if this isn't the last row...
            fprintf(fid,'\n');                                              %Write a carriage return to the file.
        end
    end
end
fclose(fid);                                                                %Close the stages TSV file.    


%% ***********************************************************************
function waitbar = big_waitbar(varargin)

figsize = [2,16];                                                           %Set the default figure size, in centimeters.
barcolor = 'b';                                                             %Set the default waitbar color.
titlestr = 'Waiting...';                                                    %Set the default waitbar title.
txtstr = 'Waiting...';                                                      %Set the default waitbar string.
val = 0;                                                                    %Set the default value of the waitbar to zero.

str = {'FigureSize','Color','Title','String','Value'};                      %List the allowable parameter names.
for i = 1:2:length(varargin)                                                %Step through any optional input arguments.
    if ~ischar(varargin{i}) || ~any(strcmpi(varargin{i},str))               %If the first optional input argument isn't one of the expected property names...
        beep;                                                               %Play the Matlab warning noise.
        cprintf('red','%s\n',['ERROR IN BIG_WAITBAR: Property '...
            'name not recognized! Optional input properties are:']);        %Show an error.
        for j = 1:length(str)                                               %Step through each allowable parameter name.
            cprintf('red','\t%s\n',str{j});                                 %List each parameter name in the command window, in red.
        end
        return                                                              %Skip execution of the rest of the function.
    else                                                                    %Otherwise...
        if strcmpi(varargin{i},'FigureSize')                                %If the optional input property is "FigureSize"...
            figsize = varargin{i+1};                                        %Set the figure size to that specified, in centimeters.            
        elseif strcmpi(varargin{i},'Color')                                 %If the optional input property is "Color"...
            barcolor = varargin{i+1};                                       %Set the waitbar color the specified color.
        elseif strcmpi(varargin{i},'Title')                                 %If the optional input property is "Title"...
            titlestr = varargin{i+1};                                       %Set the waitbar figure title to the specified string.
        elseif strcmpi(varargin{i},'String')                                %If the optional input property is "String"...
            txtstr = varargin{i+1};                                         %Set the waitbar text to the specified string.
        elseif strcmpi(varargin{i},'Value')                                 %If the optional input property is "Value"...
            val = varargin{i+1};                                            %Set the waitbar value to the specified value.
        end
    end    
end

orig_units = get(0,'units');                                                %Grab the current system units.
set(0,'units','centimeters');                                               %Set the system units to centimeters.
pos = get(0,'Screensize');                                                  %Grab the screensize.
h = figsize(1);                                                             %Set the height of the figure.
w = figsize(2);                                                             %Set the width of the figure.
fig = figure('numbertitle','off',...
    'name',titlestr,...
    'units','centimeters',...
    'Position',[pos(3)/2-w/2, pos(4)/2-h/2, w, h],...
    'menubar','none',...
    'resize','off');                                                        %Create a figure centered in the screen.
ax = axes('units','centimeters',...
    'position',[0.25,0.25,w-0.5,h/2-0.3],...
    'parent',fig);                                                          %Create axes for showing loading progress.
if val > 1                                                                  %If the specified value is greater than 1...
    val = 1;                                                                %Set the value to 1.
elseif val < 0                                                              %If the specified value is less than 0...
    val = 0;                                                                %Set the value to 0.
end    
obj = fill(val*[0 1 1 0 0],[0 0 1 1 0],barcolor,'edgecolor','k');           %Create a fill object to show loading progress.
set(ax,'xtick',[],'ytick',[],'box','on','xlim',[0,1],'ylim',[0,1]);         %Set the axis limits and ticks.
txt = uicontrol(fig,'style','text','units','centimeters',...
    'position',[0.25,h/2+0.05,w-0.5,h/2-0.3],'fontsize',10,...
    'horizontalalignment','left','backgroundcolor',get(fig,'color'),...
    'string',txtstr);                                                       %Create a text object to show the current point in the wait process.  
set(0,'units',orig_units);                                                  %Set the system units back to the original units.

waitbar.title = @(str)SetTitle(fig,str);                                    %Set the function for changing the waitbar title.
waitbar.string = @(str)SetString(fig,txt,str);                              %Set the function for changing the waitbar string.
waitbar.value = @(val)SetVal(fig,obj,val);                                  %Set the function for changing waitbar value.
waitbar.color = @(val)SetColor(fig,obj,val);                                %Set the function for changing waitbar color.
waitbar.close = @()CloseWaitbar(fig);                                       %Set the function for closing the waitbar.
waitbar.isclosed = @()WaitbarIsClosed(fig);                                 %Set the function for checking whether the waitbar figure is closed.

drawnow;                                                                    %Immediately show the waitbar.


%% This function sets the name/title of the waitbar figure.
function SetTitle(fig,str)
if ishandle(fig)                                                            %If the waitbar figure is still open...
    set(fig,'name',str);                                                    %Set the figure name to the specified string.
    drawnow;                                                                %Immediately update the figure.
else                                                                        %Otherwise...
    warning('Cannot update the waitbar figure. It has been closed.');       %Show a warning.
end


%% This function sets the string on the waitbar figure.
function SetString(fig,txt,str)
if ishandle(fig)                                                            %If the waitbar figure is still open...
    set(txt,'string',str);                                                  %Set the string in the text object to the specified string.
    drawnow;                                                                %Immediately update the figure.
else                                                                        %Otherwise...
    warning('Cannot update the waitbar figure. It has been closed.');       %Show a warning.
end


%% This function sets the current value of the waitbar.
function SetVal(fig,obj,val)
if ishandle(fig)                                                            %If the waitbar figure is still open...
    if val > 1                                                              %If the specified value is greater than 1...
        val = 1;                                                            %Set the value to 1.
    elseif val < 0                                                          %If the specified value is less than 0...
        val = 0;                                                            %Set the value to 0.
    end
    set(obj,'xdata',val*[0 1 1 0 0]);                                       %Set the patch object to extend to the specified value.
    drawnow;                                                                %Immediately update the figure.
else                                                                        %Otherwise...
    warning('Cannot update the waitbar figure. It has been closed.');       %Show a warning.
end


%% This function sets the color of the waitbar.
function SetColor(fig,obj,val)
if ishandle(fig)                                                            %If the waitbar figure is still open...
    set(obj,'facecolor',val);                                               %Set the patch object to have the specified facecolor.
    drawnow;                                                                %Immediately update the figure.
else                                                                        %Otherwise...
    warning('Cannot update the waitbar figure. It has been closed.');       %Show a warning.
end


%% This function closes the waitbar figure.
function CloseWaitbar(fig)
if ishandle(fig)                                                            %If the waitbar figure is still open...
    close(fig);                                                             %Close the waitbar figure.
    drawnow;                                                                %Immediately update the figure to allow it to close.
end


%% This function returns a logical value indicate whether the waitbar figure has been closed.
function isclosed = WaitbarIsClosed(fig)
isclosed = ~ishandle(fig);                                                  %Check to see if the figure handle is still a valid handle.


%% ***********************************************************************
function count = cprintf(style,format,varargin)
% CPRINTF displays styled formatted text in the Command Window
%
% Syntax:
%    count = cprintf(style,format,...)
%
% Description:
%    CPRINTF processes the specified text using the exact same FORMAT
%    arguments accepted by the built-in SPRINTF and FPRINTF functions.
%
%    CPRINTF then displays the text in the Command Window using the
%    specified STYLE argument. The accepted styles are those used for
%    Matlab's syntax highlighting (see: File / Preferences / Colors / 
%    M-file Syntax Highlighting Colors), and also user-defined colors.
%
%    The possible pre-defined STYLE names are:
%
%       'Text'                 - default: black
%       'Keywords'             - default: blue
%       'Comments'             - default: green
%       'Strings'              - default: purple
%       'UnterminatedStrings'  - default: dark red
%       'SystemCommands'       - default: orange
%       'Errors'               - default: light red
%       'Hyperlinks'           - default: underlined blue
%
%       'Black','Cyan','Magenta','Blue','Green','Red','Yellow','White'
%
%    STYLE beginning with '-' or '_' will be underlined. For example:
%          '-Blue' is underlined blue, like 'Hyperlinks';
%          '_Comments' is underlined green etc.
%
%    STYLE beginning with '*' will be bold (R2011b+ only). For example:
%          '*Blue' is bold blue;
%          '*Comments' is bold green etc.
%    Note: Matlab does not currently support both bold and underline,
%          only one of them can be used in a single cprintf command. But of
%          course bold and underline can be mixed by using separate commands.
%
%    STYLE also accepts a regular Matlab RGB vector, that can be underlined
%    and bolded: -[0,1,1] means underlined cyan, '*[1,0,0]' is bold red.
%
%    STYLE is case-insensitive and accepts unique partial strings just
%    like handle property names.
%
%    CPRINTF by itself, without any input parameters, displays a demo
%
% Example:
%    cprintf;   % displays the demo
%    cprintf('text',   'regular black text');
%    cprintf('hyper',  'followed %s','by');
%    cprintf('key',    '%d colored', 4);
%    cprintf('-comment','& underlined');
%    cprintf('err',    'elements\n');
%    cprintf('cyan',   'cyan');
%    cprintf('_green', 'underlined green');
%    cprintf(-[1,0,1], 'underlined magenta');
%    cprintf([1,0.5,0],'and multi-\nline orange\n');
%    cprintf('*blue',  'and *bold* (R2011b+ only)\n');
%    cprintf('string');  % same as fprintf('string') and cprintf('text','string')
%
% Bugs and suggestions:
%    Please send to Yair Altman (altmany at gmail dot com)
%
% Warning:
%    This code heavily relies on undocumented and unsupported Matlab
%    functionality. It works on Matlab 7+, but use at your own risk!
%
%    A technical description of the implementation can be found at:
%    <a href="http://undocumentedmatlab.com/blog/cprintf/">http://UndocumentedMatlab.com/blog/cprintf/</a>
%
% Limitations:
%    1. In R2011a and earlier, a single space char is inserted at the
%       beginning of each CPRINTF text segment (this is ok in R2011b+).
%
%    2. In R2011a and earlier, consecutive differently-colored multi-line
%       CPRINTFs sometimes display incorrectly on the bottom line.
%       As far as I could tell this is due to a Matlab bug. Examples:
%         >> cprintf('-str','under\nline'); cprintf('err','red\n'); % hidden 'red', unhidden '_'
%         >> cprintf('str','regu\nlar'); cprintf('err','red\n'); % underline red (not purple) 'lar'
%
%    3. Sometimes, non newline ('\n')-terminated segments display unstyled
%       (black) when the command prompt chevron ('>>') regains focus on the
%       continuation of that line (I can't pinpoint when this happens). 
%       To fix this, simply newline-terminate all command-prompt messages.
%
%    4. In R2011b and later, the above errors appear to be fixed. However,
%       the last character of an underlined segment is not underlined for
%       some unknown reason (add an extra space character to make it look better)
%
%    5. In old Matlab versions (e.g., Matlab 7.1 R14), multi-line styles
%       only affect the first line. Single-line styles work as expected.
%       R14 also appends a single space after underlined segments.
%
%    6. Bold style is only supported on R2011b+, and cannot also be underlined.
%
% Change log:
%    2012-08-09: Graceful degradation support for deployed (compiled) and non-desktop applications; minor bug fixes
%    2012-08-06: Fixes for R2012b; added bold style; accept RGB string (non-numeric) style
%    2011-11-27: Fixes for R2011b
%    2011-08-29: Fix by Danilo (FEX comment) for non-default text colors
%    2011-03-04: Performance improvement
%    2010-06-27: Fix for R2010a/b; fixed edge case reported by Sharron; CPRINTF with no args runs the demo
%    2009-09-28: Fixed edge-case problem reported by Swagat K
%    2009-05-28: corrected nargout behavior sugegsted by Andreas Gäb
%    2009-05-13: First version posted on <a href="http://www.mathworks.com/matlabcentral/fileexchange/authors/27420">MathWorks File Exchange</a>
%
% See also:
%    sprintf, fprintf

% License to use and modify this code is granted freely to all interested, as long as the original author is
% referenced and attributed as such. The original author maintains the right to be solely associated with this work.

% Programmed and Copyright by Yair M. Altman: altmany(at)gmail.com
% $Revision: 1.08 $  $Date: 2012/10/17 21:41:09 $

  persistent majorVersion minorVersion
  if isempty(majorVersion)
      %v = version; if str2double(v(1:3)) <= 7.1
      %majorVersion = str2double(regexprep(version,'^(\d+).*','$1'));
      %minorVersion = str2double(regexprep(version,'^\d+\.(\d+).*','$1'));
      %[a,b,c,d,versionIdStrs]=regexp(version,'^(\d+)\.(\d+).*');  %#ok unused
      v = sscanf(version, '%d.', 2);
      majorVersion = v(1); %str2double(versionIdStrs{1}{1});
      minorVersion = v(2); %str2double(versionIdStrs{1}{2});
  end

  % The following is for debug use only:
  %global docElement txt el
  if ~exist('el','var') || isempty(el),  el=handle([]);  end  %#ok mlint short-circuit error ("used before defined")
  if nargin<1, showDemo(majorVersion,minorVersion); return;  end
  if isempty(style),  return;  end
  if all(ishandle(style)) && length(style)~=3
      dumpElement(style);
      return;
  end

  % Process the text string
  if nargin<2, format = style; style='text';  end
  %error(nargchk(2, inf, nargin, 'struct'));
  %str = sprintf(format,varargin{:});

  % In compiled mode
  try useDesktop = usejava('desktop'); catch, useDesktop = false; end
  if isdeployed | ~useDesktop %#ok<OR2> - for Matlab 6 compatibility
      % do not display any formatting - use simple fprintf()
      % See: http://undocumentedmatlab.com/blog/bold-color-text-in-the-command-window/#comment-103035
      % Also see: https://mail.google.com/mail/u/0/?ui=2&shva=1#all/1390a26e7ef4aa4d
      % Also see: https://mail.google.com/mail/u/0/?ui=2&shva=1#all/13a6ed3223333b21
      count1 = fprintf(format,varargin{:});
  else
      % Else (Matlab desktop mode)
      % Get the normalized style name and underlining flag
      [underlineFlag, boldFlag, style] = processStyleInfo(style);

      % Set hyperlinking, if so requested
      if underlineFlag
          format = ['<a href="">' format '</a>'];

          % Matlab 7.1 R14 (possibly a few newer versions as well?)
          % have a bug in rendering consecutive hyperlinks
          % This is fixed by appending a single non-linked space
          if majorVersion < 7 || (majorVersion==7 && minorVersion <= 1)
              format(end+1) = ' ';
          end
      end

      % Set bold, if requested and supported (R2011b+)
      if boldFlag
          if (majorVersion > 7 || minorVersion >= 13)
              format = ['<strong>' format '</strong>'];
          else
              boldFlag = 0;
          end
      end

      % Get the current CW position
      cmdWinDoc = com.mathworks.mde.cmdwin.CmdWinDocument.getInstance;
      lastPos = cmdWinDoc.getLength;

      % If not beginning of line
      bolFlag = 0;  %#ok
      %if docElement.getEndOffset - docElement.getStartOffset > 1
          % Display a hyperlink element in order to force element separation
          % (otherwise adjacent elements on the same line will be merged)
          if majorVersion<7 || (majorVersion==7 && minorVersion<13)
              if ~underlineFlag
                  fprintf('<a href=""> </a>');  %fprintf('<a href=""> </a>\b');
              elseif format(end)~=10  % if no newline at end
                  fprintf(' ');  %fprintf(' \b');
              end
          end
          %drawnow;
          bolFlag = 1;
      %end

      % Get a handle to the Command Window component
      mde = com.mathworks.mde.desk.MLDesktop.getInstance;
      cw = mde.getClient('Command Window');
      xCmdWndView = cw.getComponent(0).getViewport.getComponent(0);

      % Store the CW background color as a special color pref
      % This way, if the CW bg color changes (via File/Preferences), 
      % it will also affect existing rendered strs
      com.mathworks.services.Prefs.setColorPref('CW_BG_Color',xCmdWndView.getBackground);

      % Display the text in the Command Window
      count1 = fprintf(2,format,varargin{:});

      %awtinvoke(cmdWinDoc,'remove',lastPos,1);   % TODO: find out how to remove the extra '_'
      drawnow;  % this is necessary for the following to work properly (refer to Evgeny Pr in FEX comment 16/1/2011)
      docElement = cmdWinDoc.getParagraphElement(lastPos+1);
      if majorVersion<7 || (majorVersion==7 && minorVersion<13)
          if bolFlag && ~underlineFlag
              % Set the leading hyperlink space character ('_') to the bg color, effectively hiding it
              % Note: old Matlab versions have a bug in hyperlinks that need to be accounted for...
              %disp(' '); dumpElement(docElement)
              setElementStyle(docElement,'CW_BG_Color',1+underlineFlag,majorVersion,minorVersion); %+getUrlsFix(docElement));
              %disp(' '); dumpElement(docElement)
              el(end+1) = handle(docElement);  %#ok used in debug only
          end

          % Fix a problem with some hidden hyperlinks becoming unhidden...
          fixHyperlink(docElement);
          %dumpElement(docElement);
      end

      % Get the Document Element(s) corresponding to the latest fprintf operation
      while docElement.getStartOffset < cmdWinDoc.getLength
          % Set the element style according to the current style
          %disp(' '); dumpElement(docElement)
          specialFlag = underlineFlag | boldFlag;
          setElementStyle(docElement,style,specialFlag,majorVersion,minorVersion);
          %disp(' '); dumpElement(docElement)
          docElement2 = cmdWinDoc.getParagraphElement(docElement.getEndOffset+1);
          if isequal(docElement,docElement2),  break;  end
          docElement = docElement2;
          %disp(' '); dumpElement(docElement)
      end

      % Force a Command-Window repaint
      % Note: this is important in case the rendered str was not '\n'-terminated
      xCmdWndView.repaint;

      % The following is for debug use only:
      el(end+1) = handle(docElement);  %#ok used in debug only
      %elementStart  = docElement.getStartOffset;
      %elementLength = docElement.getEndOffset - elementStart;
      %txt = cmdWinDoc.getText(elementStart,elementLength);
  end

  if nargout
      count = count1;
  end
  return;  % debug breakpoint

% Process the requested style information
function [underlineFlag,boldFlag,style] = processStyleInfo(style)
  underlineFlag = 0;
  boldFlag = 0;

  % First, strip out the underline/bold markers
  if ischar(style)
      % Styles containing '-' or '_' should be underlined (using a no-target hyperlink hack)
      %if style(1)=='-'
      underlineIdx = (style=='-') | (style=='_');
      if any(underlineIdx)
          underlineFlag = 1;
          %style = style(2:end);
          style = style(~underlineIdx);
      end

      % Check for bold style (only if not underlined)
      boldIdx = (style=='*');
      if any(boldIdx)
          boldFlag = 1;
          style = style(~boldIdx);
      end
      if underlineFlag && boldFlag
          warning('YMA:cprintf:BoldUnderline','Matlab does not support both bold & underline')
      end

      % Check if the remaining style sting is a numeric vector
      %styleNum = str2num(style); %#ok<ST2NM>  % not good because style='text' is evaled!
      %if ~isempty(styleNum)
      if any(style==' ' | style==',' | style==';')
          style = str2num(style); %#ok<ST2NM>
      end
  end

  % Style = valid matlab RGB vector
  if isnumeric(style) && length(style)==3 && all(style<=1) && all(abs(style)>=0)
      if any(style<0)
          underlineFlag = 1;
          style = abs(style);
      end
      style = getColorStyle(style);

  elseif ~ischar(style)
      error('YMA:cprintf:InvalidStyle','Invalid style - see help section for a list of valid style values')

  % Style name
  else
      % Try case-insensitive partial/full match with the accepted style names
      validStyles = {'Text','Keywords','Comments','Strings','UnterminatedStrings','SystemCommands','Errors', ...
                     'Black','Cyan','Magenta','Blue','Green','Red','Yellow','White', ...
                     'Hyperlinks'};
      matches = find(strncmpi(style,validStyles,length(style)));

      % No match - error
      if isempty(matches)
          error('YMA:cprintf:InvalidStyle','Invalid style - see help section for a list of valid style values')

      % Too many matches (ambiguous) - error
      elseif length(matches) > 1
          error('YMA:cprintf:AmbigStyle','Ambiguous style name - supply extra characters for uniqueness')

      % Regular text
      elseif matches == 1
          style = 'ColorsText';  % fixed by Danilo, 29/8/2011

      % Highlight preference style name
      elseif matches < 8
          style = ['Colors_M_' validStyles{matches}];

      % Color name
      elseif matches < length(validStyles)
          colors = [0,0,0; 0,1,1; 1,0,1; 0,0,1; 0,1,0; 1,0,0; 1,1,0; 1,1,1];
          requestedColor = colors(matches-7,:);
          style = getColorStyle(requestedColor);

      % Hyperlink
      else
          style = 'Colors_HTML_HTMLLinks';  % CWLink
          underlineFlag = 1;
      end
  end

% Convert a Matlab RGB vector into a known style name (e.g., '[255,37,0]')
function styleName = getColorStyle(rgb)
  intColor = int32(rgb*255);
  javaColor = java.awt.Color(intColor(1), intColor(2), intColor(3));
  styleName = sprintf('[%d,%d,%d]',intColor);
  com.mathworks.services.Prefs.setColorPref(styleName,javaColor);

% Fix a bug in some Matlab versions, where the number of URL segments
% is larger than the number of style segments in a doc element
function delta = getUrlsFix(docElement)  %#ok currently unused
  tokens = docElement.getAttribute('SyntaxTokens');
  links  = docElement.getAttribute('LinkStartTokens');
  if length(links) > length(tokens(1))
      delta = length(links) > length(tokens(1));
  else
      delta = 0;
  end

% fprintf(2,str) causes all previous '_'s in the line to become red - fix this
function fixHyperlink(docElement)
  try
      tokens = docElement.getAttribute('SyntaxTokens');
      urls   = docElement.getAttribute('HtmlLink');
      urls   = urls(2);
      links  = docElement.getAttribute('LinkStartTokens');
      offsets = tokens(1);
      styles  = tokens(2);
      doc = docElement.getDocument;

      % Loop over all segments in this docElement
      for idx = 1 : length(offsets)-1
          % If this is a hyperlink with no URL target and starts with ' ' and is collored as an error (red)...
          if strcmp(styles(idx).char,'Colors_M_Errors')
              character = char(doc.getText(offsets(idx)+docElement.getStartOffset,1));
              if strcmp(character,' ')
                  if isempty(urls(idx)) && links(idx)==0
                      % Revert the style color to the CW background color (i.e., hide it!)
                      styles(idx) = java.lang.String('CW_BG_Color');
                  end
              end
          end
      end
  catch
      % never mind...
  end

% Set an element to a particular style (color)
function setElementStyle(docElement,style,specialFlag, majorVersion,minorVersion)
  %global tokens links urls urlTargets  % for debug only
  global oldStyles
  if nargin<3,  specialFlag=0;  end
  % Set the last Element token to the requested style:
  % Colors:
  tokens = docElement.getAttribute('SyntaxTokens');
  try
      styles = tokens(2);
      oldStyles{end+1} = styles.cell;

      % Correct edge case problem
      extraInd = double(majorVersion>7 || (majorVersion==7 && minorVersion>=13));  % =0 for R2011a-, =1 for R2011b+
      %{
      if ~strcmp('CWLink',char(styles(end-hyperlinkFlag))) && ...
          strcmp('CWLink',char(styles(end-hyperlinkFlag-1)))
         extraInd = 0;%1;
      end
      hyperlinkFlag = ~isempty(strmatch('CWLink',tokens(2)));
      hyperlinkFlag = 0 + any(cellfun(@(c)(~isempty(c)&&strcmp(c,'CWLink')),tokens(2).cell));
      %}

      styles(end-extraInd) = java.lang.String('');
      styles(end-extraInd-specialFlag) = java.lang.String(style);  %#ok apparently unused but in reality used by Java
      if extraInd
          styles(end-specialFlag) = java.lang.String(style);
      end

      oldStyles{end} = [oldStyles{end} styles.cell];
  catch
      % never mind for now
  end
  
  % Underlines (hyperlinks):
  %{
  links = docElement.getAttribute('LinkStartTokens');
  if isempty(links)
      %docElement.addAttribute('LinkStartTokens',repmat(int32(-1),length(tokens(2)),1));
  else
      %TODO: remove hyperlink by setting the value to -1
  end
  %}

  % Correct empty URLs to be un-hyperlinkable (only underlined)
  urls = docElement.getAttribute('HtmlLink');
  if ~isempty(urls)
      urlTargets = urls(2);
      for urlIdx = 1 : length(urlTargets)
          try
              if urlTargets(urlIdx).length < 1
                  urlTargets(urlIdx) = [];  % '' => []
              end
          catch
              % never mind...
              a=1;  %#ok used for debug breakpoint...
          end
      end
  end
  
  % Bold: (currently unused because we cannot modify this immutable int32 numeric array)
  %{
  try
      %hasBold = docElement.isDefined('BoldStartTokens');
      bolds = docElement.getAttribute('BoldStartTokens');
      if ~isempty(bolds)
          %docElement.addAttribute('BoldStartTokens',repmat(int32(1),length(bolds),1));
      end
  catch
      % never mind - ignore...
      a=1;  %#ok used for debug breakpoint...
  end
  %}
  
  return;  % debug breakpoint

% Display information about element(s)
function dumpElement(docElements)
  %return;
  numElements = length(docElements);
  cmdWinDoc = docElements(1).getDocument;
  for elementIdx = 1 : numElements
      if numElements > 1,  fprintf('Element #%d:\n',elementIdx);  end
      docElement = docElements(elementIdx);
      if ~isjava(docElement),  docElement = docElement.java;  end
      %docElement.dump(java.lang.System.out,1)
      disp(' ');
      disp(docElement)
      tokens = docElement.getAttribute('SyntaxTokens');
      if isempty(tokens),  continue;  end
      links = docElement.getAttribute('LinkStartTokens');
      urls  = docElement.getAttribute('HtmlLink');
      try bolds = docElement.getAttribute('BoldStartTokens'); catch, bolds = []; end
      txt = {};
      tokenLengths = tokens(1);
      for tokenIdx = 1 : length(tokenLengths)-1
          tokenLength = diff(tokenLengths(tokenIdx+[0,1]));
          if (tokenLength < 0)
              tokenLength = docElement.getEndOffset - docElement.getStartOffset - tokenLengths(tokenIdx);
          end
          txt{tokenIdx} = cmdWinDoc.getText(docElement.getStartOffset+tokenLengths(tokenIdx),tokenLength).char;  %#ok
      end
      lastTokenStartOffset = docElement.getStartOffset + tokenLengths(end);
      txt{end+1} = cmdWinDoc.getText(lastTokenStartOffset, docElement.getEndOffset-lastTokenStartOffset).char;  %#ok
      %cmdWinDoc.uiinspect
      %docElement.uiinspect
      txt = strrep(txt',sprintf('\n'),'\n');
      try
          data = [tokens(2).cell m2c(tokens(1)) m2c(links) m2c(urls(1)) cell(urls(2)) m2c(bolds) txt];
          if elementIdx==1
              disp('    SyntaxTokens(2,1) - LinkStartTokens - HtmlLink(1,2) - BoldStartTokens - txt');
              disp('    ==============================================================================');
          end
      catch
          try
              data = [tokens(2).cell m2c(tokens(1)) m2c(links) txt];
          catch
              disp([tokens(2).cell m2c(tokens(1)) txt]);
              try
                  data = [m2c(links) m2c(urls(1)) cell(urls(2))];
              catch
                  % Mtlab 7.1 only has urls(1)...
                  data = [m2c(links) urls.cell];
              end
          end
      end
      disp(data)
  end

% Utility function to convert matrix => cell
function cells = m2c(data)
  %datasize = size(data);  cells = mat2cell(data,ones(1,datasize(1)),ones(1,datasize(2)));
  cells = num2cell(data);

% Display the help and demo
function showDemo(majorVersion,minorVersion)
  fprintf('cprintf displays formatted text in the Command Window.\n\n');
  fprintf('Syntax: count = cprintf(style,format,...);  click <a href="matlab:help cprintf">here</a> for details.\n\n');
  url = 'http://UndocumentedMatlab.com/blog/cprintf/';
  fprintf(['Technical description: <a href="' url '">' url '</a>\n\n']);
  fprintf('Demo:\n\n');
  boldFlag = majorVersion>7 || (majorVersion==7 && minorVersion>=13);
  s = ['cprintf(''text'',    ''regular black text'');' 10 ...
       'cprintf(''hyper'',   ''followed %s'',''by'');' 10 ...
       'cprintf(''key'',     ''%d colored'',' num2str(4+boldFlag) ');' 10 ...
       'cprintf(''-comment'',''& underlined'');' 10 ...
       'cprintf(''err'',     ''elements:\n'');' 10 ...
       'cprintf(''cyan'',    ''cyan'');' 10 ...
       'cprintf(''_green'',  ''underlined green'');' 10 ...
       'cprintf(-[1,0,1],  ''underlined magenta'');' 10 ...
       'cprintf([1,0.5,0], ''and multi-\nline orange\n'');' 10];
   if boldFlag
       % In R2011b+ the internal bug that causes the need for an extra space
       % is apparently fixed, so we must insert the sparator spaces manually...
       % On the other hand, 2011b enables *bold* format
       s = [s 'cprintf(''*blue'',   ''and *bold* (R2011b+ only)\n'');' 10];
       s = strrep(s, ''')',' '')');
       s = strrep(s, ''',5)',' '',5)');
       s = strrep(s, '\n ','\n');
   end
   disp(s);
   eval(s);


%%%%%%%%%%%%%%%%%%%%%%%%%% TODO %%%%%%%%%%%%%%%%%%%%%%%%%
% - Fix: Remove leading space char (hidden underline '_')
% - Fix: Find workaround for multi-line quirks/limitations
% - Fix: Non-\n-terminated segments are displayed as black
% - Fix: Check whether the hyperlink fix for 7.1 is also needed on 7.2 etc.
% - Enh: Add font support


%% ***********************************************************************
function Vulintus_All_Uicontrols_Enable(fig,on_off)

%
%Vulintus_All_Uicontrols_Enable.m - Vulintus, Inc.
%
%   VULINTUS_ALL_UICONTROLS_ENABLE is a Vulintus toolbox function which 
%   enables or disables all of the user interface objects on the figure 
%   specified by the handle "fig". The input variable "on_off" must be set
%   to either "on" or "off"
%   
%   UPDATE LOG:
%   11/30/2021 - Drew Sloan - Function converted to a Vulintus behavior 
%       toolbox function, adapted from
%       Vibrotactile_Detection_Task_Enable_All_Uicontrols.m.
%


if ~ishandle(fig)                                                           %If the "fig" input variable isn't an object handle...
    error(['ERROR IN VULINTUS_ALL_UICONTROLS_ENABLE: first input '...
        'argument must be a graphics object handle!']);                     %Throw an error.
elseif ~any(strcmpi(on_off,{'on','off'}))                                   %If the "on_off" input variable isn't set to either "on" or "off"...
    error(['ERROR IN VULINTUS_ALL_UICONTROLS_ENABLE: second input '...
        'argument must be either "on" or "off" (case insensitive)!']);      %Throw an error.
end

objs = findobj(fig);                                                        %Grab all fo the graphics objects on the figure.
i = strcmpi(get(objs,'type'),'uitable') | ...
    strcmpi(get(objs,'type'),'uibutton') | ...
    strcmpi(get(objs,'type'),'uidropdown') | ...
    strcmpi(get(objs,'type'),'uieditfield') | ...
    strcmpi(get(objs,'type'),'uimenu');                                     %Find any text area, table, button, drop-down, or edit box components.
set(objs(i),'enable',on_off);                                               %Enable all text area components.


%% ***********************************************************************
function Vulintus_Behavior_Close(fig)

%
%Vulintus_Behavior_Close.m - Vulintus, Inc.
%
%   VULINTUS_BEHAVIOR_CLOSE executes after the main behavioral loop
%   terminates, usually because the user closes the figure window.
%   
%   UPDATE LOG:
%   11/30/2021 - Drew Sloan - Function converted to a Vulintus behavior
%       toolbox function, adapted from Tactile_Discrimination_Task_Close.m.
%

handles = guidata(fig);                                                     %Grab the handles structure from the main GUI.

if isfield(handles,'moto')                                                  %If the handles structure has a field called "moto"...    
    handles.moto.stream_enable(0);                                          %Double-check that streaming on the Arduino is disabled.
    handles.moto.clear();                                                   %Clear any leftover stream output.
    if handles.moto.serialcon.UserData == 1                                 %If the Matlab version is older than 2020b...
        fclose(handles.moto.serialcon);                                     %Close the serial connection to the Arduino.
    end
    delete(handles.moto.serialcon);                                         %Delete the serial connection to the Arduino.
end

delete(fig);                                                                %Delete the main figure.


%% ***********************************************************************
function Vulintus_Behavior_Edit_Subjects(dropdown,sys_name)      

%
%Vulintus_Behavior_Edit_Subjects.m - Vulintus, Inc.
%
%   VULINTUS_BEHAVIOR_EDIT_SUBJECTS is a Vulintus behavioral program 
%   toolbox function which creates a dialog box for users to edit the 
%   current subject list and to add new subject names.
%
%   
%   UPDATE LOG:
%   12/02/2021 - Drew Sloan - Function first created
%

fprintf(1,'Need to finish coding: %s\n',mfilename);


%% ***********************************************************************
function Vulintus_Behavior_Launch_Webcam_Preview

set(0,'units','centimeters');                                               %Set the screensize units to centimeters.
pos = get(0,'screensize');                                                  %Grab the default position of the new figure.
w = 15;                                                                     %Set the preview width, in centimeters.
h = 9*w/16;                                                                 %Set the preview height, in centimeters.
pos = [pos(3)/2 - w/2, pos(4)/2 - h/2, w, h];                               %Set the figure position.
sp = 0.25;                                                                  %Set the space in between webcam buttons.

fig = figure('units','centimeters',...
    'position',pos,...
    'MenuBar','none',...
    'numbertitle','off',...
    'resize','on',...
    'name','Webcam Preview');                                               %Make a new figure.

cams = webcamlist;                                                          %Fetch all of the available webcams.
if numel(cams) == 1                                                         %If there's only one camera available...
    Open_Webcam_Preview(fig,[],cams{1});                                    %Open up the webcam preview immediately.
    return                                                                  %Skip execution of the rest of the function.
end

ui_h = (h - (numel(cams) + 1)*sp)/numel(cams);                              %Calculate the height of each button.
fontsize = 4*ui_h;                                                          %Set the button fontsize.

for i = 1:numel(cams)                                                       %Step through each available camera.
    pos = [sp, h - i*(ui_h + sp), w - 2*sp, ui_h];                          %Set the position for each uicontrol
    uicontrol('style','pushbutton',...
        'string',cams{i},...
        'fontsize',fontsize,...
        'units','centimeters',...
        'position',pos,...
        'callback',{@Open_Webcam_Prevew,cams{i}},...
        'parent',fig);       
end


function Open_Webcam_Prevew(hObject,~,camstring)
type = get(hObject,'type');                                                 %Grab the calling object type.
if strcmpi(type,'figure')                                                   %If the object handle is for a figure...
    obj = hObject;                                                          %Keep that object handles.
else                                                                        %Otherwise...
    obj = get(hObject,'parent');                                            %Grab the parent handle for the object.
end
temp = get(obj,'children');                                                 %Grab handles for all children of the figure.
delete(temp);                                                               %Delete all children.
ax = axes('units','normalized',...
    'position',[0,0,1,1],...
    'visible','off',...
    'parent',obj);                                                          %Create axes on the figure.
cam = webcam(camstring);                                                    %Create a webcam object.
img = snapshot(cam);                                                        %Grab a snapshot from the camera.
img_size = size(img);                                                       %Grab the image size.
pos = get(obj,'position');                                                  %Grab the figure position.
pos(4) = pos(3)*(img_size(1)/img_size(2));                                  %Re-adjust the height of the figure.
set(obj,'position',pos);                                                    %Update the figure position.
im = image(img,'parent',ax);                                                %Show the image in the axes.
preview(cam,im);                                                            %Show a preview of the webcam in the image.
set(obj,'ResizeFcn',{@Webcam_Figure_Resize,img_size(1)/img_size(2)});       %Set the resize figure callback.
set(obj,'CloseRequestFcn',{@Webcam_Figure_Close,cam});                      %Set the close figure callback.


function Webcam_Figure_Resize(hObject,~,ratio)
pos = get(hObject,'position');                                              %Grab the figure position.
pos(4) = pos(3)*ratio;                                                      %Re-adjust the height of the figure.
set(hObject,'position',pos);                                                %Update the figure position.


function Webcam_Figure_Close(hObject,~,cam)
delete(cam);                                                                %Delete the camera object.
delete(hObject);                                                            %Delete the figure.


%% ***********************************************************************
function handles = Vulintus_Behavior_Load_Config(handles, config_file, varargin)

%
%Vulintus_Behavior_Load_Config.m - Vulintus, Inc.
%
%   This function loads the values of customizable behavioral parameters
%   into the fields of a configuration structure ("handles").
%   
%   UPDATE LOG:
%   10/05/2021 - Drew Sloan - Function first created, adapted from
%       LED_Detection_Task_Load_Config.m.
%

if nargin > 2                                                               %If there's a second input argument...
    placeholder = varargin{1};                                              %The input argument should be a string path for a placeholder file.
    if exist(placeholder,'file')                                            %If the placeholder file exists...
        temp = dir(placeholder);                                            %Grab the file information for the placeholder file.
        while exist(placeholder,'file') && now - temp.datenum < 1/86400     %Loop until the placeholder is deleted or until 1 second has passed.
            pause(0.1);                                                     %Pause for 100 milliseconds.
        end
        if exist(placeholder,'file')                                        %If the placeholder still exists...
            delete(placeholder);                                            %Delete the placeholder file.
        end
    end
    [fid, errmsg] = fopen(placeholder,'wt');                                %Create a temporary placeholder file.
    if fid == -1                                                            %If a file could not be created...
        warndlg(sprintf(['Could not create a placeholder file '...
            'in:\n\n%s\n\nError:\n\n%s'],placeholder,...
            errmsg),'LED Detection Task File Write Error');                 %Show a warning.
    end
    fprintf(fid,'Placeholder Created: %s\n',datestr(now,0));                %Write the file creation time to the placeholder file.
    fclose(fid);                                                            %Close the placeholder file.
end

[fid, errmsg] = fopen(config_file,'r');                                     %Open the configuration file for reading as text.
if fid == -1                                                                %If a file could not be created...    
    error(['ERROR in LED_DETECTION_TASK_WRITE_CONFIG: Could not open '...
        'configuration file:\n\t%s\n\n\t%s'],config_file, errmsg);          %Throw an error.
end
txt = fread(fid,'*char');                                                   %Read in the data as characters.
fclose(fid);                                                                %Close the text file.

a = [0; find(txt == 10); length(txt) + 1];                                  %Find all carriage returns in the txt data.

for i = 1:length(a) - 1                                                     %Step through all lines in the data.
    ln = txt(a(i)+1:a(i+1)-1)';                                             %Grab the line of text.
    ln(ln == 0) = [];                                                       %Kick out all null characters.
    j = find(ln == ':',1,'first');                                          %Find the first colon separating the parameter name from the value.
    if ~isempty(j) && j > 1                                                 %If a parameter was found for this line.
        field = ln(1:j-1);                                                  %Grab the parameter name.
        val = ln(j+2:end);                                                  %Grab the parameter value.
        field = lower(field);                                               %Convert the field name to all lower-case.
        field(field < 'a' | field > 'z') = 95;                              %Set all non-text characters to underscores.
        j = find(val > 32,1,'first') - 1;                                   %Find the first non-special character in the parameter value.
        if j > 0                                                            %If there were any preceding special characters...
            val(1:j) = [];                                                  %Kick out the leading special characters.
        end
        j = find(val > 32,1,'last') + 1;                                    %Find the last non-special character in the parameter value.
        if j <= length(val)                                                 %If there were any following special characters...
            val(j:end) = [];                                                %Kick out the trailing special characters.
        end
        if all(val >= 45 & val <= 58)                                       %If all of the value characters are numeric characters...
            val = str2double(val);                                          %Convert the value string to a number.
        else                                                                %Otherwise...
            temp = setdiff(val,[32,39,44:59,91,93]);                        %Find all characters that wouldn't work with an eval command.
            if isempty(temp)                                                %If there are no non-evaluatable characters...
                eval(['val = ' val ';']);                                   %Set the field value by evaluating the string.
            end
        end
        handles.(field) = val;                                              %Save the header value to a field with the parameter name.
    end
end


%% ***********************************************************************
function Vulintus_Behavior_Manual_Feed(fid, blk_code, ardy, feeder_index, varargin)

%
%Vulintus_Behavior_Manual_Feed.m - Vulintus, Inc.
%
%   VULINTUS_BEHAVIOR_MANUAL_FEED triggers a manual feeding through the
%   specified system and writes the timing data to the *.OmniTrak data file
%   specified with the "fid" file identifier.
%   
%   UPDATE LOG:
%   01/24/2020 - Drew Sloan - Function first implemented as 
%       Vibrotactile_Detection_Task_Manual_Feed.m.
%   12/10/2021 - Drew Sloan - Converted the function to a toolbox function.
%

if ~isfield(ardy,'system')                                                  %If the serial function structure doesn't contain a system name...
    ardy.system = 'MotoTrak';                                               %Assume that the system is MotoTrak.
end
    
switch lower(ardy.system)                                                   %Switch between the recognized Vulintus systems.
    
    case 'mototrak'                                                         %If this is a MotoTrak system.
        handles.ardy.feed();                                                %Trigger a feeding through the MotoTrak controller.

end

%Write the feeding time to file.
fwrite(fid, blk_code, 'uint16');                                            %Write the software manual feed block code to the file.
fwrite(fid, feeder_index, 'uint8');                                         %Write the dispenser index to the file.
fwrite(fid, now, 'float64');                                                %Write the serial date number to the file as a 64-bit floating point.
fwrite(fid, 1, 'uint16');                                                   %Write the number of feedings to the file.

%Print a message to the messagebox.
if nargin > 4 && ishandle(varargin{4})                                      %If the user passed a messagebox handle...
    str = sprintf('%s - Manual Feeding',datestr(now,13));                   %Create a message string.
    if nargin > 5 && isnumeric(varargin{5})                                 %If the user passed a feed count...
        str = horzcat(str,sprintf(', %1.0f feedings', varargin{5}));        %Add the feed count to the message.
    end
    Add_Msg(handles.msgbox, str);                                           %Show the message in the message box.
end


%% ***********************************************************************
function Vulintus_Behavior_Open_Error_Reports(~,~,mainpath)

%
%Vibration_Task_Open_Error_Reports.m - Vulintus, Inc.
%
%   Vibration_Task_Open_Error_Reports is called whenever the user selects
%   "View Error Reports" from the vibration task GUI Preferences menu and
%   opens the local AppData folder containing all archived error reports.
%
%   UPDATE LOG:
%   11/29/2019 - Drew Sloan - Converted to a Vulintus behavior toolbox
%       function, adapted from Vibration_Task_Open_Error_Reports.m.
%

err_path = fullfile(mainpath, 'Error Reports');                             %Create the expected directory name for the error reports.
if ~exist(err_path,'dir')                                                   %If the error report directory doesn't exist...
    mkdir(err_path);                                                        %Create the error report directory.
end
system(['explorer ' err_path]);                                             %Open the error report directory in Windows Explorer.


%% ***********************************************************************
function varargout = Vulintus_Behavior_Save_Error_Report(err_path, task_type, msg, varargin)

%
%Vulintus_Behavior_Save_Error_Report.m - Vulintus, Inc.
%
%   This function saves an error report ("msg") to a text file in the
%   specified directory ("err_path"), typically an \AppData\ folder, tagged
%   with the task type ("task_type").
%   
%   UPDATE LOG:
%   10/06/2021 - Drew Sloan - First function implementation, adapted from
%       LED_Detection_Task_Save_Error_Report.m.
%

if nargin > 3 && isstruct(varargin{1})                                      %If the user passed a handles structure...
    handles = varargin{1};                                                  %Pull the handles structure out of the variable input arguments.
end

clc;                                                                        %Clear the command line.
fprintf(1,'Generating LED detection task error report...\n\n');             %Print a line to show an error report is being generated.
if isa(msg,'MException')                                                    %If the message to send is an error exception...
    txt = getReport(msg,'extended');                                        %Get an extended report about the error.
    a = strfind(txt,'<a');                                                  %Find all hyperlink starts in the text.
    for i = length(a):-1:1                                                  %Step backwards through all hyperlink commands.
        j = find(txt(a(i):end) == '>',1,'first') + a(i) - 1;                %Find the end of the hyperlink start.
        txt(a(i):j) = [];                                                   %Kick out all hyperlink calls.
    end
    a = strfind(txt,'a>') + 1;                                              %Find all hyperlink ends in the text.
    for i = length(a):-1:1                                                  %Step backwards through all hyperlink commands.
        j = find(txt(1:a(i)) == '<',1,'last');                              %Find the end of the hyperlink end.
        txt(j:a(i)) = [];                                                   %Kick out all hyperlink calls.
    end
else                                                                        %Otherwise, if the message to send isn't an error exception...
    if iscell(msg)                                                          %If the message text is a cell array of strings.
        txt = sprintf('%s\n',msg{:});                                       %Convert the cell array to a continuous string.
    elseif ischar(msg)                                                      %Otherwise, if the message text is already a string...
        txt = msg;                                                          %Send the message text as-is.
    else                                                                    %Otherwise, for all other messages...
        return                                                              %Skip execution of the rest of the function.
    end    
end

if ~exist(err_path,'dir')                                                   %If the error report directory doesn't exist...
    mkdir(err_path);                                                        %Create the error report directory.
end
[~,source] = system('hostname');                                            %Use the computer hostname as the source.
source(source < 33) = [];                                                   %Kick out any special characters.
task = lower(task_type);                                                    %Convert the task type to all lower-case.
task(task < 32) = [];                                                       %Kick out any special characters.
task(task == ' ') = '_';                                                    %Replace all spaces with underscores.
filename = sprintf('%s_error_report_%s.txt',task, datestr(now,30));         %Create a filename for the error report.
filename = fullfile(err_path, filename);                                    %Add the error path to the filename.
fid = fopen(filename,'wt');                                                 %Open the file for writing as text.
task = upper(task_type);                                                    %Convert the task type to all upper-case.
task(task < 32) = [];                                                       %Kick out any special characters.
fprintf(fid,'%s ERROR REPORT\n',task);                                      %Print a title for the error report.
fprintf(fid,'SOURCE: %s\n',source);                                         %Print the error source.
fprintf(fid,'TIMESTAMP: %s\n',datestr(now,21));                             %Print a timestamp.
for i = 1:numel(txt)                                                        %Step through the error message text by character.
    fprintf(fid,txt(i),'%s');                                               %Print the error stack to the file.
    fprintf(1,txt(i),'%s');                                                 %Print the error stack to the command line as well.
end
fprintf(fid,'\n');                                                          %Print a carraige return to the file.

if exist('handles','var')                                                   %If a handles structure was passed to the function.
    fields = fieldnames(handles);                                           %Grab all of the field names from the handles structure.
    for i = 1:length(fields)                                                %Step through each field.
        fprintf(fid,'handles.%s = ',fields{i});                             %Print the field name.
        switch class(handles.(fields{i}))                                   %Switch between the possible field classes.
            case 'cell'                                                     %If the field is a cell array.
                fprintf(fid,'{');                                           %Print a left bracket.
                for k = 1:size(handles.(fields{i}),2)                       %Step through each column of the cell array.
                    for j = 1:size(handles.(fields{i}),1)                   %Step through each row of the cell array.                
                        switch class(handles.(fields{i}){j,k})              %Switch between the possible cell classes.
                            case 'char'                                     %If the cell is a character array...
                                fprintf(fid,'''%s''',...
                                    handles.(fields{i}){j,k});              %Print the characters to the text file.
                            case {'single','double'}                        %If the cell is numeric...
                                fprintf(fid,'%1.4f',...
                                    handles.(fields{i}){j,k});              %Print the values to the text file.
                            otherwise                                       %For all other classes...
                                fprintf(fid,'%s\n',...
                                    class(handles.(fields{i}){j,k}));       %Print the cell class.
                        end
                        if j ~= size(handles.(fields{i}),2)                 %If this isn't the last entry in the row...
                            fprintf(fid,' ');                               %Print a space to the text file.
                        end
                    end
                    if k == size(handles.(fields{i}),2)                     %If this was the last row in the array...
                        fprintf(fid,'}\n');                                 %Print a left bracket and a carriage return.
                    else                                                    %Otherwise...
                        fprintf(fid,'\n\t');                                %Print a carrage return and a tab.
                    end
                end            
            case 'char'                                                     %If the field is a character array.
                fprintf(fid,'''%s''\n',handles.(fields{i}));                %Print the characters to the text file.
            case {'single','double'}                                        %Otherwise, if the field is numeric...
                fprintf(fid,'[');                                           %Print a left bracket.
                for k = 1:size(handles.(fields{i}),2)                       %Step through each column of the cell array.
                    for j = 1:size(handles.(fields{i}),1)                   %Step through each row of the cell array.                
                        fprintf(fid,'%1.4f',handles.(fields{i})(j,k));      %Print the values to the text file.
                        if j ~= size(handles.(fields{i}),2)                 %If this isn't the last entry in the row...
                            fprintf(fid,' ');                               %Print a space to the text file.
                        end
                    end
                    if k == size(handles.(fields{i}),2)                     %If this was the last row in the array...
                        fprintf(fid,']\n');                                 %Print a left bracket and a carriage return.
                    else                                                    %Otherwise...
                        fprintf(fid,'\n\t');                                %Print a carrage return and a tab.
                    end
                end            
            otherwise                                                       %For all other data types...
                fprintf(fid,'%s\n',class(handles.(fields{i})));             %Print the field class.
        end
    end
end

fclose(fid);                                                                %Close the error report file.
if nargout > 0                                                              %If the user requested the text of the error report file...
    fid = fopen(filename,'rt');                                             %Open the error report file for reading as text.
    varargout{1} = fread(fid,'*char')';                                      %Read in the data as characters.
    fclose(fid);                                                            %Close the error report file again.
end


%% ***********************************************************************
function subject = Vulintus_Behavior_Select_Subject(dropdown,~,sys_name)           

%
%Vulintus_Behavior_Select_Subject.m - Vulintus, Inc.
%
%   VULINTUS_BEHAVIOR_SELECT_SUBJECT executes when the user selects a
%   subject from the subject drop-down menu.
%   
%   UPDATE LOG:
%   11/29/2021 - Drew Sloan - Function first created, adapted from
%       Vibrotactile_Detection_Task_Edit_Rat.m
%   12/02/2021 - Drew Sloan - Converted the function to a toolbox function.
%

global run                                                                  %Initialize the global run variable.

subject = dropdown.Value;                                                   %Grab the selected subject.
if any(strcmpi(subject,{'<add new subject>','<edit subject list>'}))        %If the user wants to edit the subject list or add a new subject name...
    Vulintus_Behavior_Edit_Subjects(dropdown,sys_name);                     %Call the toolbox function to edit the subject list.
else                                                                        %Otherwise, if the user selected an existing subject...
    handles = guidata(gcbf );                                               %Grab the handles structure from the main GUI.
    handles.subject = upper(subject);                                       %Save the subject in the handles menu.
    guidata(gcbf,handles);                                                  %Save the handles.structure back to the GUI.
    run = 1.6;                                                              %Set the global run variable to 1.6.
end


%% ***********************************************************************
function Vulintus_Behavior_Send_Error_Report(target,task_type,msg)

%
%Vulintus_Behavior_Send_Error_Report.m - Vulintus, Inc.
%
%   This function sends an error report ("msg") by email to the specified 
%   recipient ("target") through the Vulintus dummy error-reporting 
%   account.
%   
%   UPDATE LOG:
%   10/06/2021 - Drew Sloan - First function implementation, adapted from
%       LED_Detection_Task_Send_Error_Report.m.
%

if isa(msg,'MException')                                                    %If the message to send is an error exception...
    txt = getReport(msg,'extended');                                        %Get an extended report about the error.
    a = strfind(txt,'<a');                                                  %Find all hyperlink starts in the text.
    for i = length(a):-1:1                                                  %Step backwards through all hyperlink commands.
        j = find(txt(a(i):end) == '>',1,'first') + a(i) - 1;                %Find the end of the hyperlink start.
        txt(a(i):j) = [];                                                   %Kick out all hyperlink calls.
    end
    a = strfind(txt,'a>') + 1;                                              %Find all hyperlink ends in the text.
    for i = length(a):-1:1                                                  %Step backwards through all hyperlink commands.
        j = find(txt(1:a(i)) == '<',1,'last');                              %Find the end of the hyperlink end.
        txt(j:a(i)) = [];                                                   %Kick out all hyperlink calls.
    end
else                                                                        %Otherwise, if the message to send isn't an error exception...
    if iscell(msg)                                                          %If the message text is a cell array of strings.
        txt = sprintf('%s\n',msg{:});                                       %Convert the cell array to a continuous string.
    elseif ischar(msg)                                                      %Otherwise, if the message text is already a string...
        txt = msg;                                                          %Send the message text as-is.
    else                                                                    %Otherwise, for all other messages...
        return                                                              %Skip execution of the rest of the function.
    end    
end
[~,source] = system('hostname');                                            %Use the computer hostname as the source.
subject = sprintf('%s Error Report From: %s',task_type,source);              Create a subject line.
subject(subject < 32) = [];                                                 %Kick out all special characters from the subject line.
if isdeployed                                                               %If this is deployed code...
    [~, result] = system('path');                                           %Grab the current environmental path variable.
    path = char(regexpi(result, 'Path=(.*?);', 'tokens', 'once'));          %Find the directory pertaining to the current compiled program.
    program = [path '\subfuns\vulintus_send_error_report.exe'];             %Add the full path to the error-reporting program name.    
    cmd = sprintf('"%s" "%s" "%s" "%s"',program,target,subject,txt);        %Create a command-line call for the error-reporting program.
    task = lower(task_type);                                                %Conver the task type to lower case.
    fprintf(1,'Reporting %s error to %s\n',task,target);                    %Show that the error reporting program is being run on the command line.
    [~, cmdout] = system(cmd);                                              %Call the error reporting program.
    fprintf(1,'\t%s\n',cmdout);                                             %Return any reply to the command line.
else                                                                        %Otherwise, if the code isn't deployed...
    Vulintus_Send_Error_Report(target,subject,txt);                         %Use the common subfunction to send the error report.
end


%% ***********************************************************************
function Vulintus_Behavior_Set_Datapath(hObject,~)

%
%Vulintus_Behavior_Set_Datapath.m - Vulintus, Inc.
%
%   VULINTUS_BEHAVIOR_SET_DATAPATH is a Vulintus behavioral task toolbox
%   function that allows the user to update the default path for session 
%   records and updates the configuration file to
%   reflect the new path.
%   
%   UPDATE LOG:
%   11/29/2021 - Drew Sloan - Function first created, copied from
%       LED_Detection_Task_Set_Datapath.m.
%

handles = guidata(hObject);                                                 %Load the handles structure from the GUI.

fprintf(1,'Need to finish coding: %s\n',mfilename); 


%% ***********************************************************************
function Vulintus_Behavior_Set_Error_Reporting(hObject,~)

%
%Vulintus_Behavior_Set_Error_Reporting.m - Vulintus, Inc.
%
%   VULINTUS_BEHAVIOR_SET_ERROR_REPORTING is a Vulintus behavior program
%   toolbox function that is called whenever the user selects "On" or "Off"
%   for the Automatic Error Reporting feature under the GUI Preferences 
%   menu. Use of this function requires program parameters to be tied to
%   the calling figure with the "guidata" function, and requires that the
%   figure contain uimenu controls with the following names:
%
%       handles.menu.pref.err_report_on
%       handles.menu.pref.err_report_off
%   
%   UPDATE LOG:
%   11/29/2019 - Drew Sloan - First function implementation, adapted from
%       Vibrotactile_Detection_Task_Set_Error_Reporting.m.
%

handles = guidata(gcbf);                                                    %Grab the handles structure from the main figure.
str = get(hObject,'label');                                                 %Grab the string property from the selected menu option.
if strcmpi(str,'on')                                                        %If the user selected to turn error reporting on...
    handles.enable_error_reporting = 1;                                     %Enable error-reporting.
    set(handles.menu.pref.err_report_on,'checked','on');                    %Check the "On" option.
    set(handles.menu.pref.err_report_off,'checked','off');                  %Uncheck the "Off" option.
else                                                                        %Otherwise, if the user selected to turn error reporting off...
    handles.enable_error_reporting = 0;                                     %Disable error-reporting.
    set(handles.menu.pref.err_report_on,'checked','off');                   %Uncheck the "On" option.
    set(handles.menu.pref.err_report_off,'checked','on');                   %Check the "Off" option.
end
guidata(gcbf,handles);                                                      %Pin the handles structure back to the main figure.


%% ***********************************************************************
function Vulintus_Behavior_Write_Config(filename, handles, fields)

%
%Vulintus_Behavior_Write_Config.m - Vulintus, Inc.
%
%   This function create a *.config file linking the specificed 
%   customizable behavioral parameters ("fields") stored in a configuration
%   structure ("handles") to currently-set values.
%   
%   UPDATE LOG:
%   10/05/2021 - Drew Sloan - Function first created, adapted from
%       LED_Detection_Task_Write_Config.m.
%


[fid, errmsg] = fopen(filename,'wt');                                       %Create a new configuration file.
if fid == -1                                                                %If a file could not be created...    
    error(['ERROR in LED_DETECTION_TASK_WRITE_CONFIG: Could not create '...
        'configuration file:\n\t%s\n\n\t%s'],filename, errmsg);             %Throw an error.
end

if ~isempty(fields)                                                         %If the fields input isn't empty...
    if ~iscell(fields)                                                      %If the fields input isn't a cell array...
        fields = {fields};                                                  %Convert the fields input to a cell array.
    end
    for f = 1:length(fields)                                                %Step through each field.
        if ~ischar(fields{f})                                               %If the field value isn't a character array...
            warning(['A non-character field input in the '...
                'configuration file write function was ignored.']);         %Show a warning.
        elseif ~any(strcmpi(fieldnames(handles),fields{f}))                 %If the field value doesn't match any fields in the handles structure..
            warning(['The specified field "' fields{f} '"  isn''t '...
                'a recognized field of the handles structure, '...
                'it will be ignored by the configuration file '...
                'write function']);                                         %Show a warning.
        else                                                                %Otherwise...
            temp = upper(fields{f});                                        %Grab the specified field name.
            temp(temp == '_') = ' ';                                        %Replace all underscores with spaces.
            fprintf(fid,'%s: ',temp);                                       %Print the field name to the configuration file.
            val = handles.(fields{f});                                      %Grab the value of the specified handles field.
            if ischar(val)                                                  %If the value is a string...
                fprintf(fid,'%s\n',val);                                    %Print the value to the configuration file.
            elseif isnumeric(val)                                           %If the value is numeric...
                if numel(val) > 1                                           %If there's more than one value...
                    fprintf(fid,'[');                                       %Print a left bracket to the configuration file.
                    for i = 1:numel(val)                                    %Step through each value...
                        fprintf(fid,'%s',num2str(val(i)));                  %Print each value as a string.
                        if i < numel(val)                                   %If this isn't the last value.
                            fprintf(fid,' ');                               %Print a space to the configuration file.
                        end
                    end
                    fprintf(fid,']\n');                                     %Print a right bracket and carriage return to the configuration file.
                else                                                        %Otherwise...
                    fprintf(fid,'%s\n',num2str(val));                       %Print the value and a carriage return to the configuration file.
                end
            end
        end
    end
end
fclose(fid);                                                                %Close the configuration file.


%% ***********************************************************************
function subject_list = Vulintus_Load_Previous_Subjects(sys_name,config_path,varargin)

%
%Vulintus_Load_Previous_Subjects.m - Vulintus, Inc.
%
%   VULINTUS_LOAD_PREVIOUS_SUBJECTS is a Vulintus behavior program toolbox
%   function that loads the list of previous subjects run on the specified
%   Vulintus system ("sys_name") from the specified directory
%   ("config_path").
%   
%   UPDATE LOG:
%   11/29/2021 - Drew Sloan - Function first created.
%

if ~any(strcmpi(sys_name,...
        {'mototrak','omnitrak','sensitrak','habitrak','omnihome'}))         %If the specified system name doesn't match any Vulintus system...
    error(['ERROR IN VULINTUS_LOAD_PREVIOUS_SUBJECTS: Specified system '...
        '"%" isn''t a recognized Vulintus sytem!'],sys_name);               %Throw an error.
end

subject_file = fullfile(config_path,...
    [lower(sys_name) '_subject_list.txt']);                                 %Set the expected filename of the configuration file.
placeholder = fullfile(config_path,...
    [lower(sys_name) '_subject_list_placeholder.temp']);                    %Set the filename for the temporary placeholder file.

if ~exist(subject_file,'file')                                              %If no subject file exists...
    subject_list = {};                                                      %Return empty brackets.
    return                                                                  %Skip execution of the rest of the function.
end

if exist(placeholder,'file')                                                %If the placeholder file exists...
    temp = dir(placeholder);                                                %Grab the file information for the placeholder file.
    while exist(placeholder,'file') && now - temp.datenum < 1/86400         %Loop until the placeholder is deleted or until 1 second has passed.
        pause(0.1);                                                         %Pause for 100 milliseconds.
    end
    if exist(placeholder,'file')                                            %If the placeholder still exists...
        delete(placeholder);                                                %Delete the placeholder file.
    end
end

subject_list = Vulintus_Read_TSV_File(subject_file);                        %Read in the subject list from the TSV-formated file.

if nargin > 2 && ishandle(varargin{1})                                      %If a dropdown menu handle was provided... 
    subject_list(end + (1:2)) = ...
        {'<Add New Subject>';'<Edit Subject List>'};                        %Add options for adding a new subject or editing the list.
    varargin{1}.Items = subject_list;                                       %Update the subject drop-down items.
    varargin{1}.Value = subject_list{1};                                    %Set the initially selected subject to the first value.
end


%% ***********************************************************************
function Vulintus_Open_Directory(~,~,datapath)

%
%Vulintus_Open_Directory.m - Vulintus, Inc.
%
%   VULINTUS_OPEN_DIRECTORY will open the directory specified by "datapath" 
%   in a separate Windows Explorer window.
%
%   UPDATE LOG:
%   11/29/2021 - Drew Sloan - Function converted to a Vulintus toolbox
%       function, adapted from LED_Detection_Task_Open_Data_Directory.m.
%

system(['explorer ' datapath]);                                             %Open the specified directory in Windows Explorer.


%% ***********************************************************************
function Vulintus_Open_Google_Spreadsheet(~,~,url)

%
%Vulintus_Open_Google_Spreadsheet.m - Vulintus, Inc.
%
%   VULINTUS_OPEN_GOOGLE_SPREADSHEET opens the Google Doc specified by
%   "url" in the user's default browser.
%   
%   UPDATE LOG:
%   11/29/2021 - Drew Sloan - Function converted to a Vulintus toolbox
%       function, adapted from
%       Vibrotactile_Detection_Task_Open_Google_Spreadsheet.m
%

if strncmpi(url,'https://docs.google.com/spreadsheet/pub',39)               %If the URL is in the old-style format...
    i = strfind(url,'key=') + 4;                                            %Find the start of the spreadsheet key.
    key = url(i:i+43);                                                      %Grab the 44-character spreadsheet key.
else                                                                        %Otherwise...
    i = strfind(url,'/d/') + 3;                                             %Find the start of the spreadsheet key.
    key = url(i:i+43);                                                      %Grab the 44-character spreadsheet key.
end
str = sprintf('https://docs.google.com/spreadsheets/d/%s/',key);            %Create the Google spreadsheet general URL from the spreadsheet key.
web(str,'-browser');                                                        %Open the Google spreadsheet in the default system browser.


%% ***********************************************************************
function Vulintus_Set_Global_Run(~,~,run_val)

%
%Vulintus_Set_Global_Run.m - Vulintus, Inc.
%
%   VULINTUS_SET_GLOBAL_RUN declares a global variable "run" and then sets
%   the value of that variable. The global "run" variable is used thoughout
%   Vulintus behavior programs to control monitoring loops and transistions
%   between program functions.
%   
%   UPDATE LOG:
%   11/30/2021 - Drew Sloan - Function first create to fix issues with code
%       directly evaluated from uibutton ButtonPushedFcn callbacks.
%

global run;                                                                 %Declare a global run variable.
run = run_val;                                                              %Set the run variable to the specified value.
fprintf(1,'global run = %1.1f\n',run);                                      %Print the value of the global run variable to the command line.


%% ***********************************************************************
function port_list = Vulintus_Serial_Port_List

%Vulintus_Serial_Port_List.m - Vulintus, Inc.
%
%   VULINTUS_SERIAL_PORT_LIST finds all connected serial port devices and
%   pairs the assigned COM port with device descriptions stored in the
%   system registry.
%
%   UPDATE LOG:
%   11/29/2021 - Drew Sloan - Function first created.
%

ports = serialportlist('all');                                              %Grab all serial ports.
if isempty(ports)                                                           %If no serial ports were found...
    port_list = {};                                                         %Set the function output to empty.
    return                                                                  %Skip execution of the rest of the function.
end
port_list = cell(numel(ports),3);                                           %Create an N-by-3 cell array to hold port info.

busyports = serialportlist('available');                                    %Find all ports that are currently available.
for i = 1:numel(ports)                                                      %Step through each port.
    port_list{i,1} = ports{i};                                              %Copy the port name to the first column of the list.
    if any(strcmpi(port_list{i,1},busyports))                               %If the serial port is available...
        port_list{i,2} = 'available';                                       %List the port as available.
    else                                                                    %Otherwise...
        port_list{i,2} = 'busy';                                            %List the port as busy.
    end
end

key = 'HKEY_LOCAL_MACHINE\SYSTEM\CurrentControlSet\Enum\USB\';              %Set the registry query field.
[~, txt] = dos(['REG QUERY ' key ' /s /f "FriendlyName" /t "REG_SZ"']);     %Query the registry for all USB devices.
for i = 1:size(port_list,1)                                                 %Step through each port.
    j = strfind(txt,['(' ports{i} ')']);                                    %Find the port in the USB device list.    
    if ~isempty(j)                                                          %If a matching port was found...
        k = strfind(txt(1:j(end)),'REG_SZ');                                %Find the REG_SZ preceding the prot description.
        if any(k)                                                           %If the REG_SZ was found...
            port_list{i,3} = strtrim(txt(k(end)+7:j(end)-1));               %Grab the port description.
        end
    end
end


%% ***********************************************************************
function serial_codes = Load_MotoTrak_Serial_Codes(ver)

%LOAD_MOTOTRAK_SERIAL_CODES.m
%
%	Vulintus, Inc.
%
%	MotoTrak serial communication code library.
%
%	Library V2 documentation:
%	https://docs.google.com/spreadsheets/d/e/2PACX-1vReo5eWk6dJPhLLSyOjzEkLDV0jcmT-TpUhvU49oHJ0S6veWHT8HyJVZmaRD_IX6uC9FPhcvgqdY_mW/pubhtml
%
%	Library V2 documentation:
%	https://docs.google.com/spreadsheets/d/e/2PACX-1vQinoUdNJ9lOkU2rXf7XYloEV3dRdZEd-AJRCSSkMoRjaA03AsaVFRaJIMWbD7IIyDRDrkSpkOE6Qp1/pubhtml
%
%	This file was programmatically generated: 10-Sep-2021 10:50:47
%	by script: Update_MotoTrak_Libraries.m
%

serial_codes = [];

switch ver

	case 2.00

		serial_codes.CUR_DEF_VERSION = 200;

		serial_codes.SKETCH_VERIFY = 65;
		serial_codes.GET_SKETCH_VERSION = 90;
		serial_codes.GET_SERIAL_LIB_VER = 91;
		serial_codes.GET_BOOTH_NUMBER = 66;
		serial_codes.DEVICE_ID = 68;

		serial_codes.READ_DEVICE_VAL = 77;
		serial_codes.RESET_COUNTER = 76;
		serial_codes.STREAM_ENABLE = 103;
		serial_codes.SET_STREAM_ORDER = 97;
		serial_codes.RETURN_STREAM_ORDER = 100;
		serial_codes.SET_STREAM_PERIOD = 101;
		serial_codes.RETURN_STREAM_PERIOD = 102;
		serial_codes.SET_EVENT_INPUT = 105;
		serial_codes.RETURN_EVENT_INPUT = 106;
		serial_codes.SET_EVENT_SIZE = 107;
		serial_codes.RETURN_EVENT_SIZE = 108;

		serial_codes.SAVE_1BYTE_EEPROM = 69;
		serial_codes.READ_1BYTE_EEPROM = 70;
		serial_codes.SAVE_2BYTES_EEPROM = 67;
		serial_codes.READ_2BYTES_EEPROM = 73;
		serial_codes.SAVE_4BYTES_EEPROM = 71;
		serial_codes.READ_4BYTES_EEPROM = 72;

		serial_codes.TRIGGER_FEEDER = 87;
		serial_codes.STOP_FEED = 86;
		serial_codes.SET_FEED_TRIG_DUR = 53;
		serial_codes.RETURN_FEED_TRIG_DUR = 52;

		serial_codes.SET_AP_DIST = 110;
		serial_codes.RETURN_AP_DIST = 111;
		serial_codes.RETURN_AP_POS = 112;

		serial_codes.PLAY_TONE = 49;
		serial_codes.STOP_TONE = 50;
		serial_codes.SET_TONE_VOLUME = 54;
		serial_codes.RETURN_TONE_VOLUME = 59;
		serial_codes.SET_TONE_INDEX = 41;
		serial_codes.RETURN_TONE_INDEX = 42;
		serial_codes.SET_TONE_FREQ = 43;
		serial_codes.RETURN_TONE_FREQ = 44;
		serial_codes.SET_TONE_DUR = 45;
		serial_codes.RETURN_TONE_DUR = 46;
		serial_codes.SET_TONE_TYPE = 47;
		serial_codes.RETURN_TONE_TYPE = 48;
		serial_codes.SET_TONE_MON = 37;
		serial_codes.RETURN_TONE_MON = 38;
		serial_codes.SET_TONE_THRESH = 39;
		serial_codes.RETURN_TONE_THRESH = 40;
		serial_codes.RETURN_MAX_TONES = 51;

		serial_codes.SEND_TRIGGER = 88;
		serial_codes.STOP_TRIGGER = 104;
		serial_codes.SET_TRIG_INDEX = 78;
		serial_codes.RETURN_TRIG_INDEX = 79;
		serial_codes.SET_TRIG_DUR = 56;
		serial_codes.RETURN_TRIG_DUR = 55;
		serial_codes.SET_TRIG_TYPE = 80;
		serial_codes.RETURN_TRIG_TYPE = 81;
		serial_codes.SET_TRIG_MON = 82;
		serial_codes.RETURN_TRIG_MON = 83;
		serial_codes.SET_TRIG_THRESH = 84;
		serial_codes.RETURN_TRIG_THRESH = 85;

		serial_codes.SET_CAGE_LIGHTS = 57;
		serial_codes.RETURN_CAGE_LIGHTS = 58;

		serial_codes.CMD_SET_EEPROM_ADDR = 1;
		serial_codes.CMD_WRITE_EEPROM = 2;
		serial_codes.CMD_READ_EEPROM = 3;
		serial_codes.CMD_DEVICE_READING = 4;
		serial_codes.CMD_STREAM_ENABLE = 5;
		serial_codes.CMD_SET_STREAM_ORDER = 6;
		serial_codes.CMD_SET_STREAM_PERIOD = 7;
		serial_codes.CMD_SET_EVENT_INPUT = 8;
		serial_codes.CMD_SET_EVENT_SIZE = 9;
		serial_codes.CMD_SET_FEED_TRIG_DUR = 10;
		serial_codes.CMD_SET_TONE_INDEX = 11;
		serial_codes.CMD_SET_TONE_FREQ = 12;
		serial_codes.CMD_SET_TONE_DUR = 13;
		serial_codes.CMD_SET_TONE_TYPE = 14;
		serial_codes.CMD_SET_TONE_MON = 15;
		serial_codes.CMD_SET_TONE_THRESH = 16;
		serial_codes.CMD_PLAY_TONE = 17;
		serial_codes.CMD_SEND_TRIGGER = 18;
		serial_codes.CMD_SET_TRIG_INDEX = 19;
		serial_codes.CMD_SET_TRIG_DUR = 20;
		serial_codes.CMD_SET_TRIG_TYPE = 21;
		serial_codes.CMD_SET_TRIG_MON = 22;
		serial_codes.CMD_SET_TRIG_THRESH = 23;
		serial_codes.CMD_READ_AP_DIST = 24;
		serial_codes.CMD_SEND_AP_COMM = 25;
		serial_codes.CMD_SET_CAGE_LIGHTS = 26;
		serial_codes.CMD_SET_TONE_VOLUME = 27;

		serial_codes.EEPROM_BOOTH_NUM = 0;

		serial_codes.EEPROM_CAL_BASE_INT = 4;

		serial_codes.EEPROM_CAL_FORCE_INT = 6;

		serial_codes.EEPROM_CAL_TICK_INT = 8;

		serial_codes.EEPROM_LEVER_RANGE = 126;

		serial_codes.EEPROM_SN = 10;

		serial_codes.EEPROM_BOOTH_ID = 14;

		serial_codes.EEPROM_CAL_BASE_FL = 38;

		serial_codes.EEPROM_CAL_SLOPE_FL = 42;


    otherwise

		serial_codes.CUR_DEF_VERSION = 210;

		serial_codes.SKETCH_VERIFY = 65;
		serial_codes.SET_BOOTH_NUMBER = 67;
		serial_codes.GET_SKETCH_VER = 110;
		serial_codes.GET_BOOTH_NUMBER = 111;
		serial_codes.DEVICE_ID = 112;
		serial_codes.GET_SERIAL_LIB_VER = 113;

		serial_codes.READ_1BYTE_EEPROM = 120;
		serial_codes.SAVE_1BYTE_EEPROM = 121;
		serial_codes.READ_2BYTES_EEPROM = 122;
		serial_codes.SAVE_2BYTES_EEPROM = 123;
		serial_codes.READ_4BYTES_EEPROM = 124;
		serial_codes.SAVE_4BYTES_EEPROM = 125;

		serial_codes.STREAM_ENABLE = 130;
		serial_codes.RETURN_STREAM_PERIOD = 131;
		serial_codes.SET_STREAM_PERIOD = 132;
		serial_codes.RETURN_STREAM_ORDER = 133;
		serial_codes.SET_STREAM_ORDER = 134;
		serial_codes.RETURN_EVENT_INPUT = 135;
		serial_codes.SET_EVENT_INPUT = 136;
		serial_codes.RETURN_EVENT_SIZE = 137;
		serial_codes.SET_EVENT_SIZE = 138;
		serial_codes.READ_DEVICE_VAL = 139;
		serial_codes.RESET_COUNTER = 140;

		serial_codes.RETURN_AP_DIST = 150;
		serial_codes.SET_AP_DIST = 151;

		serial_codes.TRIGGER_FEEDER = 160;
		serial_codes.STOP_FEED = 161;
		serial_codes.RETURN_FEED_TRIG_DUR = 162;
		serial_codes.SET_FEED_TRIG_DUR = 163;

		serial_codes.RETURN_CAGE_LIGHTS = 170;
		serial_codes.SET_CAGE_LIGHTS = 171;

		serial_codes.PLAY_TONE = 180;
		serial_codes.STOP_TONE = 181;
		serial_codes.RETURN_TONE_INDEX = 182;
		serial_codes.SET_TONE_INDEX = 183;
		serial_codes.RETURN_TONE_FREQ = 184;
		serial_codes.SET_TONE_FREQ = 185;
		serial_codes.RETURN_TONE_DUR = 186;
		serial_codes.SET_TONE_DUR = 187;
		serial_codes.RETURN_TONE_TYPE = 188;
		serial_codes.SET_TONE_TYPE = 189;
		serial_codes.RETURN_TONE_MON = 190;
		serial_codes.SET_TONE_MON = 191;
		serial_codes.RETURN_TONE_THRESH = 192;
		serial_codes.SET_TONE_THRESH = 193;
		serial_codes.RETURN_MAX_TONES = 194;

		serial_codes.SEND_TRIGGER = 200;
		serial_codes.STOP_TRIGGER = 201;
		serial_codes.RETURN_TRIG_INDEX = 202;
		serial_codes.SET_TRIG_INDEX = 203;
		serial_codes.RETURN_TRIG_DUR = 204;
		serial_codes.SET_TRIG_DUR = 205;
		serial_codes.RETURN_TRIG_TYPE = 206;
		serial_codes.SET_TRIG_TYPE = 207;
		serial_codes.RETURN_TRIG_MON = 208;
		serial_codes.SET_TRIG_MON = 209;
		serial_codes.RETURN_TRIG_THRESH = 210;
		serial_codes.SET_TRIG_THRESH = 211;

		serial_codes.RETURN_DAC_STATUS = 220;
		serial_codes.RETURN_DAC_MODE = 221;
		serial_codes.SET_DAC_MODE = 222;

		serial_codes.VIB_TOGGLE = 33;
		serial_codes.RETURN_VIB_DUR = 34;
		serial_codes.SET_VIB_DUR = 35;
		serial_codes.RETURN_VIB_IPI = 36;
		serial_codes.SET_VIB_IPI = 37;
		serial_codes.RETURN_VIB_N = 38;
		serial_codes.SET_VIB_N = 39;
		serial_codes.RETURN_VIB_GAP_START = 40;
		serial_codes.SET_VIB_GAP_START = 41;
		serial_codes.RETURN_VIB_GAP_STOP = 42;
		serial_codes.SET_VIB_GAP_STOP = 43;
		serial_codes.START_VIB = 44;
		serial_codes.STOP_VIB = 45;
		serial_codes.VIB_MASK_ENABLE = 46;
		serial_codes.RETURN_VIB_TONE_FREQ = 47;
		serial_codes.SET_VIB_TONE_FREQ = 58;
		serial_codes.RETURN_VIB_TONE_DUR = 59;
		serial_codes.SET_VIB_TONE_DUR = 60;
		serial_codes.RETURN_VIB_TASK_MODE = 61;
		serial_codes.SET_VIB_TASK_MODE = 62;
		serial_codes.RETURN_VIB_INDEX = 63;
		serial_codes.SET_VIB_INDEX = 64;

		serial_codes.BWC_GET_BOOTH_NUMBER = 66;
		serial_codes.BWC_GET_SKETCH_VER = 90;
		serial_codes.BWC_SET_AP_DIST = 48;
		serial_codes.BWC_RETURN_FEED_TRIG_DUR = 52;
		serial_codes.BWC_SET_FEED_TRIG_DUR = 53;
		serial_codes.BWC_TRIGGER_FEEDER = 87;
		serial_codes.BWC_FEED = 51;
		serial_codes.BWC_SEND_TRIGGER = 88;
		serial_codes.BWC_STIMULATE = 54;
		serial_codes.BWC_RETURN_TRIG_DUR = 55;
		serial_codes.BWC_SET_TRIG_DUR = 56;
		serial_codes.BWC_SET_CAGE_LIGHTS = 57;
		serial_codes.BWC_DEVICE_ID = 68;
		serial_codes.BWC_KNOB_TOGGLE = 69;
		serial_codes.BWC_READ_DEVICE_VAL = 77;
		serial_codes.BWC_GET_BASELINE = 78;
		serial_codes.BWC_SET_BASELINE = 79;
		serial_codes.BWC_GET_CAL_GRAMS = 80;
		serial_codes.BWC_SET_CAL_GRAMS = 81;
		serial_codes.BWC_GET_CAL_TICKS = 82;
		serial_codes.BWC_SET_CAL_TICKS = 83;
		serial_codes.BWC_SET_STREAM_PERIOD = 101;
		serial_codes.BWC_RETURN_STREAM_PERIOD = 102;
		serial_codes.BWC_STREAM_ENABLE = 103;
		serial_codes.BWC_PLAY_HIT_SOUND = 74;
		serial_codes.BWC_PLAY_1000HZ_TONE = 49;
		serial_codes.BWC_PLAY_1100HZ_TONE = 50;

		serial_codes.CMD_SET_EEPROM_ADDR = 1;
		serial_codes.CMD_WRITE_EEPROM = 2;
		serial_codes.CMD_READ_EEPROM = 3;
		serial_codes.CMD_DEVICE_READING = 4;
		serial_codes.CMD_STREAM_ENABLE = 5;
		serial_codes.CMD_SET_STREAM_ORDER = 6;
		serial_codes.CMD_SET_STREAM_PERIOD = 7;
		serial_codes.CMD_SET_EVENT_INPUT = 8;
		serial_codes.CMD_SET_EVENT_SIZE = 9;
		serial_codes.CMD_SET_FEED_TRIG_DUR = 10;
		serial_codes.CMD_SET_TONE_INDEX = 11;
		serial_codes.CMD_SET_TONE_FREQ = 12;
		serial_codes.CMD_SET_TONE_DUR = 13;
		serial_codes.CMD_SET_TONE_TYPE = 14;
		serial_codes.CMD_SET_TONE_MON = 15;
		serial_codes.CMD_SET_TONE_THRESH = 16;
		serial_codes.CMD_PLAY_TONE = 17;
		serial_codes.CMD_SEND_TRIGGER = 18;
		serial_codes.CMD_SET_TRIG_INDEX = 19;
		serial_codes.CMD_SET_TRIG_DUR = 20;
		serial_codes.CMD_SET_TRIG_TYPE = 21;
		serial_codes.CMD_SET_TRIG_MON = 22;
		serial_codes.CMD_SET_TRIG_THRESH = 23;
		serial_codes.CMD_READ_AP_DIST = 24;
		serial_codes.CMD_SEND_AP_COMM = 25;
		serial_codes.CMD_SET_CAGE_LIGHTS = 26;
		serial_codes.CMD_RETURN_DAC_MODE = 27;
		serial_codes.CMD_SET_DAC_MODE = 28;
		serial_codes.CMD_SET_DAC_INDEX = 29;
		serial_codes.CMD_BWC_MODE_2 = 30;
		serial_codes.CMD_BWC_MODE_3 = 31;
		serial_codes.CMD_BWC_MODE_7 = 32;
		serial_codes.CMD_BWC_MODE_8 = 33;
		serial_codes.CMD_BWC_MODE_13 = 34;
		serial_codes.CMD_BWC_MODE_16 = 35;
		serial_codes.CMD_BWC_MODE_17 = 36;
		serial_codes.CMD_BWC_MODE_104 = 37;
		serial_codes.CMD_BWC_MODE_105 = 38;
		serial_codes.CMD_BWC_MODE_106 = 39;
		serial_codes.CMD_BWC_MODE_107 = 40;
		serial_codes.CMD_BWC_IGNORE = 41;
		serial_codes.CMD_SET_VIB_DUR = 42;
		serial_codes.CMD_SET_VIB_IPI = 43;
		serial_codes.CMD_SET_VIB_N = 44;
		serial_codes.CMD_SET_VIB_GAP_START = 45;
		serial_codes.CMD_SET_VIB_GAP_STOP = 46;
		serial_codes.CMD_VIB_MASK_ENABLE = 47;
		serial_codes.CMD_SET_VIB_TONE_FREQ = 48;
		serial_codes.CMD_SET_VIB_TONE_DUR = 49;
		serial_codes.CMD_SET_VIB_TASK_MODE = 50;
		serial_codes.CMD_SET_VIB_INDEX = 51;

		serial_codes.EEPROM_BOOTH_NUM = 0;

		serial_codes.EEPROM_CAL_BASE_INT = 4;

		serial_codes.EEPROM_CAL_FORCE_INT = 6;

		serial_codes.EEPROM_CAL_TICK_INT = 8;

		serial_codes.EEPROM_LEVER_RANGE = 126;

		serial_codes.EEPROM_SN = 10;

		serial_codes.EEPROM_BOOTH_ID = 14;

		serial_codes.EEPROM_CAL_BASE_FL = 38;

		serial_codes.EEPROM_CAL_SLOPE_FL = 42;

end


%% ***********************************************************************
function block_codes = Load_OmniTrak_File_Block_Codes(ver)

%LOAD_OMNITRAK_FILE_BLOCK_CODES.m
%
%	Vulintus, Inc.
%
%	OmniTrak file format block code libary.
%
%	Library V1 documentation:
%	https://docs.google.com/spreadsheets/d/e/2PACX-1vSt8EQXvF5DNkU8MrZYNL_1TcYMDagQc-U6WyK51xt2nk6oHyXr6Z0jQPUfQTLzla4QNMagKPDmxKJ0/pubhtml
%
%	This function was programmatically generated: 10-Dec-2021 11:45:05
%

block_codes = [];

switch ver

	case 1

		block_codes.CUR_DEF_VERSION = 1;

		block_codes.OMNITRAK_FILE_VERIFY = 43981;                           %First unsigned 16-bit integer written to every *.OmniTrak file to identify the file type, has a hex value of 0xABCD.

		block_codes.FILE_VERSION = 1;                                       %The version of the file format used.
		block_codes.MS_FILE_START = 2;                                      %Value of the SoC millisecond clock at file creation.
		block_codes.MS_FILE_STOP = 3;                                       %Value of the SoC millisecond clock when the file is closed.
		block_codes.SUBJECT_DEPRECATED = 4;                                 %A single subject's name.

		block_codes.CLOCK_FILE_START = 6;                                   %Computer clock serial date number at file creation (local time).
		block_codes.CLOCK_FILE_STOP = 7;                                    %Computer clock serial date number when the file is closed (local time).

		block_codes.DEVICE_FILE_INDEX = 10;                                 %The device's current file index.

		block_codes.NTP_SYNC = 20;                                          %A fetched NTP time (seconds since January 1, 1900) at the specified SoC millisecond clock time.
		block_codes.NTP_SYNC_FAIL = 21;                                     %Indicates the an NTP synchonization attempt failed.
		block_codes.MS_US_CLOCK_SYNC = 22;                                  %The current SoC microsecond clock time at the specified SoC millisecond clock time.
		block_codes.MS_TIMER_ROLLOVER = 23;                                 %Indicates that the millisecond timer rolled over since the last loop.
		block_codes.US_TIMER_ROLLOVER = 24;                                 %Indicates tha the microsecond timer rolled over since the last loop.
		block_codes.TIME_ZONE_OFFSET = 25;                                  %Computer clock time zone offset from UTC.

		block_codes.RTC_STRING_DEPRECATED = 30;                             %Current date/time string from the real-time clock.
		block_codes.RTC_STRING = 31;                                        %Current date/time string from the real-time clock.
		block_codes.RTC_VALUES = 32;                                        %Current date/time values from the real-time clock.

		block_codes.ORIGINAL_FILENAME = 40;                                 %The original filename for the data file.
		block_codes.RENAMED_FILE = 41;                                      %A timestamped event to indicate when a file has been renamed by one of Vulintus' automatic data organizing programs.
		block_codes.DOWNLOAD_TIME = 42;                                     %A timestamp indicating when the data file was downloaded from the OmniTrak device to a computer.
		block_codes.DOWNLOAD_SYSTEM = 43;                                   %The computer system name and the COM port used to download the data file form the OmniTrak device.

		block_codes.INCOMPLETE_BLOCK = 50;                                  %Indicates that the file will end in an incomplete block.

		block_codes.USER_TIME = 60;                                         %Date/time values from a user-set timestamp.

		block_codes.SYSTEM_TYPE = 100;                                      %Vulintus system ID code (1 = MotoTrak, 2 = OmniTrak, 3 = HabiTrak, 4 = OmniHome, 5 = SensiTrak, 6 = Prototype).
		block_codes.SYSTEM_NAME = 101;                                      %System name.
		block_codes.SYSTEM_HW_VER = 102;                                    %Vulintus system hardware version.
		block_codes.SYSTEM_FW_VER = 103;                                    %System firmware version, written as characters.
		block_codes.SYSTEM_SN = 104;                                        %System serial number, written as characters.
		block_codes.SYSTEM_MFR = 105;                                       %Manufacturer name for non-Vulintus systems.
		block_codes.COMPUTER_NAME = 106;                                    %Windows PC computer name.
		block_codes.COM_PORT = 107;                                         %The COM port of a computer-connected system.

		block_codes.PRIMARY_MODULE = 110;                                   %Primary module name, for systems with interchangeable modules.
		block_codes.PRIMARY_INPUT = 111;                                    %Primary input name, for modules with multiple input signals.

		block_codes.ESP8266_MAC_ADDR = 120;                                 %The MAC address of the device's ESP8266 module.
		block_codes.ESP8266_IP4_ADDR = 121;                                 %The local IPv4 address of the device's ESP8266 module.
		block_codes.ESP8266_CHIP_ID = 122;                                  %The ESP8266 manufacturer's unique chip identifier
		block_codes.ESP8266_FLASH_ID = 123;                                 %The ESP8266 flash chip's unique chip identifier

		block_codes.USER_SYSTEM_NAME = 130;                                 %The user's name for the system, i.e. booth number.

		block_codes.DEVICE_RESET_COUNT = 140;                               %The current reboot count saved in EEPROM or flash memory.

		block_codes.WINC1500_MAC_ADDR = 150;                                %The MAC address of the device's ATWINC1500 module.
		block_codes.WINC1500_IP4_ADDR = 151;                                %The local IPv4 address of the device's ATWINC1500 module.

		block_codes.BATTERY_SOC = 170;                                      %Current battery state-of charge, in percent, measured the BQ27441
		block_codes.BATTERY_VOLTS = 171;                                    %Current battery voltage, in millivolts, measured by the BQ27441
		block_codes.BATTERY_CURRENT = 172;                                  %Average current draw from the battery, in milli-amps, measured by the BQ27441
		block_codes.BATTERY_FULL = 173;                                     %Full capacity of the battery, in milli-amp hours, measured by the BQ27441
		block_codes.BATTERY_REMAIN = 174;                                   %Remaining capacity of the battery, in milli-amp hours, measured by the BQ27441
		block_codes.BATTERY_POWER = 175;                                    %Average power draw, in milliWatts, measured by the BQ27441
		block_codes.BATTERY_SOH = 176;                                      %Battery state-of-health, in percent, measured by the BQ27441
		block_codes.BATTERY_STATUS = 177;                                   %Combined battery state-of-charge, voltage, current, capacity, power, and state-of-health, measured by the BQ27441

		block_codes.FEED_SERVO_MAX_RPM = 190;                               %Actual rotation rate, in RPM, of the feeder servo (OmniHome) when set to 180 speed.
		block_codes.FEED_SERVO_SPEED = 191;                                 %Current speed setting (0-180) for the feeder servo (OmniHome).

		block_codes.SUBJECT_NAME = 200;                                     %A single subject's name.
		block_codes.GROUP_NAME = 201;                                       %The subject's or subjects' experimental group name.

		block_codes.EXP_NAME = 300;                                         %The user's name for the current experiment.
		block_codes.TASK_TYPE = 301;                                        %The user's name for task type, which can be a variant of the overall experiment type.

		block_codes.STAGE_NAME = 400;                                       %The stage name for a behavioral session.
		block_codes.STAGE_DESCRIPTION = 401;                                %The stage description for a behavioral session.

		block_codes.AMG8833_ENABLED = 1000;                                 %Indicates that an AMG8833 thermopile array sensor is present in the system.
		block_codes.BMP280_ENABLED = 1001;                                  %Indicates that an BMP280 temperature/pressure sensor is present in the system.
		block_codes.BME280_ENABLED = 1002;                                  %Indicates that an BME280 temperature/pressure/humidty sensor is present in the system.
		block_codes.BME680_ENABLED = 1003;                                  %Indicates that an BME680 temperature/pressure/humidy/VOC sensor is present in the system.
		block_codes.CCS811_ENABLED = 1004;                                  %Indicates that an CCS811 VOC/eC02 sensor is present in the system.
		block_codes.SGP30_ENABLED = 1005;                                   %Indicates that an SGP30 VOC/eC02 sensor is present in the system.
		block_codes.VL53L0X_ENABLED = 1006;                                 %Indicates that an VL53L0X time-of-flight distance sensor is present in the system.
		block_codes.ALSPT19_ENABLED = 1007;                                 %Indicates that an ALS-PT19 ambient light sensor is present in the system.
		block_codes.MLX90640_ENABLED = 1008;                                %Indicates that an MLX90640 thermopile array sensor is present in the system.
		block_codes.ZMOD4410_ENABLED = 1009;                                %Indicates that an ZMOD4410 VOC/eC02 sensor is present in the system.

		block_codes.AMG8833_THERM_CONV = 1100;                              %The conversion factor, in degrees Celsius, for converting 16-bit integer AMG8833 pixel readings to temperature.
		block_codes.AMG8833_THERM_FL = 1101;                                %The current AMG8833 thermistor reading as a converted float32 value, in Celsius.
		block_codes.AMG8833_THERM_INT = 1102;                               %The current AMG8833 thermistor reading as a raw, signed 16-bit integer.

		block_codes.AMG8833_PIXELS_CONV = 1110;                             %The conversion factor, in degrees Celsius, for converting 16-bit integer AMG8833 pixel readings to temperature.
		block_codes.AMG8833_PIXELS_FL = 1111;                               %The current AMG8833 pixel readings as converted float32 values, in Celsius.
		block_codes.AMG8833_PIXELS_INT = 1112;                              %The current AMG8833 pixel readings as a raw, signed 16-bit integers.

		block_codes.BME280_TEMP_FL = 1200;                                  %The current BME280 temperature reading as a converted float32 value, in Celsius.
		block_codes.BMP280_TEMP_FL = 1201;                                  %The current BMP280 temperature reading as a converted float32 value, in Celsius.
		block_codes.BME680_TEMP_FL = 1202;                                  %The current BME680 temperature reading as a converted float32 value, in Celsius.

		block_codes.BME280_PRES_FL = 1210;                                  %The current BME280 pressure reading as a converted float32 value, in Pascals (Pa).
		block_codes.BMP280_PRES_FL = 1211;                                  %The current BMP280 pressure reading as a converted float32 value, in Pascals (Pa).
		block_codes.BME680_PRES_FL = 1212;                                  %The current BME680 pressure reading as a converted float32 value, in Pascals (Pa).

		block_codes.BME280_HUM_FL = 1220;                                   %The current BM280 humidity reading as a converted float32 value, in percent (%).

		block_codes.VL53L0X_DIST = 1300;                                    %The current VL53L0X distance reading as a 16-bit integer, in millimeters (-1 indicates out-of-range).
		block_codes.VL53L0X_FAIL = 1301;                                    %Indicates the VL53L0X sensor experienced a range failure.

		block_codes.SGP30_SN = 1400;                                        %The serial number of the SGP30.

		block_codes.SGP30_EC02 = 1410;                                      %The current SGp30 eCO2 reading distance reading as a 16-bit integer, in parts per million (ppm).

		block_codes.SGP30_TVOC = 1420;                                      %The current SGp30 TVOC reading distance reading as a 16-bit integer, in parts per million (ppm).

		block_codes.MLX90640_DEVICE_ID = 1500;                              %The MLX90640 unique device ID saved in the device's EEPROM.
		block_codes.MLX90640_EEPROM_DUMP = 1501;                            %Raw download of the entire MLX90640 EEPROM, as unsigned 16-bit integers.
		block_codes.MLX90640_ADC_RES = 1502;                                %ADC resolution setting on the MLX90640 (16-, 17-, 18-, or 19-bit).
		block_codes.MLX90640_REFRESH_RATE = 1503;                           %Current refresh rate on the MLX90640 (0.25, 0.5, 1, 2, 4, 8, 16, or 32 Hz).
		block_codes.MLX90640_I2C_CLOCKRATE = 1504;                          %Current I2C clock freqency used with the MLX90640 (100, 400, or 1000 kHz).

		block_codes.MLX90640_PIXELS_TO = 1510;                              %The current MLX90640 pixel readings as converted float32 values, in Celsius.
		block_codes.MLX90640_PIXELS_IM = 1511;                              %The current MLX90640 pixel readings as converted, but uncalibrationed, float32 values.
		block_codes.MLX90640_PIXELS_INT = 1512;                             %The current MLX90640 pixel readings as a raw, unsigned 16-bit integers.

		block_codes.MLX90640_I2C_TIME = 1520;                               %The I2C transfer time of the frame data from the MLX90640 to the microcontroller, in milliseconds.
		block_codes.MLX90640_CALC_TIME = 1521;                              %The calculation time for the uncalibrated or calibrated image captured by the MLX90640.
		block_codes.MLX90640_IM_WRITE_TIME = 1522;                          %The SD card write time for the MLX90640 float32 image data.
		block_codes.MLX90640_INT_WRITE_TIME = 1523;                         %The SD card write time for the MLX90640 raw uint16 data.

		block_codes.ALSPT19_LIGHT = 1600;                                   %The current analog value of the ALS-PT19 ambient light sensor, as an unsigned integer ADC value.

		block_codes.ZMOD4410_MOX_BOUND = 1700;                              %The current lower and upper bounds for the ZMOD4410 ADC reading used in calculations.
		block_codes.ZMOD4410_CONFIG_PARAMS = 1701;                          %Current configuration values for the ZMOD4410.
		block_codes.ZMOD4410_ERROR = 1702;                                  %Timestamped ZMOD4410 error event.
		block_codes.ZMOD4410_READING_FL = 1703;                             %Timestamped ZMOD4410 reading calibrated and converted to float32.
		block_codes.ZMOD4410_READING_INT = 1704;                            %Timestamped ZMOD4410 reading saved as the raw uint16 ADC value.

		block_codes.ZMOD4410_ECO2 = 1710;                                   %Timestamped ZMOD4410 eCO2 reading.
		block_codes.ZMOD4410_IAQ = 1711;                                    %Timestamped ZMOD4410 indoor air quality reading.
		block_codes.ZMOD4410_TVOC = 1712;                                   %Timestamped ZMOD4410 total volatile organic compound reading.
		block_codes.ZMOD4410_R_CDA = 1713;                                  %Timestamped ZMOD4410 total volatile organic compound reading.

		block_codes.LSM303_ACC_SETTINGS = 1800;                             %Current accelerometer reading settings on any enabled LSM303.
		block_codes.LSM303_MAG_SETTINGS = 1801;                             %Current magnetometer reading settings on any enabled LSM303.
		block_codes.LSM303_ACC_FL = 1802;                                   %Current readings from the LSM303 accelerometer, as float values in m/s^2.
		block_codes.LSM303_MAG_FL = 1803;                                   %Current readings from the LSM303 magnetometer, as float values in uT.

		block_codes.SPECTRO_WAVELEN = 1900;                                 %Spectrometer wavelengths, in nanometers.
		block_codes.SPECTRO_TRACE = 1901;                                   %Spectrometer measurement trace.

		block_codes.PELLET_DISPENSE = 2000;                                 %Timestamped event for feeding/pellet dispensing.
		block_codes.PELLET_FAILURE = 2001;                                  %Timestamped event for feeding/pellet dispensing in which no pellet was detected.

		block_codes.HARD_PAUSE_START = 2010;                                %Timestamped event marker for the start of a session pause, with no events recorded during the pause.
		block_codes.HARD_PAUSE_START = 2011;                                %Timestamped event marker for the stop of a session pause, with no events recorded during the pause.
		block_codes.SOFT_PAUSE_START = 2012;                                %Timestamped event marker for the start of a session pause, with non-operant events recorded during the pause.
		block_codes.SOFT_PAUSE_START = 2013;                                %Timestamped event marker for the stop of a session pause, with non-operant events recorded during the pause.

		block_codes.POSITION_START_X = 2020;                                %Starting position of an autopositioner in just the x-direction, with distance in millimeters.
		block_codes.POSITION_MOVE_X = 2021;                                 %Timestamped movement of an autopositioner in just the x-direction, with distance in millimeters.
		block_codes.POSITION_START_XY = 2022;                               %Starting position of an autopositioner in just the x- and y-directions, with distance in millimeters.
		block_codes.POSITION_MOVE_XY = 2023;                                %Timestamped movement of an autopositioner in just the x- and y-directions, with distance in millimeters.
		block_codes.POSITION_START_XYZ = 2024;                              %Starting position of an autopositioner in the x-, y-, and z- directions, with distance in millimeters.
		block_codes.POSITION_MOVE_XYZ = 2025;                               %Timestamped movement of an autopositioner in the x-, y-, and z- directions, with distance in millimeters.

		block_codes.STREAM_INPUT_NAME = 2100;                               %Stream input name for the specified input index.

		block_codes.CALIBRATION_BASELINE = 2200;                            %Starting calibration baseline coefficient, for the specified module index.
		block_codes.CALIBRATION_SLOPE = 2201;                               %Starting calibration slope coefficient, for the specified module index.
		block_codes.CALIBRATION_BASELINE_ADJUST = 2202;                     %Timestamped in-session calibration baseline coefficient adjustment, for the specified module index.
		block_codes.CALIBRATION_SLOPE_ADJUST = 2203;                        %Timestamped in-session calibration slope coefficient adjustment, for the specified module index.

		block_codes.HIT_THRESH_TYPE = 2300;                                 %Type of hit threshold (i.e. peak force), for the specified input.

		block_codes.SECONDARY_THRESH_NAME = 2310;                           %A name/description of secondary thresholds used in the behavior.

		block_codes.INIT_THRESH_TYPE = 2320;                                %Type of initation threshold (i.e. force or touch), for the specified input.

		block_codes.REMOTE_MANUAL_FEED = 2400;                              %A timestamped manual feed event, triggered remotely.
		block_codes.HWUI_MANUAL_FEED = 2401;                                %A timestamped manual feed event, triggered from the hardware user interface.
		block_codes.FW_RANDOM_FEED = 2402;                                  %A timestamped manual feed event, triggered randomly by the firmware.
		block_codes.SWUI_MANUAL_FEED_DEPRECATED = 2403;                     %A timestamped manual feed event, triggered from a computer software user interface.
		block_codes.FW_OPERANT_FEED = 2404;                                 %A timestamped operant-rewarded feed event, trigged by the OmniHome firmware, with the possibility of multiple feedings.
		block_codes.SWUI_MANUAL_FEED = 2405;                                %A timestamped manual feed event, triggered from a computer software user interface.
		block_codes.SW_RANDOM_FEED = 2406;                                  %A timestamped manual feed event, triggered randomly by computer software.
		block_codes.SW_OPERANT_FEED = 2407;                                 %A timestamped operant-rewarded feed event, trigged by the PC-based behavioral software, with the possibility of multiple feedings.

		block_codes.MOTOTRAK_V3P0_OUTCOME = 2500;                           %MotoTrak version 3.0 trial outcome data.
		block_codes.MOTOTRAK_V3P0_SIGNAL = 2501;                            %MotoTrak version 3.0 trial stream signal.

		block_codes.OUTPUT_TRIGGER_NAME = 2600;                             %Name/description of the output trigger type for the given index.

		block_codes.VIBRATION_TASK_TRIAL_OUTCOME = 2700;                    %Vibration task trial outcome data.

		block_codes.LED_DETECTION_TASK_TRIAL_OUTCOME = 2710;                %LED detection task trial outcome data.
		block_codes.LIGHT_SRC_MODEL = 2711;                                 %Light source model name.
		block_codes.LIGHT_SRC_TYPE = 2712;                                  %Light source type (i.e. LED, LASER, etc).

		block_codes.ST_TACTILE_2AFC_TRIAL_OUTCOME = 2720;                   %SensiTrak tactile discrimination task trial outcome data.

		block_codes.MAX_ANGLE_POSSIBLE = 2800;                              %Maximum possble angle the proprioception module can do.

end


%% ***********************************************************************
function Vulintus_Send_Error_Report(recipient,subject,msg)

%
%Vulintus_Send_Error_Report.m - Vulintus, Inc.
%
%   Vulintus_Send_Error_Report sends an error report ("msg") by email to 
%   the specified recipient ("target") through the Vulintus dummy 
%   error-reporting account.
%
%   The funtion must be compiled for deployment. Compile using the
%   following command in the command line:
%   
%       mcc -e -v Vulintus_Send_Error_Report.m
%   
%   UPDATE LOG:
%   02/21/2017 - Drew Sloan - Added enabling of a STARTTLS command.
%

try                                                                         %Attempt to send an email with the error information.
    setpref('Internet','E_mail','error.report@vulintus.com');               %Set the default email sender to "error.report@vulintus.com".
    setpref('Internet','SMTP_Server','smtp.gmail.com');                     %Set the SMTP server to Gmail.
    setpref('Internet','SMTP_Username','error.report@vulintus.com');        %Set the SMTP username.
    setpref('Internet','SMTP_Password','vulintus');                         %Set the password for the error reporting account.
    props = java.lang.System.getProperties;                                 %Grab the javascript email properties.
    props.setProperty('mail.smtp.auth','true');                             %Set the email properties to enable gmail logins.
    props.setProperty('mail.smtp.starttls.enable','true');                  %Enable the STARTTLS command.
    props.setProperty('mail.smtp.socketFactory.class', ...
                      'javax.getprfenet.ssl.SSLSocketFactory');             %Create an SSL socket.                  
    props.setProperty('mail.smtp.socketFactory.port','465');                %Set the email socket to a secure port.
    sendmail(recipient,subject,msg);                                        %Email the new and old calibration values to the specified users.
catch err                                                                   %Otherwise...
    warning('%s - %s',err.identifier,err.message);                          %Show the error message as a warning.                                                                  
end


%% ***********************************************************************
function path = Vulintus_Set_AppData_Path(program)

%
%Vulintus_Set_AppData_Path.m - Vulintus, Inc.
%
%   This function finds and/or creates the local application data folder
%   for Vulintus functions specified by "program".
%   
%   UPDATE LOG:
%   08/05/2016 - Drew Sloan - Function created to replace within-function
%       calls in multiple programs.
%

local = winqueryreg('HKEY_CURRENT_USER',...
        ['Software\Microsoft\Windows\CurrentVersion\' ...
        'Explorer\Shell Folders'],'Local AppData');                         %Grab the local application data directory.    
path = fullfile(local,'Vulintus','\');                                      %Create the expected directory name for Vulintus data.
if ~exist(path,'dir')                                                       %If the directory doesn't already exist...
    [status, msg, ~] = mkdir(path);                                         %Create the directory.
    if status ~= 1                                                          %If the directory couldn't be created...
        errordlg(sprintf(['Unable to create application data'...
            ' directory\n\n%s\n\nDetails:\n\n%s'],path,msg),...
            'Vulintus Directory Error');                                    %Show an error.
    end
end
path = fullfile(path,program,'\');                                          %Create the expected directory name for MotoTrak data.
if ~exist(path,'dir')                                                       %If the directory doesn't already exist...
    [status, msg, ~] = mkdir(path);                                         %Create the directory.
    if status ~= 1                                                          %If the directory couldn't be created...
        errordlg(sprintf(['Unable to create application data'...
            ' directory\n\n%s\n\nDetails:\n\n%s'],path,msg),...
            [program ' Directory Error']);                                  %Show an error.
    end
end

if strcmpi(program,'mototrak')                                              %If the specified function is MotoTrak.
    oldpath = fullfile(local,'MotoTrak','\');                               %Create the expected name of the previous version appdata directory.
    if exist(oldpath,'dir')                                                 %If the previous version directory exists...
        files = dir(oldpath);                                               %Grab the list of items contained within the previous directory.
        for f = 1:length(files)                                             %Step through each item.
            if ~files(f).isdir                                             	%If the item isn't a directory...
                copyfile([oldpath, files(f).name],path,'f');                %Copy the file to the new directory.
            end
        end
        [status, msg] = rmdir(oldpath,'s');                                 %Delete the previous version appdata directory.
        if status ~= 1                                                      %If the directory couldn't be deleted...
            warning(['Unable to delete application data'...
                ' directory\n\n%s\n\nDetails:\n\n%s'],oldpath,msg);         %Show an warning.
        end
    end
end


%% ***********************************************************************
function Vulintus_Show_Error_Report(program, err)

%
%Vulintus_Show_Error_Report.m - Vulintus, Inc.
%
%   Vulintus_Show_Error_Report creates a pop-up summary of an error report,
%   which is useful when programs are compiled and running without a
%   command line display. The functon blocks execution until the summary is
%   closed.
%   
%   UPDATE LOG:
%   11/19/2019 - Drew Sloan - Function first created, adapted from
%       Vulintus_Send_Error_Report.m.
%

fig = figure('menubar','none',...
    'name',upper([program ' Error Summary']),...
    'numbertitle','off');
ax = axes('units','normalized',...
    'position',[0 0 1 1],...
    'color','w',...
    'xlim',[0,1],...
    'ylim',[0,1],...
    'parent',fig);
t = text(0.05,1,err.identifier,...
    'fontsize',10,...
    'horizontalalignment','left',...
    'verticalalignment','top',...
    'interpreter','none',...
    'parent',ax);
y = get(t,'extent');
t = text(0.05,y(2) - 0.01,['     ' err.message],...
    'fontsize',10,...
    'horizontalalignment','left',...
    'verticalalignment','top',...
    'interpreter','none',...
    'parent',ax);
for i = 1:length(err.stack)
    y = get(t,'extent');
    t = text(0.05,y(2) - 0.01,err.stack(i).name,...
        'fontsize',10,...
        'horizontalalignment','left',...
        'verticalalignment','top',...
        'interpreter','none',...
        'parent',ax);
    y = get(t,'extent');
    t = text(0.05,y(2) - 0.01,['     LINE: ' num2str(err.stack(i).line)],...
        'fontsize',10,...
        'horizontalalignment','left',...
        'verticalalignment','top',...
        'interpreter','none',...
        'parent',ax);
end
set(ax,'xtick',[],'ytick',[]);
uiwait(fig);


%% ***********************************************************************
function StimBehavior_Behavior_Loop(fig)

%
%StimBehavior_Behavior_Loop.m - Vulintus, Inc.
%
%   STIMBEHAVIOR_BEHAVIOR_LOOP is the main behavioral loop for the 
%   StimBehavior task program.
%   
%   UPDATE LOG:
%   01/18/2022 - Drew Sloan - Function first implemented, adapted from
%       ST_Tactile_2AFC_Behavior_Loop.m.
%

global run                                                                  %Create the global run variable.

handles = guidata(fig);                                                     %Grab the handles structure from the main GUI.

%Clear the GUI.
handles = StimBehavior_Update_Controls_Within_Session(handles);             %Disable all of the uicontrols and uimenus during the session.
Clear_Msg([],[],handles.msgbox);                                            %Clear the existing messages out of the messagebox.

%Initialize various session tracking variables.
session = StimBehavior_Initialize_Session(handles);                         %Call the subfunction to initialize the session.
temp = StimBehavior_Load_Previous_Performance(handles);                     %Load this subject's previous performance.   
session.counts(2:end,:) = session.counts(2:end,:) + temp(2:end,:);          %Add the historical counts to the current tracking matrix.        
handles = StimBehavior_Create_Session_Plots(handles, session);              %Initialize the session plots.
trial = struct('start_time',[],'end_time',[],'status_flag',ones(1,4));      %Create a structure to hold trial parameters.
% pause_text = 0;                                                             %Create a variable to hold a text handle for a pause label.
% errstack = zeros(1,3);                                                      %Create a matrix to prevent duplicate error-reporting.

%Create the output data file.
handles.block_codes = Load_OmniTrak_File_Block_Codes(1);                    %Load the OmniTrak file format block code libary.
[session.fid, ~] = StimBehavior_Write_File_Header(handles);                 %Use the Write File Header subfunction to start an OmniTrak vile.

%Set the controller parameters for this session.
handles.moto.clear();                                                       %Clear any residual values from the serial line.  
handles.moto.stream_enable(1);                                              %Enable periodic streaming on the MotoTrak controller.


%% MAIN LOOP ***********************************************************************************************************************
while fix(run) == 2                                                         %Loop until the user ends the session.
    
%WAIT FOR THE SUBJECT TO RELEASE THE CAROUSEL **************************************************************************************
    trial.start_time = [];                                                  %Reset the trial start time to go into idle mode.
    while trial.status_flag(2) && run == 2                                  %Loop until no carousel touch is detected...
        [trial, session] = ...
            StimBehavior_Check_Signal(handles, session, trial);             %Check for any new samples on the serial line.
        pause(0.005);                                                       %Pause for 5 milliseconds.
    end  
    
%PREPARE THE NEXT TRIAL ************************************************************************************************************
    session.trial_num = session.trial_num  + 1;                             %Increment the trial counter.
    trial = StimBehavior_Reset_Trial(handles, session, trial);              %Reset the trial.    
    
%WAITING FOR TRIAL INITIATION ******************************************************************************************************
    while ~trial.status_flag(2) && run == 2                                 %Loop until a carousel touch is detected...
        [trial, session] = ...
            StimBehavior_Check_Signal(handles, session, trial);             %Check for any new samples on the serial line.
        pause(0.005);                                                       %Pause for 5 milliseconds.
    end
    
%START THE TRIAL *******************************************************************************************************************
    if run == 2                                                             %If a manual feed wasn't triggered...        
        trial = StimBehavior_Start_Trial(handles,session,trial);            %Initialize the trial variables.
%         trial = StimBehavior_Create_Trial_Plot(handles, session, trial); %Create a plot showing a trial diagram.        
    end
    
%MONITOR THE TRIAL *****************************************************************************************************************
    while trial.status_flag(1) && now < trial.end_time && run == 2          %Loop until the carousel is released or the end of the trial...
        [trial, session] = ...
            StimBehavior_Check_Signal(handles, session, trial);             %Check for any new samples on the serial line.
        pause(0.005);                                                       %Pause for 5 milliseconds.
    end
    
%RECORD TRIAL RESULTS **************************************************************************************************************
    switch run                                                              %Switch between the recognized run cases.
        
        case 2.0                                                            %If the session is still running as normal...            
            [session, trial] = ...
                StimBehavior_Update_Session(handles, session, trial);       %Calculate the trial outcome and display it.
            StimBehavior_Write_Trial_Data(handles, session, trial);         %Write the trial data to file.       
            
        case 2.2                                                            %If the user wants to manually feed.
            session.feedings = session.feedings + 1;                        %Increment the feedings count.
            Vulintus_Behavior_Manual_Feed(session.fid,...
                handles.block_codes.SWUI_MANUAL_FEED, handles.moto, 1,...
                handles.msgbox, session.feedings);                          %Call the toolbox function to trigger and record a feeding.
            session.trial_num = session.trial_num - 1;                      %Decrement the trial counter.
            run = 2;                                                        %Reset the run variable to 2.0.
            
        case 2.3                                                            %If the user wants to open a webcam preview...    
            Vulintus_Behavior_Launch_Webcam_Preview;                        %Call the toolbox function to launch a webcam preview.
            run = 2;                                                        %Reset the run variable to 2.0.
    end           
    
    drawnow;                                                                %Update the figure and execute any waiting callbacks.
    
end
    
fclose(session.fid);                                                        %Close the session data file.

%Stop the data stream.
try                                                                         %Attempt to clear the serial line.
    handles.moto.stream_enable(0);                                          %Disable streaming on the MotoTrak controller.
    handles.moto.clear();                                                   %Clear any residual values from the serial line.
catch err                                                                   %If an error occurred...
    txt = StimBehavior_Save_Error_Report(handles,err);                      %Save a copy of the error in the AppData folder.
    StimBehavior_Send_Error_Report(handles,handles.err_rcpt,txt);           %Send an error report to the specified recipient.
end

str = sprintf('%s - Session ended, %1.0f total feedings.',...
    datestr(now,13),session.feedings);                                      %Create a session ending message.
Replace_Msg(handles.msgbox,str);                                            %Show the user that the session has ended.

Vulintus_All_Uicontrols_Enable(handles.mainfig,'off');                      %Disable all of the uicontrols.

guidata(handles.mainfig,handles);                                           %Pin the handles structure to the main figure.


%% ***********************************************************************
function [trial, session] = StimBehavior_Check_Signal(handles, session, trial)

%
%StimBehavior_Check_Signal.m - Vulintus, Inc.
%
%   StimBehavior_CHECK_SIGNAL checks the OmniTrak controller for new 
%   streaming data from the nosepoke and pellet reciever and adds any new 
%   data it finds to the trial initiation monitored signal.
%   
%   UPDATE LOG:
%   01/18/2022 - Drew Sloan - Function first implemented, adapted from
%       ST_Tactile_2AFC_Check_Signal.m
%

new_data = handles.moto.read_stream();                                      %Read in any new stream output.
N = size(new_data,1);                                                       %Find the number of new samples.

if ~N                                                                       %If there's no new data...
    return                                                                  %Skip the rest of the function.
end

new_data(:,2) = handles.slope*(new_data(:,2) - handles.baseline);           %Apply the calibration constants to the primary data signal.
session.buffer(1:end-N,:) = session.buffer(N+1:end,:);                      %Shift the existing force buffer samples to make room for the new samples.
session.buffer(end-N+1:end,:) = new_data(:,1:2);                            %Add the new samples to the buffer.

trial.status_flag(2) = any(session.buffer(session.debounce_index,2) > ...
    handles.force_thresh);                                                  %Check for any force samples exceeding the threshold.
trial.status_flag(3:4) = any(new_data(:,3:4) > handles.ir_thresh,1);        %Check for any nosepoke events.
    
StimBehavior_Update_Sensor_Diagrams(handles,trial.status_flag(2:4));        %Update the sensor diagrams.

% if isempty(trial.start_time)                                                %If there's no active trial..        
%     StimBehavior_Update_Force_Plot(handles,session.buffer(:,2));            %Update the force plot with the session buffer.    
%     drawnow;                                                                %Update the figure and execute any waiting callbacks.
%     return                                                                  %Skip the rest of the function.
% end

trial.signal(trial.signal_index + (1:N),:) = new_data(:,1:2);               %Copy the new data to the trial force signal.
trial.signal_index = trial.signal_index + N;                                %Increment the trial signal index.
StimBehavior_Update_Force_Plot(handles,trial.signal(:,2));                  %Update the force plot with the current trial signal.

if isempty(trial.touch_time) && (~trial.status_flag(2))                     %If the carousel was released for the first time...
    i = find(trial.signal(:,2) > handles.force_thresh,1,'last');            %Find the last supra-threshold sample...
    trial.touch_time = (trial.signal(i,1) - trial.start_millis)/1000000;    %Grab the time the rat held.
    if trial.touch_time > handles.max_touch_dur                             %If the subject never let go of the carousel...        
        trial.outcome = 'L';                                                %Set the outcome to "L" for loitering.
        trial.status_flag(1) = 0;                                           %Set the status flag to zero.
    elseif strcmpi(handles.reward_mode,'hold')                              %If this is a hold reward paradigm...        
        if trial.touch_time >= trial.hold_time                              %If the subject held through the hold time...
            handles.moto.feed();                                            %Trigger a feeding.
            trial.feed_time(end+1) = now;                                   %Save the feeding time.
            session.feedings = session.feedings + 1;                        %Increment the feed count.
        else                                                                %Otherwise...
            trial.status_flag(1) = 0;                                       %Set the status flag to zero.
            trial.outcome = 'A';                                            %Set the outcome to "A" for abort.
        end        
    end
    handles.moto.stop_tone();                                               %Stop any press tone.
elseif ~strcmpi(handles.reward_mode,'hold') && ...
        ~isempty(trial.touch_time) && (trial.status_flag(2))                %If the carousel was re-engaged and this isn't a hold training session...
    trial.touch_time = [];                                                  %Reset the touch time tracker.
end

if any(trial.status_flag(3:4))                                              %If any of the pellet receivers are blocked...
    feeder_chars = 'LR';                                                    %Set the characters for the feeders.
    [i,j] = find(new_data(:,3:4) > handles.ir_thresh);                      %Find the first blocked sample.
    trial.response_time = (new_data(i(1),1) - trial.start_millis)/1000000;  %Grab the response time.    
    trial.visited_feeder = feeder_chars(j(1));                              %Save the visited feeder label.
    trial.status_flag(1) = 0;                                               %Set the status flag to zero.
end
drawnow;                                                                    %Update the figure and execute any waiting callbacks.


%% ***********************************************************************
function handles = StimBehavior_Create_Sensor_Diagrams(handles)

%
%StimBehavior_Create_Sensor_Diagrams.m - Vulintus, Inc.
%
%   STIMBEHAVIOR_CREATE_SENSOR_DIAGRAMS creates displays to show the 
%   status of interaction sensors on the nosepoke and pellet receivers in
%   the StimBehavior task.
%   
%   UPDATE LOG:
%   11/30/2021 - Drew Sloan - Function first created, adapted from ST_Tactile_2AFC_Create_Sensor_Diagrams
%

cla(handles.sensor_ax);                                                     %Clear the sensor axes.
hold(handles.sensor_ax,'on');                                               %Hold the axes for multiple plots.
c_r = 1.0;                                                                  %Set the carousel diagram radius.
x = c_r*sind(0:3:360);                                                      %Create x-coordinates.
y = c_r*cosd(0:3:360);                                                      %Create y-coordinates.
handles.diagram.carousel.disc = fill(x,y,[0.75 0.75 0.75],...
    'edgecolor','k',...
    'linewidth',2,...
    'parent',handles.sensor_ax);                                            %Create a fill object.
handles.diagram.carousel.pads = zeros(numel(handles.disc.position),1);      %Create a matrix to hold fill object handles.
handles.diagram.carousel.labels = zeros(numel(handles.disc.position),1);    %Create a matrix to hold text object handles.
p_d = 0.16*c_r;                                                             %Set the dimensions of the pad diagram.
p_r = 0.75*c_r;                                                             %Set the radius of the pad diagrams.
xy = p_d*[1 1; 1 -1; -1 -1; -1 1];                                          %Create coordinates for a square.
xy(:,2) = xy(:,2) - p_r;                                                    %Shift the y-coordinates downward.
a = 360/numel(handles.disc.position);                                       %Calcule the step angle.
for i = 1:numel(handles.disc.position)                                      %Step through each disc position.
    theta = -a*(i-1);                                                       %Calculate the angle for this pad.
    R = [cosd(theta) -sind(theta); sind(theta) cosd(theta)];                %Create a rotation matrix.
    r_xy = xy*R';                                                           %Rotate the coordinates.
    handles.diagram.carousel.pads(i) = ...
        fill(r_xy(:,1),r_xy(:,2),[0.9 0.9 0.9],...
        'edgecolor','k',...
        'linewidth',1,...
        'parent',handles.sensor_ax);                                        %Create a fill object for each pad.
    handles.diagram.carousel.pads(i) = ...
        text(p_r*cosd(-90 + theta),p_r*sind(-90 + theta),...        
        handles.disc.position(i).label,...
        'rotation',theta,...
        'fontsize',30*p_d,...
        'fontweight','bold',...
        'fontname','Arial',...
        'verticalalignment','middle',...
        'horizontalalignment','center',...
        'parent',handles.sensor_ax);                                        %Create a text label for the right receiver.
end

pr_r = 0.5*c_r;                                                             %Set the half-height and half-width of the pellet receiver diagram.
xy = [(0.5*pr_r*sind(0:3:90) + 0.5*pr_r)',...
    (0.5*pr_r*cosd(0:3:90) + 0.5*pr_r)'];                                   %Create x- and y-coordinates for a 90-degree arc.
R = [cosd(-90) -sind(-90); sind(-90) cosd(-90)];                            %Create a rotation matrix.
xy = [xy; xy*R'; (xy*R')*R'; ((xy*R')*R')*R'];                              %Rotate the coordinates to create a filleted box.
offset = 1.1*(c_r + pr_r);                                                  %Set the offset.
handles.diagram.pellet_receiver = zeros(1,2);                               %Create a matrix to hold diagram handles for the pellet receivers.
handles.diagram.pellet_receiver(1) = ...
    fill(xy(:,1)-offset,xy(:,2),[0.75 0.75 0.75],...
    'edgecolor','k',...
    'linewidth',2,...
    'parent',handles.sensor_ax);                                            %Create a fill object for the left receiver.
handles.diagram.pellet_receiver(2) = ...
    fill(xy(:,1)+offset,xy(:,2),[0.75 0.75 0.75],...
    'edgecolor','k',...
    'linewidth',2,...
    'parent',handles.sensor_ax);                                            %Create a fill object for the right receiver.
text(-offset,0,'LEFT',...
    'fontsize',20*pr_r,...
    'fontweight','bold',...
    'fontname','Arial',...
    'verticalalignment','middle',...
    'horizontalalignment','center',...
    'parent',handles.sensor_ax);                                            %Create a text label for the left receiver.
text(offset,0,'RIGHT',...
    'fontsize',20*pr_r,...
    'fontweight','bold',...
    'fontname','Arial',...
    'verticalalignment','middle',...
    'horizontalalignment','center',...
    'parent',handles.sensor_ax);                                            %Create a text label for the right receiver.

handles.sensor_ax.XTick = [];                                               %Hide any x-ticks on the axes.
handles.sensor_ax.YTick = [];                                               %Hide any y-ticks on the axes.
handles.sensor_ax.XLim = (offset + 1.1*pr_r)*[-1,1];                        %Set the x-axis limits.
pos = handles.sensor_ax.Position;                                           %Grab the axes position.
handles.sensor_ax.YLim = (pos(4)/pos(3))*(offset + 1.1*pr_r)*[-1,1];        %Set the y-axis limits to get a 1:1 aspect ration.
handles.sensor_ax.Visible = 'off';                                          %Make the axes invisible.

disableDefaultInteractivity(handles.sensor_ax);                             %Disable the axes interactivity.
handles.sensor_ax.Toolbar.Visible = 'off';                                  %Hide the axes toolbar.


%% ***********************************************************************
function handles = StimBehavior_Create_Session_Plots(handles, session)

%
%StimBehavior_Create_Session_Plots.m - Vulintus, Inc.
%
%   STIMBEHAVIOR_CREATE_SESSION_PLOTS initializes all of the GUI plots
%   at the start of a StimBehavior task behavioral session.
%   
%   UPDATE LOG:
%   01/18/2022 - Drew Sloan - Function first implemented, adapted from
%       ST_Tactile_2AFC_Create_Session_Plots.m.
%

if ~all(ishandle([handles.diagram.carousel.disc,...
        handles.diagram.pellet_receiver]))                                  %If the disc and pellet receivers diagrams aren't initialized.
    handles = StimBehavior_Create_Sensor_Diagrams(handles);                 %Call the function to create them.
end
if ~ishandle(handles.force_plot)                                            %If the force plot isn't yet initialized...
    handles = StimBehavior_Create_Force_Plot(handles);                      %Call the function to create it.
end
if ~isfield(handles,'psych_plots') || ...
        ~all(ishandle(handles.psych_plots.bar.h(:))) || ....
        ~all(ishandle(handles.psych_plots.hist.h(:)))                       %If the psychometric plots aren't initiliazed...
    handles.psych_plots = ...
        StimBehavior_Initialize_Psychometric_Plot(handles);                 %Create the psychometric plots.
end
StimBehavior_Update_Psychometric_Plot(handles.psych_plots,...
    session.counts,[]);                                                     %Update the psychometric plots with the current and historical performance. 


%% ***********************************************************************
function stim_block = StimBehavior_Create_Stimulus_Block(handles)

%
%StimBehavior_Create_Stimulus_Block.m - Vulintus, Inc.
%
%   STIMBEHAVIOR_CREATE_STIMULUS_BLOCK creates a new randomized block of 
%    stimuli for testing in the StimBehavior task.
%   
%   UPDATE LOG:
%   01/18/2022 - Drew Sloan - Function first implemented, adapted from
%       ST_Tactile_2AFC_Create_Stimulus_Block.m.
%


i = vertcat(handles.l_stim_i,handles.r_stim_i,handles.c_stim_i);            %Concatenate all of the active stimulus indices.
stim_block = [i, 'R'*ones(size(i))];                                        %Create a stimulus block with two columns (stimulus index and target feeder).
for i = 1:size(stim_block,1)                                                %Step through each row of the stimulus block.
    if any(stim_block(i,1) == handles.l_stim_i)                             %If the stimulus is a left-hand stimulus...
        stim_block(i,2) = 'L';                                              %Mark it with as a left-feeder stimulus.
    elseif any(stim_block(i,1) == handles.c_stim_i)                         %If the stimulus is a catch stimulus...
        stim_block(i,2) = 'C';                                              %Mark it as a catch trial..
    end
end
i = randperm(size(stim_block,1));                                           %Create random indices for the block.
stim_block = stim_block(i,:);                                               %Randomize the stimulus block.


%% ***********************************************************************
function handles = StimBehavior_Default_Config(handles)

%
%StimBehavior_Default_Config.m - Vulintus, Inc.
%
%   STIMBEHAVIOR_DEFAULT_CONFIG loads the default configuration settings 
%   for the StimBehavior task.
%   
%   UPDATE LOG:
%   01/18/2022 - Drew Sloan - Function first created, adapted from
%       ST_Tactile_2AFC_Task_Default_Config.m.
%

handles.stage_mode = 2;                                                     %Set the default stage selection mode to 2 (1 = local TSV file, 2 = Google Spreadsheet).
handles.stage_url = ['https://docs.google.com/spreadsheets/d/e/2PACX-1v'...
    'Qusnqe1NSFKUlqpTIin846wkaIwTm6ZXesUmhU9ZzewIUbMchND-t2C0aCNuN5Ox4j'...
    'I30t1YkRCcAu/pub?gid=0&single=true&output=tsv'];                       %Set the google spreadsheet address.
handles.stage_edit_url = ['https://docs.google.com/spreadsheets/d/1oAdB'...
    'S_VpaoiSZUWCzM44ZjdnsxqIE-lvSOmZDiaqZNg/'];                            %Set the google spreadsheet edit URL.
handles.disc_urls = {['https://docs.google.com/spreadsheets/d/e/2PACX-1'...
    'vQusnqe1NSFKUlqpTIin846wkaIwTm6ZXesUmhU9ZzewIUbMchND-t2C0aCNuN5Ox4'...
    'jI30t1YkRCcAu/pub?gid=344386055&single=true&output=tsv']};             %Set the disc definition spreadsheet addresses.

handles.datapath = 'C:\Vulintus Data\StimBehavior Task\';                   %Set the primary local data path for saving data files.
handles.subject = [];                                                       %Create a field to hold the rat's name.
handles.debounce = 0;                                                       %Don't debounce the signal by default.
handles.ir_thresh = 1023/2;                                                 %Set the default infrared beam threshold.
handles.enable_error_reporting = 1;                                         %Enable automatic error reports by default.
handles.err_rcpt = 'drew@vulintus.com';                                     %Automatically send any error reports to Drew Sloan.

% handles = StimBehavior_Load_Disc_Definitions(handles);                      %Load the text disc definitions.

handles.booth_number = 1;                                                   %Set the booth number.


%% ***********************************************************************
function StimBehavior_Idle(fig)

%
%StimBehavior_Idle.m - Vulintus, Inc.
%
%   STIMBEHAVIOR_IDLE runs in the background to display the streaming 
%   input signals from the StimBehavior task while a session is not 
%   running.
%   
%   UPDATE LOG:
%   01/18/2022 - Drew Sloan - Function first implemented, adapted from
%       ST_Tactile_2AFC_Idle.m.
%

global run                                                                  %Create the global run variable.

handles = guidata(fig);                                                     %Grab the handles structure from the main GUI.

%Update all of the uicontrols.
handles = StimBehavior_Update_Controls_During_Idle(handles);                %Call the function to update all of the uicontrols.

%Initialize the plots.
if ~isfield(handles,'diagram') || ~ishandle(handles.diagram.carousel)       %If the carousel and pellet receiver diagrams aren't yet made...
    handles = StimBehavior_Create_Sensor_Diagrams(handles);                 %Call the function to create them.
end
if ~isfield(handles,'force_plot') || ~ishandle(handles.force_plot)          %If the force plot isn't yet initialized...
    handles = StimBehavior_Create_Force_Plot(handles);                      %Call the function to create them.
end
handles.psych_plots = ...
    StimBehavior_Initialize_Psychometric_Plot(handles);                     %Create the psychometric plots.
[counts, times] = StimBehavior_Load_Previous_Performance(handles);          %Call the function to load the current subject's previous performance.
StimBehavior_Update_Psychometric_Plot(handles.psych_plots,counts,times);    %Update the psychometric plots with the current and historical performance.

guidata(handles.mainfig,handles);                                           %Re-pin the handles structure to the main figure.    

%Start the idle loop.
force = [];                                                                 %Create an empty matrix to hold the force signal.
handles.moto.clear();                                                       %Clear any residual values from the serial line.
run = 1.2;                                                                  %Set the run variable to 1.2 to create the plot variables.

while fix(run) == 1                                                         %Loop until the user starts a session, runs the calibration, or closes the program.
    
    switch run                                                              %Switch between recognized run variable values.
        
        case 1.1                                                            %If the user has selected a new stage...
            handles = guidata(fig);                                         %Grab the handles structure from the main GUI.
            temp = handles.dropstage.Value;                                 %Grab the value of the stage select dropdown menu.
            i = find(strcmpi(temp,handles.dropstage.Items));                %Find the index of the selected stage.
            if i ~= handles.cur_stage                                       %If the selected stage is different from the current stage.
                handles.cur_stage = i;                                      %Set the current stage to the selected stage.
                handles = StimBehavior_Load_Stage(handles);                 %Load the new stage parameters. 
            end
            handles.psych_plots = ...
                StimBehavior_Initialize_Psychometric_Plot(handles);         %Recreate the psychometric plots.
            [counts, times] = ...
                StimBehavior_Load_Previous_Performance(handles);            %Call the function to load the current subject's previous performance.
            StimBehavior_Update_Psychometric_Plot(...
                handles.psych_plots,counts,times);                          %Update the psychometric plots with the current and historical performance.
            guidata(handles.mainfig,handles);                               %Re-pin the handles structure to the main figure.
            run = 1.2;                                                      %Set the run variable to 1.3 to create the plot variables.
            
        case 1.2                                                            %If new plot variables must be created...
            handles.moto.stream_enable(0);                                  %Disable streaming on the Arduino.
            StimBehavior_Set_Stream_Params(handles);                        %Update the streaming properties on the Arduino.   
            handles.moto.clear();                                           %Clear any residual values from the serial line.        
            handles.buffsize = 3000/handles.period;                         %Calculate the number of samples in a 3-second buffer.
            if handles.buffsize ~= numel(force)
                force = nan(handles.buffsize,1);                            %Create a matrix to hold the monitored signal.
            end        
            handles.moto.stream_enable(1);                                  %Re-enable periodic streaming on the Arduino.
            run = 1;                                                        %Set the run variable back to 1.
            
        case 1.3                                                            %If the user pressed the manual feed button...     
            handles.moto.feed();                                            %Trigger feeding on the Arduino.
            Add_Msg(handles.msgbox,[datestr(now,13) ' - Manual Feeding.']); %Show the user that the session has ended.
            run = 1;                                                        %Set the run variable back to 1.
            
        case 1.4                                                            %If the user wants to reset the baseline...
            handles = guidata(fig);                                         %Grab the current handles structure from the main GUI.
            N = fix(1000/handles.period);                                   %Find the number of samples in the last second of the existing signal.
            temp = force(end-N+1:end);                                      %Convert the buffered data back to the uncalibrated raw values.
            fprintf(1,'old_baseline = %1.2f\n',handles.baseline);           %Convert the buffered data back to the uncalibrated raw values.
            handles.baseline = ...
                (mean(temp,'omitnan')/handles.slope) + handles.baseline;    %Set the baseline to the average of the last 100 signal samples.
            fprintf(1,'new_baseline = %1.2f\n',handles.baseline);           %Convert the buffered data back to the uncalibrated raw values.
            guidata(fig,handles);                                           %Pin the updated handles structure back to the GUI.
            handles.moto.set_baseline_float(10,handles.baseline);           %Save the baseline as a float in the EEPROM address for the current module.
            run = 1;                                                        %Set the run variable back to 1.
            
        case 1.5                                                            %If the user selected the "Launch Webcam" menu item...
            Vulintus_Behavior_Launch_Webcam_Preview;                        %Call the function to launch a webcam preview.
            run = 1;                                                        %Set the run variable back to 1.
            
        case 1.6                                                            %If the subject has been changed.
            handles = guidata(fig);                                         %Grab the current handles structure from the main GUI.
            str = sprintf('%s - The current subject is "%s".',...
                datestr(now,13),handles.subject);                           %Create a message.
            Add_Msg(handles.msgbox,str);                                    %Show the message in the messagebox.
            [counts, times] = ...
                StimBehavior_Load_Previous_Performance(handles);         %Call the function to load the current subject's previous performance.
                StimBehavior_Update_Psychometric_Plot(...
                    handles.psych_plots,counts,times);                      %Update the psychometric plots with the current and historical performance.
            handles.trialtable.Data = {};                                   %Clear any existing data from the trial table.
            handles.trialtable.Enable = 'off';                              %Disable the trial table.
            run = 1;                                                        %Set the run variable back to 1.
            
        otherwise                                                           %For all other values 1 =< run < 2...
            new_data = handles.moto.read_stream();                          %Read in any new stream output.
            N = size(new_data,1);                                           %Find the number of new samples.
            if N > 0                                                        %If there was any new data in the stream.   
                new_data(:,2) = ...
                    handles.slope*(new_data(:,2) - handles.baseline);       %Apply the calibration constants to the primary data signal.
                force(1:end-N,:) = force(N+1:end,:);                        %Shift the existing force samples to make room for the new samples.
                force(end-N+1:end,:) = new_data(:,2);                       %Add the new samples to the force signal.
                sensors = new_data(N,2:4) >= [handles.force_thresh,...
                    handles.ir_thresh*[1,1]];                               %Grab the status of the pellet receivers.   
                StimBehavior_Update_Force_Plot(handles,...
                    force);                                                 %Update the force plot.
                StimBehavior_Update_Sensor_Diagrams(...
                    handles,sensors);                                       %Update the sensor diagrams.
%                 fprintf(1,'%1.0f\t%1.1f\t%1.0f\t%1.0f\n',new_data');        %Print the new data to the serial line.
            end             
            
    end
    
    drawnow;                                                                %Update the figure and execute any waiting callbacks.
end

try                                                                         %Attempt to stop the signal streaming.
    handles.moto.stream_enable(0);                                          %Disable streaming on the Arduino.
    handles.moto.clear();                                                   %Clear any residual values from the serial line.
    Add_Msg(handles.msgbox,[datestr(now,13) ' - Idle mode stopped.']);      %Show the user that the session has ended.
catch err                                                                   %If an error occured while closing the serial line...
    cprintf([1,0.5,0],'WARNING: %s\n',err.message);                         %Show the error message as a warning.
    str = ['\t<a href="matlab:opentoline(''%s'',%1.0f)">%s '...
        '(line %1.0f)</a>\n'];                                              %Create a string for making a hyperlink to the error-causing line in each function of the stack.
    for i = 2:numel(err.stack)                                              %Step through each script in the stack.
        cprintf([1,0.5,0],str,err.stack(i).file,err.stack(i).line,...
            err.stack(i).name, err.stack(i).line);                          %Display a jump-to-line link for each error-throwing function in the stack.
    end
    txt = MotoTrak_Save_Error_Report(handles,err);                          %Save a copy of the error in the AppData folder.
    MotoTrak_Send_Error_Report(handles,handles.err_rcpt,txt);               %Send an error report to the specified recipient.    
end


%% ***********************************************************************
function session = StimBehavior_Initialize_Session(handles)

%
%StimBehavior_Initialize_Session.m - Vulintus, Inc.
%
%   STIMBEHAVIOR_INITIALIZE_SESSION creates and populates the StimBehavior
%   task session data structure.
%   
%   UPDATE LOG:
%   01/18/2022 - Drew Sloan - Function first implemented, adapted from
%       ST_Tactile_2AFC_Task_Initialize_Session(handles).
%

session = [];                                                               %Create a session data structure.

stim_block = vertcat(handles.l_stim_i,handles.r_stim_i,handles.c_stim_i);   %Concatenate all of the active stimuli indices.
stim_block = sort(stim_block);                                              %Sort the active stimuli indices in ascending order.
N = numel(stim_block);                                                      %Grab the number of stimuli.
session.counts = zeros(5, N);                                               %Create a matrix to hold the outcome by disc position.
session.counts(1,:) = stim_block(:,1);                                      %Put a header row at the top of the matrix including the disc position indices.
session.feedings = 0;                                                       %Initialize a feed counter.
% for f = {'aborts','feedings'}                                               %Step through outcome-counting field names...
%     session.(f{1}) = 0;                                                     %Set each field value to zero.
% end
session.touch_times = [];                                                   %Create a field to hold touch times.
% for f = {'outcome',...
%         'hold_time',...
%         'touch_times',...
%         'response_time',...
%         'pad_index',...
%         'target_feeder'}                                                    %Step through trial-tracking field names.
%     session.(f{1}) = [];                                                    %Set each field value to empty brackets.
% end
%session.cal = [handles.slope, handles.baseline];                           %Grab the calibration function for the device.
session.signal_size = handles.pre_trial_sampling + handles.choice_win;      %Calculate the recording duration, in seconds.
session.buffsize = ceil(1000*session.signal_size/handles.period);           %Calculate the recording duration, in samples.
session.buffer = nan(session.buffsize,2);                                   %Create a matrix to buffer the timestamps, force, and nosepoke data.

session.trial_num = 0;                                                      %Create a trial counter.
session.successes = 0;                                                      %Create a field to track successful trials, regardless of hit and miss.

temp = round((1000*handles.debounce)/handles.period);                       %Calculate the number of samples in the debounce.
if temp == 0                                                                %If there's no debounce...
    session.debounce_index = session.buffsize;                              %Set the monitored sample to the last sample in the buffer.
else                                                                        %Otherwise, if debounce is active...
    session.debounce_index = (-(temp-1):1:0) + session.buffsize;            %Calculate the debounce samples.
end
session.pre_sample_N = (1000*handles.pre_trial_sampling)/handles.period;    %Calculate the number of samples in the pre-trial period.
session.pre_sample_indices = ...
    (-(session.pre_sample_N-1):1:0) + session.buffsize;                     %Calculate the pre-trial samples.

%Create the initial stimulus block.
session.stim_block = StimBehavior_Create_Stimulus_Block(handles);           %Create a new stimulus block.
session.stim_index = 1;                                                     %Set the stimulus index to 1.


%% ***********************************************************************
function handles = StimBehavior_Load_Stage(handles)

%
%StimBehavior_Load_Stage.m - Vulintus, Inc.
%
%   STIMBEHAVIOR_LOAD_STAGE loads in the parameters for a single
%   StimBehavior task training/testing stage, displays the stage 
%   information on the GUI, and adjusts the plotting to reflect the updated 
%   parameters.
%   
%   UPDATE LOG:
%   01/18/2022 - Drew Sloan - Function first created, adapted from
%       ST_Tactile_2AFC_Load_Stage.m.
%

%Show the current stage in the messag box.
str = sprintf('%s - The current stage is "%s".',datestr(now,13),...
    handles.stage(handles.cur_stage).list_description);                     %Create a message string.
Add_Msg(handles.msgbox,str);                                                %Show the message in the messagebox.
handles.dropstage.Items = {handles.stage.list_description};                 %Populate the stage dropdown menu.
handles.dropstage.Value = ...
    handles.stage(handles.cur_stage).list_description;                      %Set the stage dropdown menu value to the current stage.

%Load the timing and task parameters.
for f = {   'min_touch_dur',...
            'min_touch_incr',...
            'max_touch_dur',...
            'choice_win',...
            'debounce',...
            'reward_mode',...
            'force_thresh',...
            'pre_trial_sampling',...
            'post_trial_sampling',...
            'period'}                                                       %Step through the timing parameters.
    handles.(f{1}) = handles.stage(handles.cur_stage).(f{1});               %Copy each parameter to the current stage parameters.
end
handles.reward_mode = lower(handles.reward_mode);                           %Convert the reward mode to lower case.
handles.editdur.Value = sprintf('%1.1f s',handles.min_touch_dur);           %Show the minimum touch duration on the GUI.
handles.editmode.Value = upper(handles.reward_mode);                        %Show the task mode on the GUI.

%Load the stimuli.
disc_stim = {handles.disc.position.label};                                  %Grab the stimuli on the loaded disc.
temp = handles.stage(handles.cur_stage).l_stim;                             %Grab the left stimuli.
if ~any(isnan(temp)) && ~isempty(temp)                                      %If there are left stimuli for this stage...
    handles.l_stim = split(temp,',');                                       %Split up the stimuli based on the comma delimiter.
    handles.l_stim_i = nan(size(handles.l_stim));                           %Create a matrix to hold the stimuli indices.
    for i = 1:numel(handles.l_stim)                                         %Step through each stimuli.
        handles.l_stim{i} = strtrim(handles.l_stim{i});                     %Trim off any leading or trailing spaces from the label.
        p = strcmpi(handles.l_stim{i},disc_stim);                           %Match up the stimulus with the disc position index.
        if any(p)                                                           %If the stimulus matches a position on the wheel.
            handles.l_stim_i(i) = find(p,1,'first');                        %Save the index.
        end
    end
    handles.l_stim_i(isnan(handles.l_stim_i)) = [];                         %Kick out any NaN values.
else                                                                        %Otherwise...
    handles.l_stim = {};                                                    %Set the left stimuli to empty brackets.
    handles.l_stim_i = [];                                                  %Set the left stimuli indices to empty brackets.
end
temp = handles.stage(handles.cur_stage).r_stim;                             %Grab the right stimuli.
if ~any(isnan(temp)) && ~isempty(temp)                                      %If there are right stimuli for this stage...
    handles.r_stim = split(temp,',');                                       %Split up the stimuli based on the comma delimiter.
    handles.r_stim_i = nan(size(handles.r_stim));                           %Create a matrix to hold the stimuli indices.
    for i = 1:numel(handles.r_stim)                                         %Step through each stimuli.
        handles.r_stim{i} = strtrim(handles.r_stim{i});                     %Trim off any leading or trailing spaces from the label.
        p = strcmpi(handles.r_stim{i},disc_stim);                           %Match up the stimulus with the disc position index.
        if any(p)                                                           %If the stimulus matches a position on the wheel.
            handles.r_stim_i(i) = find(p,1,'first');                        %Save the index.
        end
    end
    handles.r_stim_i(isnan(handles.r_stim_i)) = [];                         %Kick out any NaN values.
else                                                                        %Otherwise...
    handles.r_stim = {};                                                    %Set the right stimuli to empty brackets.
    handles.r_stim_i = [];                                                  %Set the right stimuli indices to empty brackets.
end
temp = handles.stage(handles.cur_stage).c_stim;                             %Grab the catch stimuli.
if ~any(isnan(temp)) && ~isempty(temp)                                      %If there are catch stimuli for this stage...
    handles.c_stim = split(temp,',');                                       %Split up the stimuli based on the comma delimiter.
    handles.c_stim_i = nan(size(handles.c_stim));                           %Create a matrix to hold the stimuli indices.
    for i = 1:numel(handles.c_stim)                                         %Step through each stimuli.
        handles.c_stim{i} = strtrim(handles.c_stim{i});                     %Trim off any leading or trailing spaces from the label.
        p = strcmpi(handles.c_stim{i},disc_stim);                           %Match up the stimulus with the disc position index.
        if any(p)                                                           %If the stimulus matches a position on the wheel.
            handles.c_stim_i(i) = find(p,1,'first');                        %Save the index.
        end
    end
    handles.c_stim_i(isnan(handles.c_stim_i)) = [];                         %Kick out any NaN values.
else                                                                        %Otherwise...
    handles.c_stim = {};                                                    %Set the catch stimuli to empty brackets.
    handles.c_stim_i = [];                                                  %Set the catch stimuli indices to empty brackets.
end

%Load the tone parameters.
for f = {   'press_tone_enable',...
            'press_tone_freq',...
            'press_tone_dur',...
            'press_tone_vol',...
            'miss_tone_enable',...
            'miss_tone_freq',...
            'miss_tone_dur',...
            'miss_tone_vol',...
            'hit_tone_enable',...
            'hit_tone_freq',...
            'hit_tone_dur',...
            'hit_tone_vol'}                                                 %Step through the tone parameters.
    handles.(f{1}) = handles.stage(handles.cur_stage).(f{1});               %Copy each parameter to the current stage parameters.
end
handles.press_tone_enable = strcmpi(handles.press_tone_enable,'on');        %Convert the press tone enable value to boolean.
handles.miss_tone_enable = strcmpi(handles.miss_tone_enable,'on');          %Convert the miss tone enable value to boolean.
handles.hit_tone_enable = strcmpi(handles.hit_tone_enable,'on');            %Convert the hit tone enable value to boolean.
if handles.moto.version >= 200                                              %If the controller sketch version is 2.00 or newer...
    StimBehavior_Set_Tone_Parameters(handles);                           %Call the function to update the tone parameters.
end


%% ***********************************************************************
function StimBehavior_Main_Loop(fig)

%
%StimBehavior_Main_Loop.m - Vulintus, Inc.
%
%   StimBehavior_MAIN_LOOP switches between the various loops of the 
%   StimBehavior task program based on the value of the run variable. This 
%   loop is necessary because the global run variable can only be used to 
%   modify a running loop if the function calling it has fully executed.
%
%   Run States:
%       - run = 0 >> Close program.
%       - run = 1 >> Idle mode.
%           - run = 1.1 >> Select stage (change idle mode parameters).
%           - run = 1.2 >> Re-initialize idle plot varibles.
%           - run = 1.3 >> Manual feed.
%           - run = 1.4 >> Reset Baseline.
%           - run = 1.5 >> Launch a webcam preview.
%           - run = 1.6 >> Select subject.
%       - run = 2 >> Behavior session.
%           - run = 2.1 >> Pause session.
%           - run = 2.2 >> Manual feed.
%           - run = 2.3 >> Launch a webcam preview.
%           - run = 2.4 >> Reset Baseline.
%   
%   UPDATE LOG:
%   01/18/2022 - Drew Sloan - Function first implemented, adapted from
%       ST_Tactile_2AFC_Main_Loop.m.
%

global run                                                                  %Create the global run variable.

while run ~= 0                                                              %Loop until the user closes the program.
    switch run                                                              %Switch between the various run states.
        
        case 1                                                              %Run state 1 = Idle Mode.
            StimBehavior_Idle(fig);                                         %Call the idle loop.  
            
        case 2                                                              %Run state 2 = Behavior Session.
            StimBehavior_Behavior_Loop(fig);                                %Call the behavioral session loop.
            
    end        
end

Vulintus_Behavior_Close(fig);                                               %Call the function to close the behavior program.


%% ***********************************************************************
function handles = StimBehavior_Make_GUI(handles)

%
%StimBehavior_Make_GUI.m - Vulintus, Inc.
%
%   STIMBEHAVIOR_MAKE_GUI creates the graphical user interface (GUI) used 
%   by the StimBehavior task program.
%   
%   UPDATE LOG:
%   10/05/2021 - Drew Sloan - Function first created, adapted from
%      ST_Tactile_2AFC_Task_Make_GUI.m
%


%% Set the common properties of subsequent uicontrols.
fontsize = 16;                                                              %Set the fontsize for all uicontrols.
ui_h = 0.75;                                                                %Set the height of all editboxes and listboxes, in centimeters.
sp = 0.1;                                                                   %Set the spacing between uicontrols, in centimeters.
label_color = [0.7 0.7 0.9];                                                %Set the color for all labels.
handles.label = [];                                                         %Create a field to hold labels.


%% Create the main figure.
set(0,'units','centimeters');                                               %Set the system units to centimeters.
pos = get(0,'ScreenSize');                                                  %Grab the system screen size.
w = 20;                                                                     %Set the initial GUI width, in centimeters.
h = 14;                                                                     %Set the initial GUI height, in centimeters.
temp = sprintf('StimBehavior Task (V%1.2f)', handles.version);              %Create a string showing the task program version number.
handles.mainfig = uifigure('units','centimeter',...
    'Position',[pos(3)/2-w/2, pos(4)/2-h/2, w, h],...
    'resize','off',...
    'name',temp);                                                           %Create the main figure.
handles.mainfig.Icon = Vulintus_Load_SensiTrak_Icon;                        %Set the figure icon.
handles.mainfig.Units = 'pixels';                                           %Change the figure units to pixels.
pos = handles.mainfig.Position;                                             %Grab the figure position, in pixes.
scale = pos(3)/w;                                                           %Calculate the centimeters to pixels conversion factor.


%% Reset any handles already existing in the structure.
handles.label = [];                                                         %Reset the handles for the labels.


%% Create a stages menu at the top of the figure.
handles.menu.stages.h = uimenu(handles.mainfig,'label','Stages');           %Create a stages menu at the top of the LED_Detection_Task figure.
handles.menu.stages.view_spreadsheet = uimenu(handles.menu.stages.h,...
    'label','View Spreadsheet in Browser...',...
    'enable','off',...
    'separator','on');                                                      %Create a submenu option for opening the stages spreadsheet.
handles.menu.stages.set_spreadsheet = uimenu(handles.menu.stages.h,...
    'label','Set Spreadsheet URL...',...
    'enable','off');                                                        %Create a submenu option for setting the stages spreadsheet URL.
handles.menu.stages.reload_spreadsheet = uimenu(handles.menu.stages.h,...
    'label','Reload Spreadsheet',...
    'enable','off');                                                        %Create a submenu option for reloading the stages spreadsheet.


%% Create a calibration menu at the top of the figure.
handles.menu.cal.h = uimenu(handles.mainfig,'label','Calibration');         %Create a calibration menu at the top of the MotoTrak figure.
handles.menu.cal.reset_baseline = uimenu(handles.menu.cal.h,...
    'label','Reset Baseline',...
    'enable','off');                                                        %Create a submenu option for resetting the baseline.
handles.menu.cal.open_calibration = uimenu(handles.menu.cal.h,...
    'label','Open Calibration...',...
    'enable','off');                                                        %Create a submenu option for opening the calibration window.


%% Create a preferences menu at the top of the figure.
handles.menu.pref.h = uimenu(handles.mainfig,'label','Preferences');        %Create a preferences menu at the top of the LED_Detection_Task figure.
handles.menu.pref.open_datapath = uimenu(handles.menu.pref.h,...
    'label','Open Data Directory',...
    'enable','off');                                                        %Create a submenu option for opening the target data directory.
handles.menu.pref.set_datapath = uimenu(handles.menu.pref.h,...
    'label','Set Data Directory',...
    'enable','off');                                                        %Create a submenu option for setting the target data directory.
handles.menu.pref.err_report = uimenu(handles.menu.pref.h,...
    'label','Automatic Error Reporting',...
    'enable','off',...
    'separator','on');                                                      %Create a submenu option for tuning Automatic Error Reporting on/off.
handles.menu.pref.err_report_on = ...
    uimenu(handles.menu.pref.err_report,...
    'label','On',...
    'enable','off',...
    'checked','on');                                                        %Create a sub-submenu option for tuning Automatic Error Reporting on.
handles.menu.pref.err_report_off = ...
    uimenu(handles.menu.pref.err_report,...
    'label','Off',...
    'enable','off',...
    'checked','off');                                                       %Create a sub-submenu option for tuning Automatic Error Reporting on.
handles.menu.pref.error_reports = uimenu(handles.menu.pref.h,...
    'label','View Error Reports',...
    'enable','off');                                                        %Create a submenu option for opening the error reports directory.
handles.menu.pref.config_dir = uimenu(handles.menu.pref.h,...
    'label','Configuration Files...',...
    'enable','off',...
    'separator','on');                                                      %Create a submenu option for opening the configuration files directory.


%% Create a camera menu at the top of the figure.
handles.menu.camera.h = uimenu(handles.mainfig,'label','Camera');           %Create a camera menu at the top of the LED_Detection_Task figure.
handles.menu.camera.view_webcam = uimenu(handles.menu.camera.h,...
    'label','Open Webcam Window',...
    'enable','on');                                                         %Create a submenu option for opening a webcam window.
        

%% Create a panel housing all of the session information uicontrols.
ph = 2*(ui_h + sp) + 2*sp;                                                  %Set the panel height.
pw = w - 2*sp;                                                              %Set the panel width.
py = h - ph - sp;                                                           %Set the panel bottom edge.
p = uipanel(handles.mainfig,'units','pixels',...
    'position',scale*[sp, py, pw, ph],...
    'fontweight','bold',...
    'fontsize',fontsize,...
    'backgroundcolor',get(handles.mainfig,'color'));                        %Create the panel to hold the session information uicontrols.

pos = [sp, sp, 2.25, ui_h];                                                 %Set the label position.
handles.label(end+1) = uilabel(p,'text','COM Port: ',...
    'position',scale*pos);                                                  %Make a static text label for the booth.
pos(1) = pos(1) + pos(3) + sp;                                              %Set the left-hand edge for the booth drop-down.
pos(3) = 3.5;                                                               %Set the width of the booth drop-down.
handles.dropport = uidropdown(p,'editable','off',...
    'items',{'---'},...
    'position',scale*pos,...
    'fontweight','bold',...
    'fontsize',fontsize,...
    'backgroundcolor','w',...
    'enable','off');                                                        %Create an drop-down for selecting the booth.
    
pos = [sp, 2*sp + ui_h, 2.25, ui_h];                                        %Set the label position.
handles.label(end+1) = uilabel(p,'text','Subject: ',...
    'position',scale*pos);                                                  %Make a static text label for the subject.
pos(1) = pos(1) + pos(3) + sp;                                              %Set the left-hand edge for the subject drop-down.
pos(3) = 3.5;                                                               %Set the width of the subject drop-down.
handles.dropsubject = uidropdown(p,'editable','off',...
    'items',{'<Add New Subject>','<Edit Subject List>','[Bench Test]'},...
    'position',scale*pos,...
    'fontweight','bold',...
    'fontsize',fontsize,...
    'backgroundcolor','w',...
    'enable','off');                                                        %Create an drop-down for selecting the subject name.

pos = handles.dropport.Position/scale;                                      %Grab the position of the booth drop-down.
pos(1) = pos(1) + pos(3) + sp;                                              %Set the left-hand edge for the subject drop-down.
pos(3) = 3.75;                                                              %Set the width of the label.
handles.label(end+1) = uilabel(p,'text','Min. Touch Dur.: ',...
    'position',scale*pos);                                                  %Make a static text label for the sampling time.
pos(1) = pos(1) + pos(3) + sp;                                              %Set the left-hand edge for the sampling time editbox.
pos(3) = 3.0;                                                               %Set the width of the sampling time editbox
handles.editdur = uieditfield(p,'editable','off',...
    'value','-',...
    'position',scale*pos,...
    'fontname','Arial',...
    'fontweight','bold',...
    'fontsize',fontsize,...
    'horizontalalignment','center',...
    'backgroundcolor','w',...
    'enable','off');                                                        %Create an editbox for displaying the sampling time.

pos(1) = pos(1) + pos(3) + sp;                                              %Set the left edge of a label.
pos(3) = 3.0;                                                               %Set the width of a label.
handles.label(end+1) = uilabel(p,'text','Task Mode: ',...
    'position',scale*pos);                                                  %Make a static text label for each uicontrol.
pos(1) = pos(1) + pos(3) + sp;                                              %Set the left edge of the task mode editbox.
pos(3) = pw - sp - pos(1);                                                  %Set the width of the task mode editbox.
handles.editmode = uieditfield(p,'editable','off',...
    'value','-',...
    'position',scale*pos,...
    'fontname','Arial',...
    'fontweight','bold',...
    'fontsize',fontsize,...
    'horizontalalignment','center',...
    'backgroundcolor','w',...
    'enable','off');                                                        %Create an editbox for displaying the sampling time.

pos = handles.dropsubject.Position/scale;                                   %Grab the position of the subject drop-down.
pos(1) = pos(1) + pos(3) + sp;                                              %Set the left-hand edge for the subject drop-down.
pos(3) = 2;                                                                 %Set the width of the label.
handles.label(end+1) = uilabel(p,'text','Stage: ',...
    'position',scale*pos);                                                  %Make a static text label for the stage
pos(1) = pos(1) + pos(3) + sp;                                              %Set the left edge of the task mode editbox.
pos(3) = pw - sp - pos(1);                                                  %Set the width of the task mode editbox.
handles.dropstage = uidropdown(p,'editable','off',...
    'items',{'-'},...
    'position',scale*pos,...
    'fontname','Arial',...
    'fontweight','bold',...
    'fontsize',fontsize,...
    'backgroundcolor','w',...
    'enable','off');                                                        %Create an drop-down for selecting the stage.

set(handles.label,'fontname','Arial',...
    'fontweight','bold',...
    'fontsize',fontsize,...
    'horizontalalignment','right',...
    'verticalalignment','center',...
    'backgroundcolor',label_color);                                         %Set the properties for all the labels.

    
%% Create axes for displaying the touch sensor.
ax_h = 6;                                                                   %Set the total axes height.
py = py - ax_h - 2*sp;                                                      %Set the axes bottom edge.
pos = [2*sp, py, 6, (ax_h - sp)/2];                                         %Set the position for the force axes.
handles.force_ax = axes('parent',handles.mainfig,...
    'units','centimeters',...
    'position',pos,...
    'xtick',[],...
    'ytick',[],...
    'box','on');                                                            %Create axes to show the force signal.
disableDefaultInteractivity(handles.force_ax);                              %Disable the axes interactivity.
handles.force_ax.Toolbar.Visible = 'off';                                   %Hide the axes toolbar.
pos(2) = pos(2) + pos(4) + sp;                                              %Set the bottom edge of the poke/carousel sensor axes.
handles.sensor_ax = axes('parent',handles.mainfig,...
    'units','centimeters',...
    'position',pos,...
    'xtick',[],...
    'ytick',[],...
    'box','on');                                                            %Create axes to show the force sensor signal.
disableDefaultInteractivity(handles.sensor_ax);                             %Disable the axes interactivity.
handles.sensor_ax.Toolbar.Visible = 'off';                                  %Hide the axes toolbar.
pos(1) = pos(1) + pos(3) + sp;                                              %Set the left edge of the psychophysical axes.
pos(2) = py;                                                                %Set the bottom edge of the axes.
pos(3) = w - pos(1) - 2*sp;                                                 %Set the width of the axes.
pos(4) = ax_h;                                                              %Set the height of the axes.
handles.psych_ax = axes('parent',handles.mainfig,...
    'units','centimeters',...
    'position',pos,...
    'xtick',[],...
    'ytick',[],...
    'box','on');                                                            %Create axes to show the psychophysical curve.
disableDefaultInteractivity(handles.psych_ax);                              %Disable the axes interactivity.
handles.psych_ax.Toolbar.Visible = 'off';                                   %Hide the axes toolbar.


%% Create pushbuttons for starting, stopping, pausing, and manually triggering feedings.
ui_h = (py - 4*sp)/3;                                                       %Recalculate the uicontrol height.
pos = [sp, sp, 3, ui_h];                                                    %Set the button position.
handles.feedbutton = uibutton(handles.mainfig,'text','FEED',...
    'position',scale*pos,...
    'fontname','Arial',...
    'fontweight','bold',...
    'fontsize',fontsize,...
    'fontcolor','k',...
    'enable','off');                                                        %Create a button for manual feeds.
pos(2) = pos(2) + pos(4) + sp;                                              %Adjust the position bottom edge.    
handles.pausebutton = uibutton(handles.mainfig,'text','PAUSE',...
    'position',scale*pos,...
    'fontname','Arial',...
    'fontweight','bold',...
    'fontsize',fontsize,...
    'fontcolor',[0 0 0.5],...
    'enable','off');                                                        %Create a pause button.
pos(2) = pos(2) + pos(4) + sp;                                              %Adjust the position bottom edge.    
handles.startbutton = uibutton(handles.mainfig,'text','START',...
    'position',scale*pos,...
    'fontname','Arial',...
    'fontweight','bold',...
    'fontsize',fontsize,...
    'fontcolor',[0 0.5 0],...
    'enable','off');                                                        %Create a pause button.


%% Create a table to show users trial data.
pos(1) = pos(1) + pos(3) + sp;                                              %Set the left-hand edge of the trial table.
pos(2) = sp;                                                                %Set the bottom edge of the trial table.
pos(3) = w - pos(1) - 2*sp;                                                 %Set the width of the trial table.
pos(4) = py - 3*sp - 1.5;                                                   %Set the height of the trial table.
handles.trialtable = uitable(handles.mainfig,'position',scale*pos,...
    'fontname','Arial',...
    'fontsize',0.75*fontsize,...
    'enable','off');                                                        %Create a table to hold trial info.
columns = {'Trial','Time','Pad','Outcome','Target','Choice',...
    'HT (s)','TT (s)','RT (s)'};                                            %List the column labels.
handles.trialtable.ColumnName = columns;                                    %Label the columns of the table.
col_w = {1, 1.5, 1, 1.5, 1.25, 1.25, 1.5, 1.5, 2};                          %Create a matrix to hold column widths.
N = sum(vertcat(col_w{:}));                                                 %Find the total of all the column widths.
for i = 1:numel(columns)                                                    %Step through each column label.
    col_w{i} = scale*pos(3)*col_w{i}/N;                                     %Scale each column width to the character size.
end
col_w{end} = 'auto';                                                        %Set the last column to auto-scale.
handles.trialtable.ColumnWidth = col_w;                                     %Set the column widths.            
handles.table_style = [];                                                   %Create a field to hold table styles.
handles.table_style.outcomes = 'HMFCANL';                                   %Create a subfield to hold table style labels.
handles.table_style.h(1) = uistyle('BackgroundColor',[0.5 1 0.6]);          %Create a light green cell color for hits.
handles.table_style.h(2) = uistyle('BackgroundColor',[1 0.6 0.5]);          %Create a light red cell color for misses.
handles.table_style.h(3) = uistyle('BackgroundColor',[1 0.5 0.6]);          %Create a light red cell color for false alarms.
handles.table_style.h(4) = uistyle('BackgroundColor',[0.6 1 0.5]);          %Create a light green cell color for correct rejections.
handles.table_style.h(5) = uistyle('BackgroundColor',[0.8 0.8 0.8]);        %Create a light gray cell color for aborts.
handles.table_style.h(6) = uistyle('BackgroundColor',[0.95 1 0.5]);         %Create a light yellow cell color for non-responses.
handles.table_style.h(7) = uistyle('BackgroundColor',[1 0.95 0.5]);         %Create a light yellow cell color for loiters.
s = uistyle('HorizontalAlignment','center');                                %Create a centered horicontal alignment style.
addStyle(handles.trialtable,s);                                             %Add the centered style to the table.


%% Create a text area to show users status messages.
pos(2) = pos(2) + pos(4) + sp;                                              %Set the bottom edge of the messagebox.
pos(4) = py - pos(2) - sp;                                                  %Set the height of the the messagebox.
handles.msgbox = uitextarea(handles.mainfig,...
    'value','Initializing...',...
    'position',scale*pos,...
    'fontname','Arial',...
    'fontweight','bold',...
    'fontsize',0.8*fontsize,...
    'editable','off');                                                      %Create a messagebox.


% %% Set the units for all children of the main figure to "normalized".
% objs = get(handles.mainfig,'children');                                     %Grab the handles for all children of the main figure.
% checker = ones(1,numel(objs));                                              %Create a checker variable to control the following loop.
% while any(checker == 1)                                                     %Loop until no new children are found.
%     for i = 1:numel(objs)                                                   %Step through each object.
%         if isempty(get(objs(i),'children'))                                 %If the object doesn't have any children.
%             checker(i) = 0;                                                 %Set the checker variable entry for this object to 0.
%         end
%     end
%     if any(checker == 1)                                                    %If any objects were found to have children...        
%         temp = get(objs(checker == 1),'children');                          %Grab the handles of the newly-identified children.
%         checker(:) = 0;                                                     %Skip all already-registed objects on the next loop.
%         temp = vertcat(temp{:});                                            %Vertically concatenate all of the object handles.
%         j = strcmpi(get(temp,'type'),'uimenu');                             %Check if any of the children are uimenu objects.
%         temp(j) = [];                                                       %Kick out all uimenu objects.        
%         if ~isempty(temp)                                                   %If there's any new objects...
%             for i = 1:numel(temp)                                           %Step through each new object.
%                 objs(end+1) = temp(i);                                      %Add each new child to the object list.
%                 checker(end+1) = 1;                                         %Add a new entry to the checker matrix.
%             end
%         end
%     end
% end
% type = get(objs,'type');                                                    %Grab the type of each object.
% objs(strcmpi(type,'uimenu')) = [];                                          %Kick out all uimenu items.
% set(objs,'units','normalized');                                             %Set all units to normalized.


%% ***********************************************************************
function handles = StimBehavior_Read_Stages(handles)

%
%StimBehavior_Read_Stages.m - Vulintus, Inc.
%
%   STIMBEHAVIOR_READ_STAGES reads in the StimBehavior task stage 
%   information from the format (Google Spreadsheet, TSV, or Excel file) 
%   specified by the user.
%   
%   UPDATE LOG:
%   01/18/2022 - Drew Sloan - Function first created, adapted from
%       ST_Tactile_2AFC_Read_Stages.m
%

global run                                                                  %Create a global run variable.

%List the available column headings with stage structure fieldnames and default values.
params = {  'stage number',                         'number',               'required',         [];... 
            'description',                          'description',          'required',         [];...            
            
            'left stimuli',                         'l_stim',               'optional',         [];...
            'catch stimuli',                        'c_stim',               'optional',         [];...
            'right stimuli',                        'r_stim',               'optional',         [];...
            
            'reward mode',                          'reward_mode',          'required',         'association';...
            
            'force threshold',                      'force_thresh',         'optional',         5;...
            
            'minimum touch duration',               'min_touch_dur',        'optional',         0.025;...
            'minimum touch increment',              'min_touch_incr',       'optional',         [];...
            'maximum touch duration',               'max_touch_dur',        'optional',         [];...
            'debounce',                             'debounce',             'optional',         0;...
            'choice response window',               'choice_win',           'optional',         5.0;...  
            
            'press tone',                           'press_tone_enable',    'optional',         'on';...
            'press tone frequency',                 'press_tone_freq',      'optional',         4000;...
            'press tone duration',                  'press_tone_dur',       'optional',         1000;...
            'press tone volume',                    'press_tone_vol',       'optional',         0.5;...
            'hit tone',                             'hit_tone_enable',      'optional',         'on';...
            'hit tone frequency',                   'hit_tone_freq',        'optional',         8000;...
            'hit tone duration',                    'hit_tone_dur',         'optional',         250;...
            'hit tone volume',                      'hit_tone_vol',         'optional',         1;...
            'miss tone',                            'miss_tone_enable',     'optional',         'on';...
            'miss tone frequency',                  'miss_tone_freq',       'optional',         2000;...
            'miss tone duration',                   'miss_tone_dur',        'optional',         250;...
            'miss tone volume',                     'miss_tone_vol',        'optional',         1;...
            
            'starting position',                    'start_pos',            'required',         [];...
            'maximum position',                     'max_pos',              'optional',         [];...
            'position increment',                   'incr_pos',             'optional',         0.25;...
            'position advance trigger',             'adv_pos',              'optional',         25;...
            
            'pre-trial sampling time',              'pre_trial_sampling',   'optional',         0.5;...
            'post-trial sampling time',             'post_trial_sampling',  'optional',         0.1;...
            'sample period (ms)',                	'period',               'optional',         10;...
        };
                 
        
switch handles.stage_mode                                                   %Switch among the stage selection modes.
    
    case 1                                                                  %If stages are being loaded from a local TSV file.
        stage_file = 'StimBehavior_Stages.tsv';                             %Set the default stage file name.
        file = [handles.mainpath stage_file];                               %Assume the stage file exists in the main program path.
        if ~exist(file,'file')                                              %If the stage file doesn't exist in the main program path...
            file = which(stage_file);                                       %Look through the entire search path for the stage file.    
        end
        if isempty(file)                                                    %If the stage file wasn't found...
            h = warndlg(['The program couldn''t find the stage '...
                'definition file "StimBehavior_Stages.tsv". '...
                'Press "OK" to manually locate the file.'],...
                'NO STAGE FILE');                                           %Show a warning.
            uiwait(h);                                                      %Wait for the warning dialog to close.
            [file, path] = uigetfile('*.tsv','LOCATE STAGE FILE');          %Have the user locate the file with a dialog box.
            if file(1) == 0                                                 %If the user selected "Cancel"...
                run = 0;                                                    %Set the run variable to 0.
                return                                                      %Skip execution of the rest of the function.
            end
            file = [path file];                                             %Add the directory to the located filename.
            temp = questdlg(['The file "' file '" will be copied to "'...
                handles.mainpath '" and will be renamed to '...
                '"StimBehavior_Stages.tsv" for future use.'],...
                'MOVING STAGE FILE','OK','Cancel','OK');                    %Show an OK/Cancel warning that the file will be moved.
            if isempty(temp) || strcmpi(temp,'cancel')                      %If the user closed the warning or pressed "Cancel"...
                run = 0;                                                    %Set the run variable to 0.
                return                                                      %Skip execution of the rest of the function.
            end
            copyfile(file,[handles.mainpath stage_file],'f');               %Copy the stage file to the main data path with the correct filename.
            delete(file);                                                   %Delete the stage file from it's original location.
        end
        stage_file = [handles.mainpath stage_file];                         %Add the main program path to the stage file name.       
        
        data = Vulintus_Read_TSV_File(stage_file);                          %Read in the data from the TSV file.
        for c = 1:size(data,2)                                              %Step through each column of the data.
            data{1,c}(data{1,c} == '"') = [];                               %Kick out any quotation marks in the column heading.
        end
        
    case 2                                                                  %If stages are being loaded from an online google spreadsheet.
        try                                                                 %Try to read in the stage information from the web.
        	data = Read_Google_Spreadsheet(handles.stage_url);              %Read in the stage information from the Google Docs URL.      
            filename = [handles.mainpath ...
                'StimBehavior_Stages.tsv'];                       %Set the filename for the stage backup file.
        	Vulintus_Write_TSV_File(data,filename);                         %Back up the stage information to a local TSV file.
        catch err                                                           %If there's an error...
            warning(['Read_Google_Spreadsheet:' err.identifier],'%s',...
                err.message);                                               %Show a warning.
            stage_file = [handles.mainpath ...
                'StimBehavior_Stages.tsv'];                       %Add the main program path to the stage file name.    
            data = Vulintus_Read_TSV_File(stage_file);                      %Read in the data from the TSV file.
        end
        
end

stage = struct([]);                                                         %Create an empty stage structure.
for c = 1:size(data,2)                                                      %Step through each column of the stage information.    
    fname = [];                                                             %Assume, by default, that the column heading won't match any expected field.
    for p = 1:size(params,1)                                                %Step through every recognized parameter.
        if strncmpi(params{p,1},data{2,c},length(params{p,1}))              %If the column heading matches a recognized parameter.
            fname = params{p,2};                                            %Grab the associated field name.
        end
    end
    if isempty(fname)                                                       %If the column heading didn't match any recognized parameter.
        warndlg(['The stage parameters spreadsheet column heading "' ...
            data{2,c} '" doesn''t match any recognized stage parameter.'...
            ' This parameter will be ignored.'],...
            'STAGE PARAMETER NOT RECOGNIZED');                              %Show a warning that the parameter will be ignored.
    else                                                                    %Otherwise...
        for i = 3:size(data,1)                                              %Step through each listed stage.
            temp = data{i,c};                                               %Grab the entry for this stage.
            temp(temp == 39) = [];                                          %Kick out any apostrophes in the entry.
            if any(temp > 59)                                               %If there's any text characters in the entry...
                stage(i-2).(fname) = strtrim(temp);                         %Save the field value as a string.
            else                                                            %Otherwise, if there's no text characters in the entry.
                stage(i-2).(fname) = str2double(temp);                      %Evaluate the entry and save the field value as a number.
            end
        end        
    end    
end

% for i = 1:numel(stage)                                                      %Step through each stage.
%     stage(i).light_source = [];                                             %Clear each light source fiend.
% end
% 
% for c = 1:size(data,2)                                                      %Step through each column of the stage information.    
%     if strncmpi(data{2,c},'light source',3)                                 %If this column is a light source column.
%         ls_i = str2double(data{2,c}(numel('light source') + 1:end));        %Grab the light source index.       
%         description = data{3,c};                                            %Grab the light source description.
%         model = data{4,c};                                                  %Grab the light source model.
%         for i = 5:size(data,1)                                              %Step through each listed stage.
%             temp = data{i,c};                                               %Grab the entry for this stage.
%             temp(temp == 39) = [];                                          %Kick out any apostrophes in the entry.
%             stage(i-4).light_source(ls_i).value = strtrim(temp);            %Save the field value as a string.
%             stage(i-4).light_source(ls_i).description = description;        %Save the description
%             stage(i-4).light_source(ls_i).model = model;                    %Save the model.
%         end    
%     end
% end
% params(strcmpi(params(:,1),'light source'),:) = [];                         %Kick out the light source row from the parameters.

keepers = ones(length(stage),1);                                            %Create a matrix to mark stages for exclusion.
for p = 1:size(params,1)                                                    %Now step through each parameter.
    if ~isfield(stage,params{p,2})                                          %If the parameter wasn't found in the stage information...
        if strcmpi(params{p,3},'required')                                  %If the parameter was a required parameter...
            errordlg(sprintf(['The required stage parameter "%s" '...
                'wasn''t found in the stage parameters spreadsheet! '...
                'Correct the stage spreadsheet and restart the '...
                'vibration task program.'],...
                upper(params{p,1})),'MISSING STAGE PARAMETER');             %Show an error dialog.
            delete(handles.ardy.serialcon);                                 %Close the serial connection with the Arduino.
            close(handles.mainfig);                                         %Close the GUI.
            clear('run');                                                   %Clear the global run variable from the workspace.
            error(['ERROR IN STIMBEHAVIOR_TASK_READ_STAGES: '...
                'Required stage parameter "' upper(params{p,1}) '" '...
                'wasn''t found in the stage parameters spreadsheet!']);     %Throw an error.
        else                                                                %Otherwise, if the parameter was an optional parameter...
            stage(1).(params{p,2}) = [];                                    %Add the parameter as a new field.
        end
    end
    for i = 1:length(stage)                                                 %Step through each stage.
        if strcmpi(params{p,3},'required') && ...
                any(isnan(stage(i).(params{p,2})))                          %If a required parameter is listed as NaN...
            keepers(i) = 0;                                                 %Mark the stage for exclusion.
        end
    end
end
stage(keepers == 0) = [];                                                   %Kick out any invalid stages.

for p = 1:size(params)                                                      %Now step through each parameter.
    for i = 1:length(stage)                                                 %Step through each stage...
        if (isempty(stage(i).(params{p,2})) || ...
                any(isnan(stage(i).(params{p,2})))) && ...
                ~isempty(params{p,4})                                       %If no parameter value was specified and a default value exists...
            if strcmpi(params{p,4},'special case')                          %If the parameter default value is a special (i.e. conditional) case...
%                 switch lower(params{p,2})                                   %Switch between the special case parameters.
%                     case 'threshtype'                                       %If the parameter is the Threshold Units...
%                         switch lower(stage(i).device)                       %Switch between the device types.
%                             case 'pull'                                     %For the pull device...
%                                 stage(i).threshtype = 'grams (peak)';       %Set the default threshold units to peak force.
%                             case 'squeeze'                                  %For the squeeze device...
%                                 stage(i).threshtype = 'grams (max)';        %Set the default threshold units to maximum force.
%                             case 'knob'                                     %For the knob device...
%                                 stage(i).threshtype = 'degrees (total)';    %Set the default threshold units to total degrees.
%                             case 'lever'                                    %For the lever device...
%                                 stage(i).threshtype = 'degrees (total)';    %Set the default threshold units to total degrees.
%                             case 'touch'                                    %For the touch sensor...
%                                 stage(i).threshtype = ...
%                                     'milliseconds (hold)';                  %Set the default threshold units to milliseconds holding.
%                             case 'both'                                     %For the combined touch/pull device...
%                                 stage(i).threshtype = 'milliseconds/grams'; %Set the default threshold units to milliseconds holding and peak force.
%                             case 'water reach'                              %For the water reach module...
%                                 stage(i).threshtype = ...
%                                     'water reach (shaping)';                %Set the default threshold units to milliseconds holding.
%                         end
%                     case 'threshincr'                                       %If the parameter is the Hit Threshold Increment...
%                         switch lower(stage(i).threshadapt)                  %Switch between the adaptation types.
%                             case {'median','50th percentile'}               %For median adaptation...
%                                 stage(i).threshincr = 20;                   %Set the increment (number of trials to integrate over) to 20.
%                             case 'linear'                                   %For linear adaptation...
%                                 stage(i).threshincr = 0.5;                  %Set the increment (number of units to increase per trial to integrate over) to 0.5.
%                         end                        
%                 end
            else                                                            %Otherwise...
                stage(i).(params{p,2}) = params{p,4};                       %Set the parameter to the default value for this stage.
            end
        end
    end
end

for i = 1:length(stage)                                                     %Step through the stages.
    if ischar(stage(i).number)                                              %If the stage number is a character array...
        stage(i).list_description = ...
            [stage(i).number ': ' stage(i).description];                    %Add the stage number to the stage description.
    else                                                                    %Otherwise...
        stage(i).list_description = ...
            [num2str(stage(i).number) ': ' stage(i).description];           %Add the stage number to the stage description.
    end
end

% 
% if any(vertcat(stage.tones_enabled) == 1)                                   %If any stage has tones enabled...
%     stage(1).tones = [];                                                    %Create a field for tones.
%     for i = 1:length(stage)                                                 %Step through the stages.    
%         if stage(i).tones_enabled == 1                                      %If tones are enabled for this stage...
%             counter = 1;                                                    %Create a counter.
%             for t = 1:num_tones                                             %Step through all tone indices.
%                 fname = sprintf('tone_%1.0f_event',t);                      %Create the expected field name for the tone initiation event.
%                 if ~isempty(stage(i).(fname)) && ...
%                         ~any(isnan(stage(i).(fname)))                       %If the user entered a value for at least one tone initiation event...
%                     stage(i).tones(counter).event = stage(i).(fname);       %Copy the tone event initiation type into the stage structure tone field.
%                     fname = sprintf('tone_%1.0f_freq',t);                   %Create the expected field name for the tone frequency.
%                     stage(i).tones(counter).freq = stage(i).(fname);        %Copy the tone frequency into the stage structure tone field.
%                     fname = sprintf('tone_%1.0f_dur',t);                    %Create the expected field name for the tone duration.
%                     stage(i).tones(counter).dur = stage(i).(fname);         %Copy the tone frequency into the stage structure tone field.
%                     fname = sprintf('tone_%1.0f_thresh',t);                 %Create the expected field name for the tone initiation threshold.
%                     stage(i).tones(counter).thresh = stage(i).(fname);      %Copy the tone initiation threshold into the stage structure tone field.
%                     counter = counter + 1;                                  %Increment the counter.
%                 end
%             end
%         end
%     end
% end
% 
% for t = 1:num_tones                                                         %Step through all tone indices...
%     fname = {sprintf('tone_%1.0f_freq',t),...
%         sprintf('tone_%1.0f_dur',t),...
%         sprintf('tone_%1.0f_event',t)};                                     %Create the list of fields to remove.
%     stage = rmfield(stage,fname);                                           %Remove the redundant tone-related field names from the stage structure.
% end
            
handles.stage = stage;                                                      %Save the stage structure as a field in the handles structure.


%% ***********************************************************************
function trial = StimBehavior_Reset_Trial(handles, session, trial)

%
%StimBehavior_Reset_Trial.m - Vulintus, Inc.
%
%   This function resets all trial variables at the start of a session or 
%   following a completed trial to prepare monitoring for the next trial
%   initiation in the StimBehavior task.
%   
%   UPDATE LOG:
%   01/18/2022 - Drew Sloan - Function first implemented, adapted from
%       ST_Tactile_2AFC_Reset_Trial
%

%Reset the flags for trial control.
trial.status_flag = [1, 0, 0, 0];                                           %Create a flag matrix for tracking progress through the trial.

%Create/reset fields to hold trial results.
trial.start_time = [];                                                      %Create an empty field for the trial start time.
trial.touch_time = [];                                                      %Create an empty field for a touch time.
trial.feed_time = [];                                                       %Create an empty field to hold feeding times.
trial.response_time = [];                                                   %Create an empty field for a pellet receiver choice time.
trial.outcome = 'N';                                                        %Assume the trial outcome is a nonresponse, by default.
trial.visited_feeder = 'N';                                                 %Assume no feeder is visited by default.             

%Set the stimulus parameters.
trial.hold_time = handles.min_touch_dur;                                    %Set the initial hold time.
if ~isempty(handles.min_touch_incr) && handles.min_touch_incr > 0           %If there's a touch time increment.
    trial.hold_time = handles.min_touch_incr*session.successes + ...
        trial.hold_time;                                                    %Add the current increment to the touch time.
    trial.hold_time = min(trial.hold_time,handles.max_touch_incr);          %Set the touch time to the minimum of the calculated value or the maximum allowable touch time.
end
trial.choice_time = handles.choice_win;                                     %Grab the choice window.
trial.pad_index = session.stim_block(session.stim_index,1);                 %Grab the pad index.
trial.pad_label = handles.disc.position(trial.pad_index).label;             %Grab the pad label.
trial.target_feeder = session.stim_block(session.stim_index,2);             %Grab the target feeder.

%Rotate the current pad into position.
% handles.ctrl.rotate;

%Create a trial force signal buffer.
trial.signal = nan(session.buffsize, 2);                                    %Create a matrix to hold the trial signal.
trial.signal_index = 0;                                                     %Create a variable to track the current signal index.

%Update the psychometric plot and the messagebox to show the queued stimulus.
str = sprintf('%s - Next stimulus queued: %s',datestr(now,13),...
    trial.pad_label);                                                       %Create a string to show the next stimulus.
% StimBehavior_Update_Psychometric_Plot(handles.psych_plots,...
%     session.counts,session.touch_times,trial.pad_index);                    %Update the psychometric plot.
Add_Msg(handles.msgbox,str);                                                %Show the string in the messagebox.


%% ***********************************************************************
function trial = StimBehavior_Start_Trial(handles,session,trial)

%
%StimBehavior_Start_Trial.m - Vulintus, Inc.
%
%   This function initializes all of the real-time variables right at the 
%   start of a trial in the StimBehavior task.
%   
%   UPDATE LOG:
%   01/18/2022 - Drew Sloan - Function first implemented, adapted from
%       ST_Tactile_2AFC_Reset_Trial.m.
%

trial.start_time = now;                                                     %Save the current clock reading.
trial.start_millis = session.buffer(end,1);                                 %Save the latest millisecond clock reading.
trial.end_time = trial.start_time + trial.choice_time/86400;                %Set the clock reading for the end of the trial.
trial.signal(1:session.pre_sample_N,:) = ...
    session.buffer(session.pre_sample_indices,:);                           %Copy the preceding samples to the trial signal.
trial.signal_index = session.pre_sample_N;                                  %Update the trial signal index.
if handles.press_tone_enable == 1                                           %If press tones are enabled...
    handles.moto.play_tone(1);                                              %Start the press tone.
end

str = sprintf(['%s - Starting Trial #%1.0f, '...
    '%s, '...
    'target feeder = %s, '...
    'min. touch time = %1.2f s...'],...
    datestr(trial.start_time,13),...
    session.trial_num,...
    trial.pad_label,...
    trial.target_feeder,...
    trial.hold_time);                                                       %Create a text string.
Replace_Msg(handles.msgbox,str);                                            %Show the text string on the messagebox.


%% ***********************************************************************
function handles = StimBehavior_Update_Controls_During_Idle(handles)

%
%StimBehavior_Update_Controls_During_Idle.m - Vulintus, Inc.
%
%   STIMBEHAVIOR_UPDATE_CONTROLS_DURING_IDLE enables all of the uicontrol 
%   and uimenu objects that should be active while the StimBehavior task is 
%   idling between behavioral sessions.
%   
%   UPDATE LOG:
%   01/18/2022 - Drew Sloan - Function first implemented, adapted from
%       ST_Tactile_2AFC_Update_Controls_During_Idle.m.
%

%Update the figure callbacks.
handles.mainfig.CloseRequestFcn = {@Vulintus_Set_Global_Run,0};             %Set the callback for when the user tries to close the GUI.

%Update the "Stages" uimenu.
handles.menu.stages.view_spreadsheet.ButtonDownFcn = ...
    {@Vulintus_Open_Google_Spreadsheet,handles.stage_edit_url};             %Set the callback for the "Open Spreadsheet" submenu option.

%Update the "Calibration" uimenu.
handles.menu.cal.reset_baseline.MenuSelectedFcn = ...
    {@Vulintus_Set_Global_Run,1.4};                                         %Set the callback for the the "Reset Baseline" option.
handles.menu.cal.open_calibration.MenuSelectedFcn = ...
    {@Vulintus_Set_Global_Run,3.0};                                         %Set the callback for the the "Open Calibration" option.

%Update the "Preferences" uimenu.
handles.menu.pref.open_datapath.MenuSelectedFcn = ...
    {@Vulintus_Open_Directory,handles.datapath};                            %Set the callback for the "Open Data Directory" submenu option.
handles.menu.pref.set_datapath.MenuSelectedFcn = ...
    @Vulintus_Behavior_Set_Datapath;                                        %Set the callback for the "Set Data Directory" submenu option.
set([handles.menu.pref.err_report_on,handles.menu.pref.err_report_off],...
    'MenuSelectedFcn',@Vulintus_Behavior_Set_Error_Reporting);              %Set the callback for turning off/on automatic error reporting.
handles.menu.pref.error_reports.MenuSelectedFcn = ...
    {@Vulintus_Behavior_Open_Error_Reports,handles.mainpath};               %Set the callback for opening the error reports directory.
handles.menu.pref.config_dir.MenuSelectedFcn = ...
    {@Vulintus_Open_Directory,handles.mainpath};                            %Set the callback for opening the configuration directory.

%Update the "Camera" uimenu.
handles.menu.camera.view_webcam.MenuSelectedFcn = ...
    {@Vulintus_Set_Global_Run,1.5};                                         %Set the callback for the "View Webcam" option.

%Update the manual feed button.
handles.feedbutton.ButtonPushedFcn = {@Vulintus_Set_Global_Run,1.3};        %Set the callback for the Manual Feed button.

%Update the Start/Stop button.
handles.startbutton.Text = 'START';                                         %Set the text on the Start/Stop button.
handles.startbutton.FontColor = [0 0.5 0];                                  %Set the font color Start/Stop buttonto dark green.
handles.startbutton.ButtonPushedFcn = {@Vulintus_Set_Global_Run,2.0};       %Set the callback for the Start/Stop button.

%Update the dropdown callbacks.
handles.dropsubject.ValueChangedFcn = ...
    {@Vulintus_Behavior_Select_Subject,'SensiTrak'};                        %Set the callback for the subject drop-down menu.
handles.dropstage.ValueChangedFcn = {@Vulintus_Set_Global_Run,1.1};         %Set the callback for the stage selection drop-down menu.

%Update the pause button.
handles.pausebutton.ButtonPushedFcn = {@Vulintus_Set_Global_Run,2.2};       %Set the callback for the Pause button.

%Enable all uicontrol objects.
Vulintus_All_Uicontrols_Enable(handles.mainfig,'on');                       %Enable all of the uicontrols.

%Disable the pause button.
handles.pausebutton.Enable = 'off';                                         %Disable the pause button.

%Disable the trial table if unused.
data = handles.trialtable.Data;                                             %Grab the data from the trial table.
if isempty(data)                                                            %If there's no data yet...
    handles.trialtable.Enable = 'off';                                      %Disable the trial table.
end

drawnow;                                                                    %Immediately update the figure.


%% ***********************************************************************
function handles = StimBehavior_Update_Controls_Within_Session(handles)

%
%StimBehavior_Update_Controls_Within_Session.m - Vulintus, Inc.
%
%   STIMBEHAVIOR_UPDATE_CONTROLS_WITHIN_SESSION disables all of the 
%   uicontrol and uimenu objects that should not be active while the
%   StimBehavior task is running a behavioral session.
%   
%   UPDATE LOG:
%   01/18/2022 - Drew Sloan - Function first implemented, adapted from
%       ST_Tactile_2AFC_Update_Controls_Within_Session.m.
%

%Disable all uicontrol objects.
Vulintus_All_Uicontrols_Enable(handles.mainfig,'off');                      %Disable all of the uicontrols.

%Update the "Camera" uimenu.
handles.menu.camera.h.Enable = 'on';                                        %Enable the camera menu.
handles.menu.camera.view_webcam.MenuSelectedFcn = ...
    {@Vulintus_Set_Global_Run,2.3};                                         %Set the callback for the "View Webcam" option.
handles.menu.camera.view_webcam.Enable = 'on';                              %Enable the "View Webcam" option.

%Update the "Calibration" uimenu.
handles.menu.cal.h.Enable = 'on';                                           %Enable the calibration menu.
handles.menu.cal.reset_baseline.MenuSelectedFcn = ...
    {@Vulintus_Set_Global_Run,2.4};                                         %Set the callback for the "Reset Baseline" option.
handles.menu.cal.reset_baseline.Enable = 'on';                              %Enable the "Reset Baseline" option.

%Update the "Stages" uimenu.
handles.menu.stages.h.Enable = 'on';                                        %Enable the camera menu.
handles.menu.stages.view_spreadsheet.Enable = 'on';                         %Enable the "View Spreadsheet" option.

%Update the "Preferences" uimenu.
handles.menu.pref.h.Enable = 'on';                                          %Enable the preferences menu.
handles.menu.pref.open_datapath.Enable = 'on';                              %Enable the "Open Datapath" option.
handles.menu.pref.error_reports.Enable = 'on';                              %Enable the "View Error Reports" option.
handles.menu.pref.config_dir.Enable = 'on';                                 %Enable the "Configuration Files..." option.

%Enable the trial table.
handles.trialtable.Enable = 'on';                                           %Enable the trial table.
handles.trialtable.Data = {};                                               %Clear any existing data from the trial table.

%Enable the manual feed button.
handles.feedbutton.ButtonPushedFcn = {@Vulintus_Set_Global_Run,2.2};        %Set the Feed button callback.
handles.feedbutton.Enable = 'on';                                           %Enable the Feed button.

%Change the Start/Stop button to stop mode.
handles.startbutton.Text = 'STOP';                                          %Update the string on the Start/Stop button.
handles.startbutton.FontColor = [0.5 0 0];                                  %Update the string on the Start/Stop button.
handles.startbutton.ButtonPushedFcn = {@Vulintus_Set_Global_Run,1.0};       %Set the Start/Stop button callback.
handles.startbutton.Enable = 'on';                                          %Enable the Start/Stop button.

drawnow;                                                                    %Immediately update the figure.


%% ***********************************************************************
function StimBehavior_Update_Sensor_Diagrams(handles,status,varargin)

%
%StimBehavior_Update_Sensor_Diagrams.m - Vulintus, Inc.
%
%   STIMBEHAVIOR_UPDATE_SENSOR_DIAGRAMS updates the displays that show
%   the status of interaction sensors on the tactile carousel and
%   left/right pellet receivers in the StimBehavior task.
%   
%   UPDATE LOG:
%   11/30/2021 - Drew Sloan - Function first created, adapted from
%       ST_Tactile_2AFC_Update_Sensor_Diagrams.m
%

if nargin > 2                                                               %If a variable input argument was passed...
    
end

handles.diagram.carousel.disc.FaceColor = ...
    [(0.75 + 0.25*status(1)) 0.75 0.75];                                    %Update the carousel diagram face color.
set(handles.diagram.pellet_receiver(1),'FaceColor',...
    [(0.75 + 0.25*status(2)) 0.75 0.75]);                                   %Update the left pellet receiver face color.
set(handles.diagram.pellet_receiver(2),'FaceColor',...
    [(0.75 + 0.25*status(3)) 0.75 0.75]);                                   %Update the right pellet receiver face color. 


%% ***********************************************************************
function [session, trial] = StimBehavior_Update_Session(handles, session, trial)

%
%StimBehavior_Update_Session.m - Vulintus, Inc.
%
%   This function adds the results of the most recent trial to the session 
%   data and updates the performance plots for the StimBehavior task.
%   
%   UPDATE LOG:
%   01/18/2022 - Drew Sloan - Function first implemented, adapted from
%       ST_Tactile_2AFC_Update_Session.m.
%


if ~isempty(trial.response_time) && ...
        (trial.response_time <= handles.choice_win)                         %If the subject responded within the choice window...
    
    switch trial.target_feeder                                              %Switch between the two target feeders.
        case 'L'                                                            %If the left feeder was the target.
            if trial.visited_feeder == 'L'                                  %If the left feeder was visited...
                trial.outcome = 'C';                                        %Set the outcome to "C" for a correct rejection.
            else                                                            %Otherwise, if the right feeder was visited...
                trial.outcome = 'F';                                        %Set the outcome to "F" for a false alarm.
            end
        case 'R'                                                            %If the right feeder was the target.
            if trial.visited_feeder == 'L'                                  %If the left feeder was visited...
                trial.outcome = 'M';                                        %Set the outcome to "CM" for a miss.
            else                                                            %Otherwise, if the right feeder was visited...
                trial.outcome = 'H';                                        %Set the outcome to "H" for a false alarm.
            end
    end
                
    switch handles.reward_mode                                              %Switch between the reward modes.
        case 'association'                                                  %If we're doing association mode...
            handles.moto.feed();                                            %Trigger a feeding for any response, but to the correct feeder.
            trial.feed_time(end+1) = now;                                   %Save the feeding time.
            session.feedings = session.feedings + 1;                        %Increment the feed count.     
        case 'operant'                                                      %If we're doing operant mode...
            if any(trial.outcome == 'HC')                                   %If the outcome was either a hit or a correct rejection...
                handles.moto.feed();                                        %Trigger a feeding for any response, but to the correct feeder.
                trial.feed_time(end+1) = now;                               %Save the feeding time.
                session.feedings = session.feedings + 1;                    %Increment the feed count.     
            end
    end
end

%Save the trial information in the session-tracking structure.
if trial.visited_feeder ~= 'N'                                              %If a feeder was visited...
    i = (session.counts(1,:) == trial.pad_index);                           %Find the column for this stimulus index.
    session.counts([2,4],i) = session.counts([2,4],i) + 1;                  %Increment the total trial count for this stimulus.
    session.counts([3,5],i) = session.counts([3,5],i) + ...
        (trial.visited_feeder == 'R');                                      %Increment the total trial count for this stimulus.
end
if ~isempty(trial.touch_time)                                               %If there's a touch duration for this trial.
    session.touch_times(end+1) = trial.touch_time;                          %Save the value in the session tracking structure.
end

%Print a message to the messagebox.
switch trial.outcome                                                        %Switch between the different trial outcome abbreviations.
    case 'A'                                                                %"A"
        outcome = 'ABORT';                                                  %Abort.
    case 'L'                                                                %"L"
        outcome = 'LOITER-NONRELEASE';                                      %Loiter, nonrelease.
    case 'N'                                                                %"N"
        outcome = 'RELEASE-NONRESPONSE';                                    %Release, nonresponse.
    case 'H'                                                                %"H"
        outcome = 'HIT';                                                    %Hit.
    case 'M'                                                                %"M"
        outcome = 'MISS';                                                   %Miss.
    case 'F'                                                                %"F"
        outcome = 'FALSE ALARM';                                            %False alarm.
    case 'C'                                                                %"C"
        outcome = 'CORRECT REJECTION';                                      %Correct rejection.
end        
str = sprintf('%s - Trial #%1.0f, %s, (%s)',datestr(trial.start_time,13),...
    session.trial_num,trial.pad_label,outcome);                             %Start a message for the messagbox.
if ~isempty(trial.touch_time)                                               %If the subject released the carousel...
    str = horzcat(str,sprintf(', TT = %1.2f s',trial.touch_time));          %Add the touch time to the message.
end
if ~isempty(trial.response_time)                                            %If the subject visited a feeder...
    str = horzcat(str,sprintf(', RT = %1.2f s',trial.response_time));       %Add the response time to the message.
end
str = horzcat(str,sprintf(', %1.0f feedings',session.feedings));            %Add the total feed count to the message
Replace_Msg(handles.msgbox,str);                                            %Show the text string on the messagebox.

%Increment to the next stimulus in the stimulus block.
if ~strcmpi(handles.reward_mode,'hold') && ...
        trial.target_feeder ~= 'N' && any(trial.outcome == 'ALN')           %If we're not doing hold training and no feeder was chosen...
    session.stim_block(end+1,:) = session.stim_block(session.stim_index,:); %Move the current trial parameters to the end of the stimulus block.
    session.stim_block(session.stim_index,:) = [];                          %Clear the current line of the stimulus block.
else                                                                        %Otherwise...
    session.stim_index = session.stim_index + 1;                            %Increment the stimulus index.
    if session.stim_index > size(session.stim_block,1)                      %If there's no more parameters in the stimulus block...
        session.stim_block = ...
            StimBehavior_Create_Stimulus_Block(handles);                    %Create a new stimulus block.
        session.stim_index = 1;                                             %Set the stimulus index to 1.
    end
end

data = handles.trialtable.Data;                                             %Grab the data from the trial table.
if isempty(data)                                                            %If this is the first data being written to the table...
    data = cell(1,8);                                                       %Create a cell array with 8 columns.
    i = 1;                                                                  %Set the row index to 1.
else                                                                        %Otherwise...
    i = size(data,1) + 1;                                                   %Find the next row index.
end
data{i,1} = sprintf('%1.0f',session.trial_num);                             %List the trial number.
data{i,2} = datestr(trial.start_time,13);                                   %List the start time.
data{i,3} = trial.pad_label;                                                %List the pad label.
data{i,4} = trial.outcome;                                                  %List the outcome.
data{i,5} = char(trial.target_feeder);                                      %List the target_feeder.
data{i,7} = sprintf('%1.3f',trial.hold_time);                               %List the hold time.
if trial.visited_feeder ~= 'N'                                              %If a feeder was visited...
    data{i,6} = trial.visited_feeder;                                       %Show the visited feeder.
    data{i,9} = sprintf('%1.3f',trial.response_time);                       %Show the response time.
else                                                                        %Otherwise...
    data(i,[6,9]) = {'-'};                                                  %Put a placeholder in those cells.
end
if ~isempty(trial.touch_time)                                               %If there's a valid touch time...
    data{i,8} = sprintf('%1.3f',trial.touch_time);                          %Show the touch time.
else                                                                        %Otherwise...
    data{i,8} = '-';                                                        %Put a placeholder in that cell.
end
handles.trialtable.Data = data;                                             %Push the data back to the trial table.
o = (trial.outcome == handles.table_style.outcomes);                        %Find the style index for this outcome.
addStyle(handles.trialtable,handles.table_style.h(o),'cell',[i,4]);         %Add the appropriate style to the outcome cell.
scroll(handles.trialtable,'bottom');                                        %Scroll to the bottom of the table.


%% ***********************************************************************
function [fid,filename] = StimBehavior_Write_File_Header(handles)

%   STIMBEHAVIOR_WRITE_FILE_HEADER writes the file header for StimBehavior
%   task session data files using Vulintus' *.OmniTrak format.
%   
%   UPDATE LOG:
%   01/18/2022 - Drew Sloan - Function first created, adapted from
%       ST_Tactile_2AFC_Write_File_Header.m.
%

if ~exist(handles.datapath,'dir')                                           %If the main data folder doesn't already exist...
    mkdir(handles.datapath);                                                %Create the main data folder on the C:\ drive.
end
path = fullfile(handles.datapath,handles.subject);                          %Create the subfolder name for this rat.
if ~exist(path,'dir')                                                       %If the subject subfolder doesn't already exist...
    mkdir(path);                                                            %Create the subject subfolder.
end
date_string = datestr(now,30);                                              %Create a timestamp string.
temp = handles.stage(handles.cur_stage).number;                             %Grab the stage number.
if ~ischar(temp)                                                            %If the stage number isn't already a string...
    temp = num2str(temp);                                                   %Convert the stage number to a string.
end
temp(temp == '.') = 'p';                                                    %Replace any periods in the stage name with a "p".
temp = ['Stage' temp];                                                      %Add the word "Stage" to the stage string.
filename = [handles.subject '_' date_string '_TACTILE_' temp '.OmniTrak'];  %Create the new filename.
Add_Msg(handles.msgbox,[datestr(now,13) ' - Writing session data to '...
    'file:']);                                                              %Print a message showing the user that the filename will follow.
Add_Msg(handles.msgbox,['          ' path]);                                %Show the user the session data path.
Add_Msg(handles.msgbox,['          ' filename]);                            %Show the user the session data file name.
filename = fullfile(path,filename);                                         %Add the path to the filename.
[fid,errmsg] = fopen(filename,'w');                                         %Open the data file as a binary file for writing.
if fid == -1                                                                %If the file could not be created...
    errordlg(sprintf(['Could not create the session data file '...
        'at:\n\n%s\n\nError:\n\n%s'],filename,...
        errmsg),'Tactile Discrimination Task File Write Error');            %Show an error dialog box.
end

ofbc = handles.block_codes;                                                 %Copy the block codes to an easier-to-handle structure.

%File format verification and version.
fwrite(fid,ofbc.OMNITRAK_FILE_VERIFY,'uint16');                             %The first block of the file should equal 0xABCD to indicate a Vulintus *.OmniTrak file.
fwrite(fid,ofbc.FILE_VERSION,'uint16');                                     %The second block of the file should be the file version indicator.
fwrite(fid,ofbc.CUR_DEF_VERSION,'uint16');                                  %Write the current file version.

%System information.
fwrite(fid,ofbc.SYSTEM_TYPE,'uint16');                                      %Write the block indicating the Vulintus system type.
fwrite(fid,5,'uint8');                                                      %Write a value of 5 to indicate the base system is SensiTrak.
fwrite(fid,ofbc.COMPUTER_NAME,'uint16');                                    %Write the block indicating the computer name.
fwrite(fid,length(handles.host),'uint8');                                   %Write the number of characters in the computer name.
fwrite(fid,handles.host,'uchar');                                           %Write the characters of the computer name.
temp = handles.booth;                                                       %Grab the booth name.
if ~ischar(temp)                                                            %If the booth name isn't already a string...
    temp = num2str(temp);                                                   %Convert the booth name to a string.
end
fwrite(fid,ofbc.USER_SYSTEM_NAME,'uint16');                                 %Write the user system name (i.e. booth number) block code.
fwrite(fid,length(temp),'uint8');                                           %Write the number of characters in the booth name.
fwrite(fid,temp,'uchar');                                                   %Write the characters of the booth name.
fwrite(fid,ofbc.COM_PORT,'uint16');                                         %Write the COM port block code.
fwrite(fid,length(handles.moto.port),'uint8');                              %Write the number of characters in the COM port name.
fwrite(fid,handles.moto.port,'uchar');                                      %Write the characters of the COM port name.
fwrite(fid,ofbc.TIME_ZONE_OFFSET,'uint16');                                 %Write the time zone offset block code.
dt = datenum(datetime('now','TimeZone','local')) - ...
    datenum(datetime('now','TimeZone','UTC'));                              %Calculate the different between the computer time and UTC time.
fwrite(fid,dt,'float64');                                                   %Write the time zone offset as a serial date number.


%Session information.
fwrite(fid,ofbc.CLOCK_FILE_START,'uint16');                                 %Write the file start serial date number block code.
fwrite(fid,now,'float64');                                                  %Write the current serial date number.
fwrite(fid,ofbc.EXP_NAME,'uint16');                                         %Write the experiment name block code.
fwrite(fid,length('Tactile Discrimination Task'),'uint16');                 %Write the number of characters in the experiment name.
fwrite(fid,'Tactile Discrimination Task','uchar');                          %Write the characters of the experiment name.
fwrite(fid,ofbc.SUBJECT_NAME,'uint16');                                     %Write the subject name block code.
fwrite(fid,length(handles.subject),'uint16');                               %Write the number of characters in the subject name.
fwrite(fid,handles.subject,'uchar');                                        %Write the characters of the subject name.
temp = handles.stage(handles.cur_stage).number;                             %Grab the stage number.
if ~ischar(temp)                                                            %If the stage number isn't already a string...
    temp = num2str(temp);                                                   %Convert the stage number to a string.
end
fwrite(fid,ofbc.STAGE_NAME,'uint16');                                       %Write the stage name block code.
fwrite(fid,length(temp),'uint16');                                          %Write the number of characters in the stage name.
fwrite(fid,temp,'uchar');                                                   %Write the characters of the stage name.
fwrite(fid,ofbc.STAGE_DESCRIPTION,'uint16');                                %Write the stage description block code.
fwrite(fid,length(handles.stage(handles.cur_stage).description),'uint16');  %Write the number of characters in the stage description.
fwrite(fid,handles.stage(handles.cur_stage).description,'uchar');           %Write the characters of the stage description.


%% ***********************************************************************
function StimBehavior_Write_Trial_Data(handles, session, trial)

%
%StimBehavior_Write_Trial_Data.m - Vulintus, Inc.
%
%   This function writes the results of the most recent StimBehavior task 
%   trial to the *.OmniTrak data file.
%   
%   UPDATE LOG:
%   01/18/2021 - Drew Sloan - Function first implemented, adapted from
%       ST_Tactile_2AFC_Write_Trial_Data.m.
%

%Write the trial outcome to file.
fwrite(session.fid,...
    handles.block_codes.STIMBEHAVIOR_TRIAL_OUTCOME, 'uint16');              %Write the tactile discrimination task outcome block code to the file.
fwrite(session.fid,session.trial_num,'uint16');                             %Write the trial number.
fwrite(session.fid,trial.start_time,'float64');                             %Write the start time of the trial.
fwrite(session.fid,trial.start_millis,'uint32');                            %Write the start time of the trial as recorded on the millisecond clock.
fwrite(session.fid,trial.outcome(1),'uchar');                               %Write the trial outcome as an unsigned character.
fwrite(session.fid,trial.visited_feeder(1),'uchar');                        %Write the visited feeder unsigned character.
fwrite(session.fid,numel(trial.feed_time),'uint8');                         %Write the number of feedings.
if ~isempty(trial.feed_time)                                                %If there were any feedings...
    fwrite(session.fid,trial.feed_time,'float64');                          %Write the serial date number timestamp for every feeding.
end
fwrite(session.fid,handles.max_touch_dur,'float32');                        %Write the maximum touch duration, in seconds.
for f = {'hold_time',...
        'touch_time',...
        'choice_time',...
        'response_time'}                                                    %Step through various fields of the trial structure.
    if isempty(trial.(f{1}))                                                %If the value is empty...
        fwrite(session.fid,NaN,'float32');                                  %Write a NaN as a 32-bit float.
    else                                                                    %Otherwise...
        fwrite(session.fid,trial.(f{1}),'float32');                         %Write each field value as a 32-bit float.
    end
end
fwrite(session.fid,trial.pad_index,'uint8');                                %Write the pad index.
fwrite(session.fid,length(trial.pad_label),'uint8');                        %Write the number of characters in the pad label.
fwrite(session.fid,trial.pad_label,'uchar');                                %Write pad label as unsigned characters.
fwrite(session.fid,1,'uint8');                                              %Number of data streams (besides the timestamp).
fwrite(session.fid,trial.signal_index,'uint32');                            %Write the number of samples in the buffer.
fwrite(session.fid,trial.signal(1:trial.signal_index,1),'uint32');          %Write the microsecond clock timestamps.
fwrite(session.fid,trial.signal(1:trial.signal_index,2),'float32');         %Write the force sensor values.


%% ***********************************************************************
function im = Vulintus_Load_SensiTrak_Icon

%VULINTUS_LOAD_SENSITRAK_ICON
%
%	Vulintus, Inc.
%
%	SensiTrak software icon defined in script.
%
%	This function was programmatically generated: 24-Nov-2021 22:18:35
%

im = uint8(zeros(256,256,3));
im(:,:,1) = [   0,   0,   0,   0,   0,   0,   0,   0,   0,   0,   0,   0,   0,   0,   1,  22,  55,  82, 102, 117, 122, 128, 128, 128, 128, 128, 128, 128, 128, 128, 128, 128, 128, 128, 128, 128, 128, 128, 128, 128, 128, 128, 128, 128, 128, 128, 128, 128, 128, 128, 128, 128, 128, 128, 128, 128, 128, 128, 128, 128, 128, 128, 128, 128, 128, 128, 128, 128, 128, 128, 128, 128, 128, 128, 128, 128, 128, 128, 128, 128, 128, 128, 128, 128, 128, 128, 128, 128, 128, 128, 128, 128, 128, 128, 128, 128, 128, 128, 128, 128, 128, 128, 128, 128, 128, 128, 128, 128, 128, 128, 128, 128, 128, 128, 128, 128, 128, 128, 128, 128, 128, 128, 128, 128, 128, 128, 128, 128, 128, 128, 128, 128, 128, 128, 128, 128, 128, 128, 128, 128, 128, 128, 128, 128, 128, 128, 128, 128, 128, 128, 128, 128, 128, 128, 128, 128, 128, 128, 128, 128, 128, 128, 128, 128, 128, 128, 128, 128, 128, 128, 128, 128, 128, 128, 128, 128, 128, 128, 128, 128, 128, 128, 128, 128, 128, 128, 128, 128, 128, 128, 128, 128, 128, 128, 128, 128, 128, 128, 128, 128, 128, 128, 128, 128, 128, 128, 128, 128, 128, 128, 128, 128, 128, 128, 128, 128, 128, 128, 128, 128, 128, 128, 128, 128, 128, 128, 128, 128, 128, 128, 128, 128, 128, 128, 128, 122, 117, 101,  82,  55,  22,   0,   0,   0,   0,   0,   0,   0,   0,   0,   0,   0,   0,   0,   0,   0;
			   0,   0,   0,   0,   0,   0,   0,   0,   0,   0,   0,   0,  12,  63, 110, 128, 128, 128, 128, 128, 128, 128, 128, 128, 128, 128, 128, 128, 128, 128, 128, 128, 128, 128, 128, 128, 128, 128, 128, 128, 128, 128, 128, 128, 128, 128, 128, 128, 128, 128, 128, 128, 128, 128, 128, 128, 128, 128, 128, 128, 128, 128, 128, 128, 128, 128, 128, 128, 128, 128, 128, 128, 128, 128, 128, 128, 128, 128, 128, 128, 128, 128, 128, 128, 128, 128, 128, 128, 128, 128, 128, 128, 128, 128, 128, 128, 128, 128, 128, 128, 128, 128, 128, 128, 128, 128, 128, 128, 128, 128, 128, 128, 128, 128, 128, 128, 128, 128, 128, 128, 128, 128, 128, 128, 128, 128, 128, 128, 128, 128, 128, 128, 128, 128, 128, 128, 128, 128, 128, 128, 128, 128, 128, 128, 128, 128, 128, 128, 128, 128, 128, 128, 128, 128, 128, 128, 128, 128, 128, 128, 128, 128, 128, 128, 128, 128, 128, 128, 128, 128, 128, 128, 128, 128, 128, 128, 128, 128, 128, 128, 128, 128, 128, 128, 128, 128, 128, 128, 128, 128, 128, 128, 128, 128, 128, 128, 128, 128, 128, 128, 128, 128, 128, 128, 128, 128, 128, 128, 128, 128, 128, 128, 128, 128, 128, 128, 128, 128, 128, 128, 128, 128, 128, 128, 128, 128, 128, 128, 128, 128, 128, 128, 128, 128, 128, 128, 128, 128, 128, 128, 128, 109,  62,  12,   0,   0,   0,   0,   0,   0,   0,   0,   0,   0,   0,   0;
			   0,   0,   0,   0,   0,   0,   0,   0,   0,   0,  10,  73, 123, 128, 128, 128, 128, 128, 128, 128, 128, 128, 128, 128, 128, 128, 128, 128, 128, 128, 128, 128, 128, 128, 128, 128, 128, 128, 128, 128, 128, 128, 128, 128, 128, 128, 128, 128, 128, 128, 128, 128, 128, 128, 128, 128, 128, 128, 128, 128, 128, 128, 128, 128, 128, 128, 128, 128, 128, 128, 128, 128, 128, 128, 128, 128, 128, 128, 128, 128, 128, 128, 128, 128, 128, 128, 128, 128, 128, 128, 128, 128, 128, 128, 128, 128, 128, 128, 128, 128, 128, 128, 128, 128, 128, 128, 128, 128, 128, 128, 128, 128, 128, 128, 128, 128, 128, 128, 128, 128, 128, 128, 128, 128, 128, 128, 128, 128, 128, 128, 128, 128, 128, 128, 128, 128, 128, 128, 128, 128, 128, 128, 128, 128, 128, 128, 128, 128, 128, 128, 128, 128, 128, 128, 128, 128, 128, 128, 128, 128, 128, 128, 128, 128, 128, 128, 128, 128, 128, 128, 128, 128, 128, 128, 128, 128, 128, 128, 128, 128, 128, 128, 128, 128, 128, 128, 128, 128, 128, 128, 128, 128, 128, 128, 128, 128, 128, 128, 128, 128, 128, 128, 128, 128, 128, 128, 128, 128, 128, 128, 128, 128, 128, 128, 128, 128, 128, 128, 128, 128, 128, 128, 128, 128, 128, 128, 128, 128, 128, 128, 128, 128, 128, 128, 128, 128, 128, 128, 128, 128, 128, 128, 128, 123,  73,  10,   0,   0,   0,   0,   0,   0,   0,   0,   0,   0;
			   0,   0,   0,   0,   0,   0,   0,   0,   0,  49, 119, 128, 128, 128, 128, 128, 128, 128, 128, 128, 128, 128, 128, 128, 128, 128, 128, 128, 128, 128, 128, 128, 128, 128, 128, 128, 128, 128, 128, 128, 128, 128, 128, 128, 128, 128, 128, 128, 128, 128, 128, 128, 128, 128, 128, 128, 128, 128, 128, 128, 128, 128, 128, 128, 128, 128, 128, 128, 128, 128, 128, 128, 128, 128, 128, 128, 128, 128, 128, 128, 128, 128, 128, 128, 128, 128, 128, 128, 128, 128, 128, 128, 128, 128, 128, 128, 128, 128, 128, 128, 128, 128, 128, 128, 128, 128, 128, 128, 128, 128, 128, 128, 128, 128, 128, 128, 128, 128, 128, 128, 128, 128, 128, 128, 128, 128, 128, 128, 128, 128, 128, 128, 128, 128, 128, 128, 128, 128, 128, 128, 128, 128, 128, 128, 128, 128, 128, 128, 128, 128, 128, 128, 128, 128, 128, 128, 128, 128, 128, 128, 128, 128, 128, 128, 128, 128, 128, 128, 128, 128, 128, 128, 128, 128, 128, 128, 128, 128, 128, 128, 128, 128, 128, 128, 128, 128, 128, 128, 128, 128, 128, 128, 128, 128, 128, 128, 128, 128, 128, 128, 128, 128, 128, 128, 128, 128, 128, 128, 128, 128, 128, 128, 128, 128, 128, 128, 128, 128, 128, 128, 128, 128, 128, 128, 128, 128, 128, 128, 128, 128, 128, 128, 128, 128, 128, 128, 128, 128, 128, 128, 128, 128, 128, 128, 128, 118,  48,   0,   0,   0,   0,   0,   0,   0,   0,   0;
			   0,   0,   0,   0,   0,   0,   0,   7,  84, 128, 128, 128, 128, 128, 128, 128, 128, 128, 128, 128, 128, 128, 128, 128, 128, 128, 128, 128, 128, 128, 128, 128, 128, 128, 128, 128, 128, 128, 128, 128, 128, 128, 128, 128, 128, 128, 128, 128, 128, 128, 128, 128, 128, 128, 128, 128, 128, 128, 128, 128, 128, 128, 128, 128, 128, 128, 128, 128, 128, 128, 128, 128, 128, 128, 128, 128, 128, 128, 128, 128, 128, 128, 128, 128, 128, 128, 128, 128, 128, 128, 128, 128, 128, 128, 128, 128, 128, 128, 128, 128, 128, 128, 128, 128, 128, 128, 128, 128, 128, 128, 128, 128, 128, 128, 128, 128, 128, 128, 128, 128, 128, 128, 128, 128, 128, 128, 128, 128, 128, 128, 128, 128, 128, 128, 128, 128, 128, 128, 128, 128, 128, 128, 128, 128, 128, 128, 128, 128, 128, 128, 128, 128, 128, 128, 128, 128, 128, 128, 128, 128, 128, 128, 128, 128, 128, 128, 128, 128, 128, 128, 128, 128, 128, 128, 128, 128, 128, 128, 128, 128, 128, 128, 128, 128, 128, 128, 128, 128, 128, 128, 128, 128, 128, 128, 128, 128, 128, 128, 128, 128, 128, 128, 128, 128, 128, 128, 128, 128, 128, 128, 128, 128, 128, 128, 128, 128, 128, 128, 128, 128, 128, 128, 128, 128, 128, 128, 128, 128, 128, 128, 128, 128, 128, 128, 128, 128, 128, 128, 128, 128, 128, 128, 128, 128, 128, 128, 128,  83,   6,   0,   0,   0,   0,   0,   0,   0;
			   0,   0,   0,   0,   0,   0,  12, 103, 128, 128, 128, 128, 128, 128, 128, 128, 129, 150, 174, 192, 199, 204, 204, 204, 204, 204, 204, 204, 204, 204, 204, 204, 204, 204, 204, 204, 204, 204, 204, 204, 204, 204, 204, 204, 204, 204, 204, 204, 204, 204, 204, 204, 204, 204, 204, 204, 204, 204, 204, 204, 204, 204, 204, 204, 204, 204, 204, 204, 204, 204, 204, 204, 204, 204, 204, 204, 204, 204, 204, 204, 204, 204, 204, 204, 204, 204, 204, 204, 204, 204, 204, 204, 204, 204, 204, 204, 204, 204, 204, 204, 204, 204, 204, 204, 204, 204, 204, 204, 204, 204, 204, 204, 204, 204, 204, 204, 204, 204, 204, 204, 204, 204, 204, 204, 204, 204, 204, 204, 204, 204, 204, 204, 204, 204, 204, 204, 204, 204, 204, 204, 204, 204, 204, 204, 204, 204, 204, 204, 204, 204, 204, 204, 204, 204, 204, 204, 204, 204, 204, 204, 204, 204, 204, 204, 204, 204, 204, 204, 204, 204, 204, 204, 204, 204, 204, 204, 204, 204, 204, 204, 204, 204, 204, 204, 204, 204, 204, 204, 204, 204, 204, 204, 204, 204, 204, 204, 204, 204, 204, 204, 204, 204, 204, 204, 204, 204, 204, 204, 204, 204, 204, 204, 204, 204, 204, 204, 204, 204, 204, 204, 204, 204, 204, 204, 204, 204, 204, 204, 204, 204, 204, 204, 204, 204, 204, 200, 191, 174, 149, 129, 128, 128, 128, 128, 128, 128, 128, 128, 102,  11,   0,   0,   0,   0,   0,   0;
			   0,   0,   0,   0,   0,  12, 109, 128, 128, 128, 128, 128, 128, 128, 142, 191, 231, 242, 242, 242, 242, 242, 242, 242, 242, 242, 242, 242, 242, 242, 242, 242, 242, 242, 242, 242, 242, 242, 242, 242, 242, 242, 242, 242, 242, 242, 242, 242, 242, 242, 242, 242, 242, 242, 242, 242, 242, 242, 242, 242, 242, 242, 242, 242, 242, 242, 242, 242, 242, 242, 242, 242, 242, 242, 242, 242, 242, 242, 242, 242, 242, 242, 242, 242, 242, 242, 242, 242, 242, 242, 242, 242, 242, 242, 242, 242, 242, 242, 242, 242, 242, 242, 242, 242, 242, 242, 242, 242, 242, 242, 242, 242, 242, 242, 242, 242, 242, 242, 242, 242, 242, 242, 242, 242, 242, 242, 242, 242, 242, 242, 242, 242, 242, 242, 242, 242, 242, 242, 242, 242, 242, 242, 242, 242, 242, 242, 242, 242, 242, 242, 242, 242, 242, 242, 242, 242, 242, 242, 242, 242, 242, 242, 242, 242, 242, 242, 242, 242, 242, 242, 242, 242, 242, 242, 242, 242, 242, 242, 242, 242, 242, 242, 242, 242, 242, 242, 242, 242, 242, 242, 242, 242, 242, 242, 242, 242, 242, 242, 242, 242, 242, 242, 242, 242, 242, 242, 242, 242, 242, 242, 242, 242, 242, 242, 242, 242, 242, 242, 242, 242, 242, 242, 242, 242, 242, 242, 242, 242, 242, 242, 242, 242, 242, 242, 242, 242, 242, 242, 242, 231, 190, 141, 128, 128, 128, 128, 128, 128, 128, 109,  11,   0,   0,   0,   0,   0;
			   0,   0,   0,   0,   7, 103, 128, 128, 128, 128, 128, 128, 136, 195, 240, 242, 242, 242, 242, 242, 242, 242, 242, 242, 242, 242, 242, 242, 242, 242, 242, 242, 242, 242, 242, 242, 242, 242, 242, 242, 242, 242, 242, 242, 242, 242, 242, 242, 242, 242, 242, 242, 242, 242, 242, 242, 242, 242, 242, 242, 242, 242, 242, 242, 242, 242, 242, 242, 242, 242, 242, 242, 242, 242, 242, 242, 242, 242, 242, 242, 242, 242, 242, 242, 242, 242, 242, 242, 242, 242, 242, 242, 242, 242, 242, 242, 242, 242, 242, 242, 242, 242, 242, 242, 242, 242, 242, 242, 242, 242, 242, 242, 242, 242, 242, 242, 242, 242, 242, 242, 242, 242, 242, 242, 242, 242, 242, 242, 242, 242, 242, 242, 242, 242, 242, 242, 242, 242, 242, 242, 242, 242, 242, 242, 242, 242, 242, 242, 242, 242, 242, 242, 242, 242, 242, 242, 242, 242, 242, 242, 242, 242, 242, 242, 242, 242, 242, 242, 242, 242, 242, 242, 242, 242, 242, 242, 242, 242, 242, 242, 242, 242, 242, 242, 242, 242, 242, 242, 242, 242, 242, 242, 242, 242, 242, 242, 242, 242, 242, 242, 242, 242, 242, 242, 242, 242, 242, 242, 242, 242, 242, 242, 242, 242, 242, 242, 242, 242, 242, 242, 242, 242, 242, 242, 242, 242, 242, 242, 242, 242, 242, 242, 242, 242, 242, 242, 242, 242, 242, 242, 242, 240, 194, 135, 128, 128, 128, 128, 128, 128, 102,   6,   0,   0,   0,   0;
			   0,   0,   0,   0,  82, 128, 128, 128, 128, 128, 128, 158, 231, 242, 242, 242, 242, 242, 242, 242, 242, 242, 242, 242, 242, 242, 242, 242, 242, 242, 242, 242, 242, 242, 242, 242, 242, 242, 242, 242, 242, 242, 242, 242, 242, 242, 242, 242, 242, 242, 242, 242, 242, 242, 242, 242, 242, 242, 242, 242, 242, 242, 242, 242, 242, 242, 242, 242, 242, 242, 242, 242, 242, 242, 242, 242, 242, 242, 242, 242, 242, 242, 242, 242, 242, 242, 242, 242, 242, 242, 242, 242, 242, 242, 242, 242, 242, 242, 242, 242, 242, 242, 242, 242, 242, 242, 242, 242, 242, 242, 242, 242, 242, 242, 242, 242, 242, 242, 242, 242, 242, 242, 242, 242, 242, 242, 242, 242, 242, 242, 242, 242, 242, 242, 242, 242, 242, 242, 242, 242, 242, 242, 242, 242, 242, 242, 242, 242, 242, 242, 242, 242, 242, 242, 242, 242, 242, 242, 242, 242, 242, 242, 242, 242, 242, 242, 242, 242, 242, 242, 242, 242, 242, 242, 242, 242, 242, 242, 242, 242, 242, 242, 242, 242, 242, 242, 242, 242, 242, 242, 242, 242, 242, 242, 242, 242, 242, 242, 242, 242, 242, 242, 242, 242, 242, 242, 242, 242, 242, 242, 242, 242, 242, 242, 242, 242, 242, 242, 242, 242, 242, 242, 242, 242, 242, 242, 242, 242, 242, 242, 242, 242, 242, 242, 242, 242, 242, 242, 242, 242, 242, 242, 242, 230, 157, 128, 128, 128, 128, 128, 128,  84,   0,   0,   0,   0;
			   0,   0,   0,  49, 128, 128, 128, 128, 128, 128, 170, 240, 242, 242, 242, 242, 242, 242, 242, 242, 242, 242, 242, 242, 242, 242, 242, 242, 242, 242, 242, 242, 242, 242, 242, 242, 242, 242, 242, 242, 242, 242, 242, 242, 242, 242, 242, 242, 242, 242, 242, 242, 242, 242, 242, 242, 242, 242, 242, 242, 242, 242, 242, 242, 242, 242, 242, 242, 242, 242, 242, 242, 242, 242, 242, 242, 242, 242, 242, 242, 242, 242, 242, 242, 242, 242, 242, 242, 242, 242, 242, 242, 242, 242, 242, 242, 242, 242, 242, 242, 242, 242, 242, 242, 242, 242, 242, 242, 242, 242, 242, 242, 242, 242, 242, 242, 242, 242, 242, 242, 242, 242, 242, 242, 242, 242, 242, 242, 242, 242, 242, 242, 242, 242, 242, 242, 242, 242, 242, 242, 242, 242, 242, 242, 242, 242, 242, 242, 242, 242, 242, 242, 242, 242, 242, 242, 242, 242, 242, 242, 242, 242, 242, 242, 242, 242, 242, 242, 242, 242, 242, 242, 242, 242, 242, 242, 242, 242, 242, 242, 242, 242, 242, 242, 242, 242, 242, 242, 242, 242, 242, 242, 242, 242, 242, 242, 242, 242, 242, 242, 242, 242, 242, 242, 242, 242, 242, 242, 242, 242, 242, 242, 242, 242, 242, 242, 242, 242, 242, 242, 242, 242, 242, 242, 242, 242, 242, 242, 242, 242, 242, 242, 242, 242, 242, 242, 242, 242, 242, 242, 242, 242, 242, 242, 241, 174, 128, 128, 128, 128, 128, 128,  48,   0,   0,   0;
			   0,   0,  10, 118, 128, 128, 128, 128, 128, 172, 241, 242, 242, 242, 242, 242, 242, 242, 242, 242, 242, 242, 242, 242, 242, 242, 242, 242, 242, 242, 242, 242, 242, 242, 242, 242, 242, 242, 242, 242, 242, 242, 242, 242, 242, 242, 242, 242, 242, 242, 242, 242, 242, 240, 220, 204, 204, 204, 204, 204, 204, 204, 204, 204, 204, 204, 204, 204, 204, 204, 204, 204, 204, 204, 204, 204, 211, 228, 241, 242, 242, 242, 242, 242, 242, 242, 242, 242, 242, 242, 242, 242, 242, 242, 242, 242, 242, 242, 242, 242, 242, 242, 242, 242, 242, 242, 242, 242, 242, 242, 242, 242, 242, 242, 242, 242, 242, 242, 242, 242, 242, 242, 242, 242, 242, 242, 242, 242, 242, 242, 242, 242, 242, 242, 242, 242, 242, 242, 242, 242, 242, 242, 242, 242, 242, 242, 242, 242, 242, 242, 242, 242, 242, 242, 242, 242, 242, 242, 242, 242, 242, 242, 242, 242, 242, 242, 242, 242, 242, 242, 242, 242, 242, 242, 242, 242, 242, 241, 228, 211, 204, 204, 204, 204, 204, 204, 204, 204, 204, 204, 204, 204, 204, 204, 204, 204, 204, 204, 204, 204, 204, 220, 240, 242, 242, 242, 242, 242, 242, 242, 242, 242, 242, 242, 242, 242, 242, 242, 242, 242, 242, 242, 242, 242, 242, 242, 242, 242, 242, 242, 242, 242, 242, 242, 242, 242, 242, 242, 242, 242, 242, 242, 242, 242, 242, 241, 172, 128, 128, 128, 128, 128, 118,  10,   0,   0;
			   0,   0,  73, 128, 128, 128, 128, 128, 158, 241, 242, 242, 242, 242, 242, 242, 242, 242, 242, 242, 242, 242, 242, 242, 242, 242, 242, 242, 242, 242, 242, 242, 242, 242, 242, 242, 242, 242, 242, 242, 242, 242, 242, 242, 242, 242, 242, 242, 242, 242, 242, 242, 209, 141, 128, 128, 128, 128, 128, 128, 128, 128, 128, 128, 128, 128, 128, 128, 128, 128, 128, 128, 128, 128, 154, 208, 241, 242, 242, 242, 242, 242, 242, 242, 242, 242, 242, 242, 242, 242, 242, 242, 242, 242, 242, 242, 242, 242, 242, 242, 242, 242, 242, 242, 242, 242, 242, 242, 242, 242, 242, 242, 242, 242, 242, 242, 242, 242, 242, 242, 242, 242, 242, 242, 242, 242, 242, 242, 242, 242, 242, 242, 242, 242, 242, 242, 242, 242, 242, 242, 242, 242, 242, 242, 242, 242, 242, 242, 242, 242, 242, 242, 242, 242, 242, 242, 242, 242, 242, 242, 242, 242, 242, 242, 242, 242, 242, 242, 242, 242, 242, 242, 242, 242, 242, 242, 242, 242, 242, 242, 215, 162, 128, 128, 128, 128, 128, 128, 128, 128, 128, 128, 128, 128, 128, 128, 128, 128, 128, 128, 128, 128, 140, 206, 242, 242, 242, 242, 242, 242, 242, 242, 242, 242, 242, 242, 242, 242, 242, 242, 242, 242, 242, 242, 242, 242, 242, 242, 242, 242, 242, 242, 242, 242, 242, 242, 242, 242, 242, 242, 242, 242, 242, 242, 242, 242, 240, 157, 128, 128, 128, 128, 128,  72,   0,   0;
			   0,  12, 123, 128, 128, 128, 128, 136, 231, 242, 242, 242, 242, 242, 242, 242, 242, 242, 242, 242, 242, 242, 242, 242, 242, 242, 242, 242, 242, 242, 242, 242, 242, 242, 242, 242, 242, 242, 242, 242, 242, 242, 242, 242, 242, 242, 242, 242, 242, 242, 232, 168, 128, 128, 128, 128, 128, 128, 128, 128, 128, 128, 128, 128, 128, 128, 128, 128, 128, 128, 128, 130, 171, 223, 242, 242, 242, 242, 242, 242, 242, 242, 242, 242, 242, 242, 242, 242, 242, 242, 242, 242, 242, 242, 242, 242, 242, 242, 242, 242, 242, 242, 242, 242, 242, 242, 242, 242, 242, 242, 242, 242, 242, 242, 242, 242, 242, 242, 242, 242, 242, 242, 242, 242, 242, 242, 242, 242, 242, 242, 242, 242, 242, 242, 242, 242, 242, 242, 242, 242, 242, 242, 242, 242, 242, 242, 242, 242, 242, 242, 242, 242, 242, 242, 242, 242, 242, 242, 242, 242, 242, 242, 242, 242, 242, 242, 242, 242, 242, 242, 242, 242, 242, 242, 242, 242, 242, 242, 242, 242, 242, 242, 222, 170, 130, 128, 128, 128, 128, 128, 128, 128, 128, 128, 128, 128, 128, 128, 128, 128, 128, 128, 128, 128, 168, 233, 242, 242, 242, 242, 242, 242, 242, 242, 242, 242, 242, 242, 242, 242, 242, 242, 242, 242, 242, 242, 242, 242, 242, 242, 242, 242, 242, 242, 242, 242, 242, 242, 242, 242, 242, 242, 242, 242, 242, 242, 242, 230, 135, 128, 128, 128, 128, 123,  11,   0;
			   0,  63, 128, 128, 128, 128, 128, 195, 242, 242, 242, 242, 242, 242, 242, 242, 242, 242, 242, 242, 242, 242, 242, 242, 242, 242, 242, 242, 242, 242, 242, 242, 242, 242, 242, 242, 242, 242, 242, 242, 242, 242, 242, 242, 242, 242, 242, 242, 242, 211, 139, 128, 128, 128, 128, 128, 128, 128, 128, 128, 128, 128, 128, 128, 128, 128, 128, 128, 128, 129, 166, 225, 242, 242, 242, 242, 242, 242, 242, 242, 242, 242, 242, 242, 242, 242, 242, 242, 242, 242, 242, 242, 242, 242, 242, 242, 242, 242, 242, 242, 242, 242, 242, 242, 242, 242, 242, 242, 242, 242, 242, 242, 242, 242, 242, 242, 242, 242, 242, 242, 242, 242, 242, 242, 242, 242, 242, 242, 242, 242, 242, 242, 242, 242, 242, 242, 242, 242, 242, 242, 242, 242, 242, 242, 242, 242, 242, 242, 242, 242, 242, 242, 242, 242, 242, 242, 242, 242, 242, 242, 242, 242, 242, 242, 242, 242, 242, 242, 242, 242, 242, 242, 242, 242, 242, 242, 242, 242, 242, 242, 242, 242, 242, 242, 228, 174, 129, 128, 128, 128, 128, 128, 128, 128, 128, 128, 128, 128, 128, 128, 128, 128, 128, 128, 128, 137, 208, 242, 242, 242, 242, 242, 242, 242, 242, 242, 242, 242, 242, 242, 242, 242, 242, 242, 242, 242, 242, 242, 242, 242, 242, 242, 242, 242, 242, 242, 242, 242, 242, 242, 242, 242, 242, 242, 242, 242, 242, 242, 194, 128, 128, 128, 128, 128,  61,   0;
			   0, 108, 128, 128, 128, 128, 141, 240, 242, 242, 242, 242, 242, 242, 242, 242, 242, 242, 242, 242, 242, 242, 242, 242, 242, 242, 242, 242, 242, 242, 242, 242, 242, 242, 242, 242, 242, 242, 242, 242, 242, 242, 242, 242, 242, 242, 242, 238, 177, 128, 128, 128, 128, 128, 128, 128, 128, 128, 128, 128, 128, 128, 128, 128, 128, 128, 128, 128, 162, 221, 242, 242, 242, 242, 242, 242, 242, 242, 242, 242, 242, 242, 242, 242, 242, 242, 242, 242, 242, 242, 242, 242, 242, 242, 242, 242, 242, 242, 242, 242, 242, 242, 242, 242, 242, 242, 242, 242, 242, 242, 242, 242, 242, 242, 242, 242, 242, 242, 242, 242, 242, 242, 242, 242, 242, 242, 242, 242, 242, 242, 242, 242, 242, 242, 242, 242, 242, 242, 242, 242, 242, 242, 242, 242, 242, 242, 242, 242, 242, 242, 242, 242, 242, 242, 242, 242, 242, 242, 242, 242, 242, 242, 242, 242, 242, 242, 242, 242, 242, 242, 242, 242, 242, 242, 242, 242, 242, 242, 242, 242, 242, 242, 242, 242, 242, 242, 223, 169, 129, 128, 128, 128, 128, 128, 128, 128, 128, 128, 128, 128, 128, 128, 128, 128, 128, 128, 128, 169, 238, 242, 242, 242, 242, 242, 242, 242, 242, 242, 242, 242, 242, 242, 242, 242, 242, 242, 242, 242, 242, 242, 242, 242, 242, 242, 242, 242, 242, 242, 242, 242, 242, 242, 242, 242, 242, 242, 242, 242, 240, 142, 128, 128, 128, 128, 109,   1;
			  23, 128, 128, 128, 128, 128, 191, 242, 242, 242, 242, 242, 242, 242, 242, 242, 242, 242, 242, 242, 242, 242, 242, 242, 242, 242, 242, 242, 242, 242, 242, 242, 242, 242, 242, 242, 242, 242, 242, 242, 242, 242, 242, 242, 242, 242, 220, 146, 128, 128, 128, 128, 128, 128, 128, 128, 128, 128, 128, 128, 128, 128, 128, 128, 128, 128, 159, 221, 242, 242, 242, 242, 242, 242, 242, 242, 242, 242, 242, 242, 242, 242, 242, 242, 242, 242, 242, 242, 242, 242, 242, 242, 242, 242, 242, 242, 242, 242, 242, 242, 242, 242, 242, 242, 242, 242, 242, 242, 242, 242, 242, 242, 242, 242, 242, 242, 242, 242, 242, 242, 242, 242, 242, 242, 242, 242, 242, 242, 242, 242, 242, 242, 242, 242, 242, 242, 242, 242, 242, 242, 242, 242, 242, 242, 242, 242, 242, 242, 242, 242, 242, 242, 242, 242, 242, 242, 242, 242, 242, 242, 242, 242, 242, 242, 242, 242, 242, 242, 242, 242, 242, 242, 242, 242, 242, 242, 242, 242, 242, 242, 242, 242, 242, 242, 242, 242, 242, 242, 220, 158, 128, 128, 128, 128, 128, 128, 128, 128, 128, 128, 128, 128, 128, 128, 128, 128, 128, 128, 147, 220, 242, 242, 242, 242, 242, 242, 242, 242, 242, 242, 242, 242, 242, 242, 242, 242, 242, 242, 242, 242, 242, 242, 242, 242, 242, 242, 242, 242, 242, 242, 242, 242, 242, 242, 242, 242, 242, 242, 242, 189, 128, 128, 128, 128, 128,  21;
			  56, 128, 128, 128, 128, 129, 231, 242, 242, 242, 242, 242, 242, 242, 242, 242, 242, 242, 242, 242, 242, 242, 242, 242, 242, 242, 242, 242, 242, 242, 242, 242, 242, 242, 242, 242, 242, 242, 242, 242, 242, 242, 242, 242, 241, 189, 131, 128, 128, 128, 128, 128, 128, 128, 128, 128, 128, 128, 128, 128, 128, 128, 128, 128, 145, 209, 242, 242, 242, 242, 242, 242, 242, 242, 242, 242, 242, 242, 242, 242, 242, 242, 242, 242, 242, 242, 242, 242, 242, 242, 242, 242, 242, 242, 242, 242, 242, 242, 242, 242, 242, 242, 242, 242, 242, 242, 242, 242, 242, 242, 242, 242, 242, 238, 223, 209, 194, 185, 176, 167, 159, 150, 143, 141, 135, 135, 132, 128, 128, 132, 135, 135, 141, 143, 150, 158, 167, 176, 185, 194, 208, 223, 238, 242, 242, 242, 242, 242, 242, 242, 242, 242, 242, 242, 242, 242, 242, 242, 242, 242, 242, 242, 242, 242, 242, 242, 242, 242, 242, 242, 242, 242, 242, 242, 242, 242, 242, 242, 242, 242, 242, 242, 242, 242, 242, 242, 242, 242, 242, 242, 207, 144, 128, 128, 128, 128, 128, 128, 128, 128, 128, 128, 128, 128, 128, 128, 128, 128, 128, 131, 190, 241, 242, 242, 242, 242, 242, 242, 242, 242, 242, 242, 242, 242, 242, 242, 242, 242, 242, 242, 242, 242, 242, 242, 242, 242, 242, 242, 242, 242, 242, 242, 242, 242, 242, 242, 242, 242, 242, 230, 128, 128, 128, 128, 128,  54;
			  82, 128, 128, 128, 128, 149, 242, 242, 242, 242, 242, 242, 242, 242, 242, 242, 242, 242, 242, 242, 242, 242, 242, 242, 242, 242, 242, 242, 242, 242, 242, 242, 242, 242, 242, 242, 242, 242, 242, 242, 242, 242, 242, 236, 164, 128, 128, 128, 128, 128, 128, 128, 128, 128, 128, 128, 128, 128, 128, 128, 128, 128, 135, 189, 239, 242, 242, 242, 242, 242, 242, 242, 242, 242, 242, 242, 242, 242, 242, 242, 242, 242, 242, 242, 242, 242, 242, 242, 242, 242, 242, 242, 242, 242, 242, 242, 242, 242, 242, 242, 242, 242, 242, 242, 242, 242, 242, 230, 211, 189, 169, 152, 138, 128, 128, 128, 128, 128, 128, 128, 128, 128, 128, 128, 128, 128, 128, 128, 128, 128, 128, 128, 128, 128, 128, 128, 128, 128, 128, 128, 128, 128, 128, 138, 152, 169, 190, 211, 231, 242, 242, 242, 242, 242, 242, 242, 242, 242, 242, 242, 242, 242, 242, 242, 242, 242, 242, 242, 242, 242, 242, 242, 242, 242, 242, 242, 242, 242, 242, 242, 242, 242, 242, 242, 242, 242, 242, 242, 242, 242, 242, 240, 193, 134, 128, 128, 128, 128, 128, 128, 128, 128, 128, 128, 128, 128, 128, 128, 128, 128, 128, 161, 235, 242, 242, 242, 242, 242, 242, 242, 242, 242, 242, 242, 242, 242, 242, 242, 242, 242, 242, 242, 242, 242, 242, 242, 242, 242, 242, 242, 242, 242, 242, 242, 242, 242, 242, 242, 242, 242, 148, 128, 128, 128, 128,  81;
			 102, 128, 128, 128, 128, 174, 242, 242, 242, 242, 242, 242, 242, 242, 242, 242, 242, 242, 242, 242, 242, 242, 242, 242, 242, 242, 242, 242, 242, 242, 242, 242, 242, 242, 242, 242, 242, 242, 242, 242, 242, 242, 221, 143, 128, 128, 128, 128, 128, 128, 128, 128, 128, 128, 128, 128, 128, 128, 128, 128, 128, 173, 233, 242, 242, 242, 242, 242, 242, 242, 242, 242, 242, 242, 242, 242, 242, 242, 242, 242, 242, 242, 242, 242, 242, 242, 242, 242, 242, 242, 242, 242, 242, 242, 242, 242, 242, 242, 242, 242, 242, 242, 235, 209, 184, 158, 136, 128, 128, 128, 128, 128, 128, 128, 128, 128, 128, 128, 128, 128, 128, 128, 128, 128, 128, 128, 128, 128, 128, 128, 128, 128, 128, 128, 128, 128, 128, 128, 128, 128, 128, 128, 128, 128, 128, 128, 128, 128, 128, 137, 158, 184, 210, 236, 242, 242, 242, 242, 242, 242, 242, 242, 242, 242, 242, 242, 242, 242, 242, 242, 242, 242, 242, 242, 242, 242, 242, 242, 242, 242, 242, 242, 242, 242, 242, 242, 242, 242, 242, 242, 242, 242, 242, 232, 172, 128, 128, 128, 128, 128, 128, 128, 128, 128, 128, 128, 128, 128, 128, 128, 128, 128, 144, 222, 242, 242, 242, 242, 242, 242, 242, 242, 242, 242, 242, 242, 242, 242, 242, 242, 242, 242, 242, 242, 242, 242, 242, 242, 242, 242, 242, 242, 242, 242, 242, 242, 242, 242, 242, 242, 173, 128, 128, 128, 128, 100;
			 116, 128, 128, 128, 128, 191, 242, 242, 242, 242, 242, 242, 242, 242, 242, 242, 242, 242, 242, 242, 242, 242, 242, 242, 242, 242, 242, 242, 242, 242, 242, 242, 242, 242, 242, 242, 242, 242, 242, 242, 242, 203, 132, 128, 128, 128, 128, 128, 128, 128, 128, 128, 128, 128, 128, 128, 128, 128, 128, 143, 212, 242, 242, 242, 242, 242, 242, 242, 242, 242, 242, 242, 242, 242, 242, 242, 242, 242, 242, 242, 242, 242, 242, 242, 242, 242, 242, 242, 242, 242, 242, 242, 242, 242, 242, 242, 242, 242, 235, 203, 175, 148, 129, 128, 128, 128, 128, 128, 128, 128, 128, 128, 128, 128, 128, 128, 128, 128, 128, 128, 128, 128, 128, 128, 128, 128, 128, 128, 128, 128, 128, 128, 128, 128, 128, 128, 128, 128, 128, 128, 128, 128, 128, 128, 128, 128, 128, 128, 128, 128, 128, 128, 128, 129, 148, 175, 204, 235, 242, 242, 242, 242, 242, 242, 242, 242, 242, 242, 242, 242, 242, 242, 242, 242, 242, 242, 242, 242, 242, 242, 242, 242, 242, 242, 242, 242, 242, 242, 242, 242, 242, 242, 242, 242, 242, 215, 146, 128, 128, 128, 128, 128, 128, 128, 128, 128, 128, 128, 128, 128, 128, 128, 128, 132, 199, 242, 242, 242, 242, 242, 242, 242, 242, 242, 242, 242, 242, 242, 242, 242, 242, 242, 242, 242, 242, 242, 242, 242, 242, 242, 242, 242, 242, 242, 242, 242, 242, 242, 242, 242, 190, 128, 128, 128, 128, 115;
			 123, 128, 128, 128, 128, 200, 242, 242, 242, 242, 242, 242, 242, 242, 242, 242, 242, 242, 242, 242, 242, 242, 242, 242, 242, 242, 242, 242, 242, 242, 242, 242, 242, 242, 242, 242, 242, 242, 242, 240, 181, 128, 128, 128, 128, 128, 128, 128, 128, 128, 128, 128, 128, 128, 128, 128, 128, 130, 177, 238, 242, 242, 242, 242, 242, 242, 242, 242, 242, 242, 242, 242, 242, 242, 242, 242, 242, 242, 242, 242, 242, 242, 242, 242, 242, 242, 242, 242, 242, 242, 242, 242, 242, 242, 242, 223, 189, 159, 130, 128, 128, 128, 128, 128, 128, 128, 128, 128, 128, 128, 128, 128, 128, 128, 128, 128, 128, 128, 128, 128, 128, 128, 128, 128, 128, 128, 128, 128, 128, 128, 128, 128, 128, 128, 128, 128, 128, 128, 128, 128, 128, 128, 128, 128, 128, 128, 128, 128, 128, 128, 128, 128, 128, 128, 128, 128, 128, 129, 150, 181, 215, 241, 242, 242, 242, 242, 242, 242, 242, 242, 242, 242, 242, 242, 242, 242, 242, 242, 242, 242, 242, 242, 242, 242, 242, 242, 242, 242, 242, 242, 242, 242, 242, 242, 242, 242, 238, 185, 131, 128, 128, 128, 128, 128, 128, 128, 128, 128, 128, 128, 128, 128, 128, 128, 128, 174, 240, 242, 242, 242, 242, 242, 242, 242, 242, 242, 242, 242, 242, 242, 242, 242, 242, 242, 242, 242, 242, 242, 242, 242, 242, 242, 242, 242, 242, 242, 242, 242, 242, 242, 199, 128, 128, 128, 128, 122;
			 127, 128, 128, 128, 128, 204, 242, 242, 242, 242, 242, 242, 242, 242, 242, 242, 242, 242, 242, 242, 242, 242, 242, 242, 242, 242, 242, 242, 242, 242, 242, 242, 242, 242, 242, 242, 242, 242, 235, 158, 128, 128, 128, 128, 128, 128, 128, 128, 128, 128, 128, 128, 128, 128, 128, 128, 151, 221, 242, 242, 242, 242, 242, 242, 242, 242, 242, 242, 242, 242, 242, 242, 242, 242, 242, 242, 242, 242, 242, 242, 242, 242, 242, 242, 242, 242, 242, 242, 242, 242, 242, 241, 216, 177, 139, 128, 128, 128, 128, 128, 128, 128, 128, 128, 128, 128, 128, 128, 128, 128, 128, 128, 128, 128, 128, 128, 128, 128, 128, 128, 128, 128, 128, 128, 128, 128, 128, 128, 128, 128, 128, 128, 128, 128, 128, 128, 128, 128, 128, 128, 128, 128, 128, 128, 128, 128, 128, 128, 128, 128, 128, 128, 128, 128, 128, 128, 128, 128, 128, 128, 128, 140, 177, 216, 241, 242, 242, 242, 242, 242, 242, 242, 242, 242, 242, 242, 242, 242, 242, 242, 242, 242, 242, 242, 242, 242, 242, 242, 242, 242, 242, 242, 242, 242, 242, 242, 242, 242, 220, 150, 128, 128, 128, 128, 128, 128, 128, 128, 128, 128, 128, 128, 128, 128, 128, 128, 158, 236, 242, 242, 242, 242, 242, 242, 242, 242, 242, 242, 242, 242, 242, 242, 242, 242, 242, 242, 242, 242, 242, 242, 242, 242, 242, 242, 242, 242, 242, 242, 242, 242, 204, 128, 128, 128, 128, 127;
			 128, 128, 128, 128, 128, 204, 242, 242, 242, 242, 242, 242, 242, 242, 242, 242, 242, 242, 242, 242, 242, 242, 242, 242, 242, 242, 242, 242, 242, 242, 242, 242, 242, 242, 242, 242, 242, 230, 149, 128, 128, 128, 128, 128, 128, 128, 128, 128, 128, 128, 128, 128, 128, 128, 129, 177, 239, 242, 242, 242, 242, 242, 242, 242, 242, 242, 242, 242, 242, 242, 242, 242, 242, 242, 242, 242, 242, 242, 242, 242, 242, 242, 242, 242, 242, 242, 242, 242, 242, 218, 178, 141, 128, 128, 128, 128, 128, 128, 128, 128, 128, 128, 128, 128, 128, 128, 128, 128, 128, 128, 128, 128, 128, 128, 128, 128, 128, 128, 128, 128, 128, 128, 128, 128, 128, 128, 128, 128, 128, 128, 128, 128, 128, 128, 128, 128, 128, 128, 128, 128, 128, 128, 128, 128, 128, 128, 128, 128, 128, 128, 128, 128, 128, 128, 128, 128, 128, 128, 128, 128, 128, 128, 128, 128, 141, 179, 219, 242, 242, 242, 242, 242, 242, 242, 242, 242, 242, 242, 242, 242, 242, 242, 242, 242, 242, 242, 242, 242, 242, 242, 242, 242, 242, 242, 242, 242, 242, 242, 242, 240, 185, 129, 128, 128, 128, 128, 128, 128, 128, 128, 128, 128, 128, 128, 128, 128, 128, 148, 229, 242, 242, 242, 242, 242, 242, 242, 242, 242, 242, 242, 242, 242, 242, 242, 242, 242, 242, 242, 242, 242, 242, 242, 242, 242, 242, 242, 242, 242, 242, 242, 204, 128, 128, 128, 128, 128;
			 128, 128, 128, 128, 128, 204, 242, 242, 242, 242, 242, 242, 242, 242, 242, 242, 242, 242, 242, 242, 242, 242, 242, 242, 242, 242, 242, 242, 242, 242, 242, 242, 242, 242, 242, 242, 221, 141, 128, 128, 128, 128, 128, 128, 128, 128, 128, 128, 128, 128, 128, 128, 128, 141, 214, 242, 242, 242, 242, 242, 242, 242, 242, 242, 242, 242, 242, 242, 242, 242, 242, 242, 242, 242, 242, 242, 242, 242, 242, 242, 242, 242, 242, 242, 242, 242, 236, 196, 150, 128, 128, 128, 128, 128, 128, 128, 128, 128, 128, 128, 128, 128, 128, 128, 128, 128, 128, 128, 128, 128, 128, 128, 128, 128, 128, 128, 128, 128, 128, 128, 128, 128, 128, 128, 128, 128, 128, 128, 128, 128, 128, 128, 128, 128, 128, 128, 128, 128, 128, 128, 128, 128, 128, 128, 128, 128, 128, 128, 128, 128, 128, 128, 128, 128, 128, 128, 128, 128, 128, 128, 128, 128, 128, 128, 128, 128, 128, 146, 189, 234, 242, 242, 242, 242, 242, 242, 242, 242, 242, 242, 242, 242, 242, 242, 242, 242, 242, 242, 242, 242, 242, 242, 242, 242, 242, 242, 242, 242, 242, 242, 242, 217, 143, 128, 128, 128, 128, 128, 128, 128, 128, 128, 128, 128, 128, 128, 128, 128, 139, 220, 242, 242, 242, 242, 242, 242, 242, 242, 242, 242, 242, 242, 242, 242, 242, 242, 242, 242, 242, 242, 242, 242, 242, 242, 242, 242, 242, 242, 242, 242, 204, 128, 128, 128, 128, 128;
			 128, 128, 128, 128, 128, 204, 242, 242, 242, 242, 242, 242, 242, 242, 242, 242, 242, 242, 242, 242, 242, 242, 242, 242, 242, 242, 242, 242, 242, 242, 242, 242, 242, 242, 242, 210, 133, 128, 128, 128, 128, 128, 128, 128, 128, 128, 128, 128, 128, 128, 128, 128, 166, 235, 242, 242, 242, 242, 242, 242, 242, 242, 242, 242, 242, 242, 242, 242, 242, 242, 242, 242, 242, 242, 242, 242, 242, 242, 242, 242, 242, 242, 242, 242, 215, 169, 132, 128, 128, 128, 128, 128, 128, 128, 128, 128, 128, 128, 128, 128, 128, 128, 128, 128, 128, 128, 128, 128, 128, 128, 128, 128, 128, 128, 128, 128, 128, 128, 128, 128, 128, 128, 128, 128, 128, 128, 128, 128, 128, 128, 128, 128, 128, 128, 128, 128, 128, 128, 128, 128, 128, 128, 128, 128, 128, 128, 128, 128, 128, 128, 128, 128, 128, 128, 128, 128, 128, 128, 128, 128, 128, 128, 128, 128, 128, 128, 128, 128, 128, 132, 170, 216, 242, 242, 242, 242, 242, 242, 242, 242, 242, 242, 242, 242, 242, 242, 242, 242, 242, 242, 242, 242, 242, 242, 242, 242, 242, 242, 242, 242, 242, 242, 236, 169, 128, 128, 128, 128, 128, 128, 128, 128, 128, 128, 128, 128, 128, 128, 128, 132, 208, 242, 242, 242, 242, 242, 242, 242, 242, 242, 242, 242, 242, 242, 242, 242, 242, 242, 242, 242, 242, 242, 242, 242, 242, 242, 242, 242, 242, 242, 204, 128, 128, 128, 128, 128;
			 128, 128, 128, 128, 128, 204, 242, 242, 242, 242, 242, 242, 242, 242, 242, 242, 242, 242, 242, 242, 242, 242, 242, 242, 242, 242, 242, 242, 242, 242, 242, 242, 242, 242, 195, 129, 128, 128, 128, 128, 128, 128, 128, 128, 128, 128, 128, 128, 128, 128, 132, 202, 242, 242, 242, 242, 242, 242, 242, 242, 242, 242, 242, 242, 242, 242, 242, 242, 242, 242, 242, 242, 242, 242, 242, 242, 242, 242, 242, 242, 242, 241, 208, 153, 128, 128, 128, 128, 128, 128, 128, 128, 128, 128, 128, 128, 128, 128, 128, 128, 128, 128, 128, 128, 128, 128, 128, 128, 128, 128, 128, 128, 128, 128, 128, 128, 128, 128, 128, 128, 128, 128, 128, 128, 128, 128, 128, 128, 128, 128, 128, 128, 128, 128, 128, 128, 128, 128, 128, 128, 128, 128, 128, 128, 128, 128, 128, 128, 128, 128, 128, 128, 128, 128, 128, 128, 128, 128, 128, 128, 128, 128, 128, 128, 128, 128, 128, 128, 128, 128, 128, 128, 149, 200, 240, 242, 242, 242, 242, 242, 242, 242, 242, 242, 242, 242, 242, 242, 242, 242, 242, 242, 242, 242, 242, 242, 242, 242, 242, 242, 242, 242, 242, 242, 200, 132, 128, 128, 128, 128, 128, 128, 128, 128, 128, 128, 128, 128, 128, 128, 129, 198, 242, 242, 242, 242, 242, 242, 242, 242, 242, 242, 242, 242, 242, 242, 242, 242, 242, 242, 242, 242, 242, 242, 242, 242, 242, 242, 242, 242, 204, 128, 128, 128, 128, 128;
			 128, 128, 128, 128, 128, 204, 242, 242, 242, 242, 242, 242, 242, 242, 242, 242, 242, 242, 242, 242, 242, 242, 242, 242, 242, 242, 242, 242, 242, 242, 242, 242, 242, 194, 128, 128, 128, 128, 128, 128, 128, 128, 128, 128, 128, 128, 128, 128, 128, 144, 222, 242, 242, 242, 242, 242, 242, 242, 242, 242, 242, 242, 242, 242, 242, 242, 242, 242, 242, 242, 242, 242, 242, 242, 242, 242, 242, 242, 242, 237, 192, 141, 128, 128, 128, 128, 128, 128, 128, 128, 128, 128, 128, 128, 128, 128, 128, 128, 128, 128, 128, 128, 128, 128, 128, 128, 128, 128, 128, 128, 128, 128, 128, 128, 128, 128, 128, 128, 128, 128, 132, 141, 149, 152, 159, 159, 162, 166, 166, 162, 159, 159, 152, 149, 140, 132, 128, 128, 128, 128, 128, 128, 128, 128, 128, 128, 128, 128, 128, 128, 128, 128, 128, 128, 128, 128, 128, 128, 128, 128, 128, 128, 128, 128, 128, 128, 128, 128, 128, 128, 128, 128, 128, 128, 142, 193, 237, 242, 242, 242, 242, 242, 242, 242, 242, 242, 242, 242, 242, 242, 242, 242, 242, 242, 242, 242, 242, 242, 242, 242, 242, 242, 242, 242, 242, 221, 143, 128, 128, 128, 128, 128, 128, 128, 128, 128, 128, 128, 128, 128, 128, 128, 192, 242, 242, 242, 242, 242, 242, 242, 242, 242, 242, 242, 242, 242, 242, 242, 242, 242, 242, 242, 242, 242, 242, 242, 242, 242, 242, 242, 204, 128, 128, 128, 128, 128;
			 128, 128, 128, 128, 128, 204, 242, 242, 242, 242, 242, 242, 242, 242, 242, 242, 242, 242, 242, 242, 242, 242, 242, 242, 242, 242, 242, 242, 242, 242, 242, 242, 189, 128, 128, 128, 128, 128, 128, 128, 128, 128, 128, 128, 128, 128, 128, 128, 161, 235, 242, 242, 242, 242, 242, 242, 242, 242, 242, 242, 242, 242, 242, 242, 242, 242, 242, 242, 242, 242, 242, 242, 242, 242, 242, 242, 242, 237, 186, 135, 128, 128, 128, 128, 128, 128, 128, 128, 128, 128, 128, 128, 128, 128, 128, 128, 128, 128, 128, 128, 128, 128, 128, 128, 128, 128, 128, 128, 128, 128, 128, 130, 146, 161, 176, 190, 205, 219, 229, 238, 242, 242, 242, 242, 242, 242, 242, 242, 242, 242, 242, 242, 242, 242, 242, 242, 238, 229, 218, 204, 190, 176, 161, 145, 130, 128, 128, 128, 128, 128, 128, 128, 128, 128, 128, 128, 128, 128, 128, 128, 128, 128, 128, 128, 128, 128, 128, 128, 128, 128, 128, 128, 128, 128, 128, 128, 136, 188, 237, 242, 242, 242, 242, 242, 242, 242, 242, 242, 242, 242, 242, 242, 242, 242, 242, 242, 242, 242, 242, 242, 242, 242, 242, 242, 242, 242, 236, 164, 128, 128, 128, 128, 128, 128, 128, 128, 128, 128, 128, 128, 128, 128, 128, 181, 242, 242, 242, 242, 242, 242, 242, 242, 242, 242, 242, 242, 242, 242, 242, 242, 242, 242, 242, 242, 242, 242, 242, 242, 242, 242, 204, 128, 128, 128, 128, 128;
			 128, 128, 128, 128, 128, 204, 242, 242, 242, 242, 242, 242, 242, 242, 242, 242, 242, 242, 242, 242, 242, 242, 242, 242, 242, 242, 242, 242, 242, 242, 242, 184, 128, 128, 128, 128, 128, 128, 128, 128, 128, 128, 128, 128, 128, 128, 128, 181, 241, 242, 242, 242, 242, 242, 242, 242, 242, 242, 242, 242, 242, 242, 242, 242, 242, 242, 242, 242, 242, 242, 242, 242, 242, 242, 242, 238, 190, 137, 128, 128, 128, 128, 128, 128, 128, 128, 128, 128, 128, 128, 128, 128, 128, 128, 128, 128, 128, 128, 128, 128, 128, 128, 128, 128, 128, 128, 133, 157, 179, 199, 220, 238, 242, 242, 242, 242, 242, 242, 242, 242, 242, 242, 242, 242, 242, 242, 242, 242, 242, 242, 242, 242, 242, 242, 242, 242, 242, 242, 242, 242, 242, 242, 242, 242, 238, 220, 199, 178, 157, 133, 128, 128, 128, 128, 128, 128, 128, 128, 128, 128, 128, 128, 128, 128, 128, 128, 128, 128, 128, 128, 128, 128, 128, 128, 128, 128, 128, 128, 137, 191, 238, 242, 242, 242, 242, 242, 242, 242, 242, 242, 242, 242, 242, 242, 242, 242, 242, 242, 242, 242, 242, 242, 242, 242, 242, 242, 242, 241, 189, 129, 128, 128, 128, 128, 128, 128, 128, 128, 128, 128, 128, 128, 128, 128, 181, 242, 242, 242, 242, 242, 242, 242, 242, 242, 242, 242, 242, 242, 242, 242, 242, 242, 242, 242, 242, 242, 242, 242, 242, 242, 204, 128, 128, 128, 128, 128;
			 128, 128, 128, 128, 128, 204, 242, 242, 242, 242, 242, 242, 242, 242, 242, 242, 242, 242, 242, 242, 242, 242, 242, 242, 242, 242, 242, 242, 242, 241, 176, 128, 128, 128, 128, 128, 128, 128, 128, 128, 128, 128, 128, 128, 128, 133, 208, 242, 242, 242, 242, 242, 242, 242, 242, 242, 242, 242, 242, 242, 242, 242, 242, 242, 242, 242, 242, 242, 242, 242, 242, 242, 242, 240, 194, 139, 128, 128, 128, 128, 128, 128, 128, 128, 128, 128, 128, 128, 128, 128, 128, 128, 128, 128, 128, 128, 128, 128, 128, 128, 128, 128, 140, 168, 194, 220, 240, 242, 242, 242, 242, 242, 242, 242, 242, 242, 242, 242, 242, 242, 242, 242, 242, 242, 242, 242, 242, 242, 242, 242, 242, 242, 242, 242, 242, 242, 242, 242, 242, 242, 242, 242, 242, 242, 242, 242, 242, 242, 242, 240, 220, 193, 167, 139, 128, 128, 128, 128, 128, 128, 128, 128, 128, 128, 128, 128, 128, 128, 128, 128, 128, 128, 128, 128, 128, 128, 128, 128, 128, 128, 139, 194, 240, 242, 242, 242, 242, 242, 242, 242, 242, 242, 242, 242, 242, 242, 242, 242, 242, 242, 242, 242, 242, 242, 242, 242, 242, 242, 242, 207, 132, 128, 128, 128, 128, 128, 128, 128, 128, 128, 128, 128, 128, 128, 128, 176, 241, 242, 242, 242, 242, 242, 242, 242, 242, 242, 242, 242, 242, 242, 242, 242, 242, 242, 242, 242, 242, 242, 242, 242, 204, 128, 128, 128, 128, 128;
			 128, 128, 128, 128, 128, 204, 242, 242, 242, 242, 242, 242, 242, 242, 242, 242, 242, 242, 242, 242, 242, 242, 242, 242, 242, 242, 242, 242, 242, 179, 128, 128, 128, 128, 128, 128, 128, 128, 128, 128, 128, 128, 128, 128, 139, 220, 242, 242, 242, 242, 242, 242, 242, 242, 242, 242, 242, 242, 242, 242, 242, 242, 242, 242, 242, 242, 242, 242, 242, 242, 242, 242, 212, 148, 128, 128, 128, 128, 128, 128, 128, 128, 128, 128, 128, 128, 128, 128, 128, 128, 128, 128, 128, 128, 128, 128, 128, 128, 129, 150, 185, 220, 241, 242, 242, 242, 242, 242, 242, 242, 242, 242, 242, 242, 242, 242, 242, 242, 242, 242, 242, 242, 242, 242, 242, 242, 242, 242, 242, 242, 242, 242, 242, 242, 242, 242, 242, 242, 242, 242, 242, 242, 242, 242, 242, 242, 242, 242, 242, 242, 242, 242, 242, 242, 227, 193, 159, 131, 128, 128, 128, 128, 128, 128, 128, 128, 128, 128, 128, 128, 128, 128, 128, 128, 128, 128, 128, 128, 128, 128, 128, 128, 145, 209, 242, 242, 242, 242, 242, 242, 242, 242, 242, 242, 242, 242, 242, 242, 242, 242, 242, 242, 242, 242, 242, 242, 242, 242, 242, 242, 221, 141, 128, 128, 128, 128, 128, 128, 128, 128, 128, 128, 128, 128, 128, 128, 176, 242, 242, 242, 242, 242, 242, 242, 242, 242, 242, 242, 242, 242, 242, 242, 242, 242, 242, 242, 242, 242, 242, 242, 204, 128, 128, 128, 128, 128;
			 128, 128, 128, 128, 128, 204, 242, 242, 242, 242, 242, 242, 242, 242, 242, 242, 242, 242, 242, 242, 242, 242, 242, 242, 242, 242, 242, 242, 182, 128, 128, 128, 128, 128, 128, 128, 128, 128, 128, 128, 128, 128, 128, 147, 229, 242, 242, 242, 242, 242, 242, 242, 242, 242, 242, 242, 242, 242, 242, 242, 242, 242, 242, 242, 242, 242, 242, 242, 242, 242, 225, 161, 128, 128, 128, 128, 128, 128, 128, 128, 128, 128, 128, 128, 128, 128, 128, 128, 128, 128, 128, 128, 128, 128, 128, 132, 165, 203, 237, 242, 242, 242, 242, 242, 242, 242, 242, 242, 242, 242, 242, 242, 242, 242, 242, 242, 242, 242, 242, 242, 242, 242, 242, 242, 242, 242, 242, 242, 242, 242, 242, 242, 242, 242, 242, 242, 242, 242, 242, 242, 242, 242, 242, 242, 242, 242, 242, 242, 242, 242, 242, 242, 242, 242, 242, 242, 242, 236, 203, 165, 132, 128, 128, 128, 128, 128, 128, 128, 128, 128, 128, 128, 128, 128, 128, 128, 128, 128, 128, 128, 128, 128, 128, 128, 163, 226, 242, 242, 242, 242, 242, 242, 242, 242, 242, 242, 242, 242, 242, 242, 242, 242, 242, 242, 242, 242, 242, 242, 242, 242, 242, 230, 150, 128, 128, 128, 128, 128, 128, 128, 128, 128, 128, 128, 128, 128, 128, 178, 242, 242, 242, 242, 242, 242, 242, 242, 242, 242, 242, 242, 242, 242, 242, 242, 242, 242, 242, 242, 242, 242, 204, 128, 128, 128, 128, 128;
			 128, 128, 128, 128, 128, 204, 242, 242, 242, 242, 242, 242, 242, 242, 242, 242, 242, 242, 242, 242, 242, 242, 242, 242, 242, 242, 242, 185, 128, 128, 128, 128, 128, 128, 128, 128, 128, 128, 128, 128, 128, 128, 158, 236, 242, 242, 242, 242, 242, 242, 242, 242, 242, 242, 242, 242, 242, 242, 242, 242, 242, 242, 242, 242, 242, 242, 242, 242, 238, 182, 130, 128, 128, 128, 128, 128, 128, 128, 128, 128, 128, 128, 128, 128, 128, 128, 128, 128, 128, 128, 128, 128, 131, 164, 203, 237, 242, 242, 242, 242, 242, 242, 242, 242, 242, 242, 242, 242, 242, 242, 242, 242, 242, 242, 242, 242, 242, 242, 242, 242, 242, 242, 242, 242, 242, 242, 242, 242, 242, 242, 242, 242, 242, 242, 242, 242, 242, 242, 242, 242, 242, 242, 242, 242, 242, 242, 242, 242, 242, 242, 242, 242, 242, 242, 242, 242, 242, 242, 242, 242, 237, 202, 163, 130, 128, 128, 128, 128, 128, 128, 128, 128, 128, 128, 128, 128, 128, 128, 128, 128, 128, 128, 128, 128, 128, 131, 183, 238, 242, 242, 242, 242, 242, 242, 242, 242, 242, 242, 242, 242, 242, 242, 242, 242, 242, 242, 242, 242, 242, 242, 242, 242, 237, 160, 128, 128, 128, 128, 128, 128, 128, 128, 128, 128, 128, 128, 128, 128, 187, 242, 242, 242, 242, 242, 242, 242, 242, 242, 242, 242, 242, 242, 242, 242, 242, 242, 242, 242, 242, 242, 204, 128, 128, 128, 128, 128;
			 128, 128, 128, 128, 128, 204, 242, 242, 242, 242, 242, 242, 242, 242, 242, 242, 242, 242, 242, 242, 242, 242, 242, 242, 242, 242, 191, 128, 128, 128, 128, 128, 128, 128, 128, 128, 128, 128, 128, 128, 128, 168, 240, 242, 242, 242, 242, 242, 242, 242, 242, 242, 242, 242, 242, 242, 242, 242, 242, 242, 242, 242, 242, 242, 242, 242, 242, 215, 146, 128, 128, 128, 128, 128, 128, 128, 128, 128, 128, 128, 128, 128, 128, 128, 128, 128, 128, 128, 128, 128, 144, 189, 232, 242, 242, 242, 242, 242, 242, 242, 242, 242, 242, 242, 242, 242, 242, 242, 242, 242, 242, 242, 242, 242, 242, 242, 242, 242, 242, 242, 242, 242, 242, 242, 242, 242, 242, 242, 242, 242, 242, 242, 242, 242, 242, 242, 242, 242, 242, 242, 242, 242, 242, 242, 242, 242, 242, 242, 242, 242, 242, 242, 242, 242, 242, 242, 242, 242, 242, 242, 242, 242, 242, 235, 196, 148, 128, 128, 128, 128, 128, 128, 128, 128, 128, 128, 128, 128, 128, 128, 128, 128, 128, 128, 128, 128, 128, 143, 212, 242, 242, 242, 242, 242, 242, 242, 242, 242, 242, 242, 242, 242, 242, 242, 242, 242, 242, 242, 242, 242, 242, 242, 242, 239, 168, 128, 128, 128, 128, 128, 128, 128, 128, 128, 128, 128, 128, 128, 128, 193, 242, 242, 242, 242, 242, 242, 242, 242, 242, 242, 242, 242, 242, 242, 242, 242, 242, 242, 242, 242, 204, 128, 128, 128, 128, 128;
			 128, 128, 128, 128, 128, 204, 242, 242, 242, 242, 242, 242, 242, 242, 242, 242, 242, 242, 242, 242, 242, 242, 242, 242, 242, 196, 128, 128, 128, 128, 128, 128, 128, 128, 128, 128, 128, 128, 128, 128, 173, 241, 242, 242, 242, 242, 242, 242, 242, 242, 242, 242, 242, 242, 242, 242, 242, 242, 242, 242, 242, 242, 242, 242, 242, 235, 174, 128, 128, 128, 128, 128, 128, 128, 128, 128, 128, 128, 128, 128, 128, 128, 128, 128, 128, 128, 128, 130, 168, 214, 241, 242, 242, 242, 242, 242, 242, 242, 242, 242, 242, 242, 242, 242, 242, 242, 242, 242, 242, 242, 242, 242, 242, 242, 242, 242, 242, 242, 242, 242, 242, 242, 242, 242, 242, 242, 242, 242, 242, 242, 242, 242, 242, 242, 242, 242, 242, 242, 242, 242, 242, 242, 242, 242, 242, 242, 242, 242, 242, 242, 242, 242, 242, 242, 242, 242, 242, 242, 242, 242, 242, 242, 242, 242, 242, 241, 213, 168, 130, 128, 128, 128, 128, 128, 128, 128, 128, 128, 128, 128, 128, 128, 128, 128, 128, 128, 128, 128, 128, 174, 236, 242, 242, 242, 242, 242, 242, 242, 242, 242, 242, 242, 242, 242, 242, 242, 242, 242, 242, 242, 242, 242, 242, 242, 241, 172, 128, 128, 128, 128, 128, 128, 128, 128, 128, 128, 128, 128, 128, 128, 197, 242, 242, 242, 242, 242, 242, 242, 242, 242, 242, 242, 242, 242, 242, 242, 242, 242, 242, 242, 204, 128, 128, 128, 128, 128;
			 128, 128, 128, 128, 128, 204, 242, 242, 242, 242, 242, 242, 242, 242, 242, 242, 242, 242, 242, 242, 242, 242, 242, 242, 209, 129, 128, 128, 128, 128, 128, 128, 128, 128, 128, 128, 128, 128, 128, 175, 241, 242, 242, 242, 242, 242, 242, 242, 242, 242, 242, 242, 242, 242, 242, 242, 242, 242, 242, 242, 242, 242, 242, 242, 211, 140, 128, 128, 128, 128, 128, 128, 128, 128, 128, 128, 128, 128, 128, 128, 128, 128, 128, 128, 128, 134, 179, 229, 242, 242, 242, 242, 242, 242, 242, 242, 242, 242, 242, 242, 242, 242, 242, 242, 242, 242, 242, 242, 242, 242, 242, 242, 242, 242, 242, 242, 242, 242, 242, 242, 242, 242, 242, 242, 242, 242, 242, 242, 242, 242, 242, 242, 242, 242, 242, 242, 242, 242, 242, 242, 242, 242, 242, 242, 242, 242, 242, 242, 242, 242, 242, 242, 242, 242, 242, 242, 242, 242, 242, 242, 242, 242, 242, 242, 242, 242, 242, 242, 229, 179, 133, 128, 128, 128, 128, 128, 128, 128, 128, 128, 128, 128, 128, 128, 128, 128, 128, 128, 128, 128, 141, 212, 242, 242, 242, 242, 242, 242, 242, 242, 242, 242, 242, 242, 242, 242, 242, 242, 242, 242, 242, 242, 242, 242, 242, 241, 178, 128, 128, 128, 128, 128, 128, 128, 128, 128, 128, 128, 128, 128, 129, 207, 242, 242, 242, 242, 242, 242, 242, 242, 242, 242, 242, 242, 242, 242, 242, 242, 242, 242, 204, 128, 128, 128, 128, 128;
			 128, 128, 128, 128, 128, 204, 242, 242, 242, 242, 242, 242, 242, 242, 242, 242, 242, 242, 242, 242, 242, 242, 242, 220, 132, 128, 128, 128, 128, 128, 128, 128, 128, 128, 128, 128, 128, 128, 181, 242, 242, 242, 242, 242, 242, 242, 242, 242, 242, 242, 242, 242, 242, 242, 242, 242, 242, 242, 242, 242, 242, 242, 239, 179, 128, 128, 128, 128, 128, 128, 128, 128, 128, 128, 128, 128, 128, 128, 128, 128, 128, 128, 128, 139, 191, 236, 242, 242, 242, 242, 242, 242, 242, 242, 242, 242, 242, 242, 242, 242, 242, 242, 242, 242, 242, 242, 242, 242, 242, 242, 242, 242, 242, 242, 242, 242, 242, 242, 242, 242, 242, 242, 242, 242, 242, 242, 242, 242, 242, 242, 242, 242, 242, 242, 242, 242, 242, 242, 242, 242, 242, 242, 242, 242, 242, 242, 242, 242, 242, 242, 242, 242, 242, 242, 242, 242, 242, 242, 242, 242, 242, 242, 242, 242, 242, 242, 242, 242, 242, 242, 236, 190, 139, 128, 128, 128, 128, 128, 128, 128, 128, 128, 128, 128, 128, 128, 128, 128, 128, 128, 128, 129, 181, 239, 242, 242, 242, 242, 242, 242, 242, 242, 242, 242, 242, 242, 242, 242, 242, 242, 242, 242, 242, 242, 242, 242, 242, 185, 128, 128, 128, 128, 128, 128, 128, 128, 128, 128, 128, 128, 128, 132, 218, 242, 242, 242, 242, 242, 242, 242, 242, 242, 242, 242, 242, 242, 242, 242, 242, 242, 204, 128, 128, 128, 128, 128;
			 128, 128, 128, 128, 128, 204, 242, 242, 242, 242, 242, 242, 242, 242, 242, 242, 242, 242, 242, 242, 242, 242, 229, 139, 128, 128, 128, 128, 128, 128, 128, 128, 128, 128, 128, 128, 128, 186, 242, 242, 242, 242, 242, 242, 242, 242, 242, 242, 242, 242, 242, 242, 242, 242, 242, 242, 242, 242, 242, 242, 242, 224, 149, 128, 128, 128, 128, 128, 128, 128, 128, 128, 128, 128, 128, 128, 128, 128, 128, 128, 128, 137, 189, 238, 242, 242, 242, 242, 242, 242, 242, 242, 242, 242, 242, 242, 242, 242, 242, 242, 242, 242, 242, 242, 242, 242, 242, 242, 242, 242, 242, 242, 242, 242, 242, 242, 242, 242, 242, 242, 242, 242, 242, 242, 242, 242, 242, 242, 242, 242, 242, 242, 242, 242, 242, 242, 242, 242, 242, 242, 242, 242, 242, 242, 242, 242, 242, 242, 242, 242, 242, 242, 242, 242, 242, 242, 242, 242, 242, 242, 242, 242, 242, 242, 242, 242, 242, 242, 242, 242, 242, 242, 238, 193, 139, 128, 128, 128, 128, 128, 128, 128, 128, 128, 128, 128, 128, 128, 128, 128, 128, 128, 128, 148, 222, 242, 242, 242, 242, 242, 242, 242, 242, 242, 242, 242, 242, 242, 242, 242, 242, 242, 242, 242, 242, 242, 242, 242, 185, 128, 128, 128, 128, 128, 128, 128, 128, 128, 128, 128, 128, 128, 140, 229, 242, 242, 242, 242, 242, 242, 242, 242, 242, 242, 242, 242, 242, 242, 242, 242, 204, 128, 128, 128, 128, 128;
			 128, 128, 128, 128, 128, 204, 242, 242, 242, 242, 242, 242, 242, 242, 242, 242, 242, 242, 242, 242, 242, 236, 149, 128, 128, 128, 128, 128, 128, 128, 128, 128, 128, 128, 128, 128, 178, 242, 242, 242, 242, 242, 242, 242, 242, 242, 242, 242, 242, 242, 242, 242, 242, 242, 242, 242, 242, 242, 242, 242, 198, 132, 128, 128, 128, 128, 128, 128, 128, 128, 128, 128, 128, 128, 128, 128, 128, 128, 128, 136, 188, 237, 242, 242, 242, 242, 242, 242, 242, 242, 242, 242, 242, 242, 242, 242, 242, 242, 242, 242, 242, 242, 242, 242, 242, 242, 242, 242, 242, 242, 242, 242, 242, 242, 242, 242, 242, 242, 242, 242, 242, 242, 242, 242, 242, 242, 242, 242, 242, 242, 242, 242, 242, 242, 242, 242, 242, 242, 242, 242, 242, 242, 242, 242, 242, 242, 242, 242, 242, 242, 242, 242, 242, 242, 242, 242, 242, 242, 242, 242, 242, 242, 242, 242, 242, 242, 242, 242, 242, 242, 242, 242, 242, 242, 237, 187, 135, 128, 128, 128, 128, 128, 128, 128, 128, 128, 128, 128, 128, 128, 128, 128, 128, 128, 132, 200, 242, 242, 242, 242, 242, 242, 242, 242, 242, 242, 242, 242, 242, 242, 242, 242, 242, 242, 242, 242, 242, 242, 242, 182, 128, 128, 128, 128, 128, 128, 128, 128, 128, 128, 128, 128, 128, 147, 235, 242, 242, 242, 242, 242, 242, 242, 242, 242, 242, 242, 242, 242, 242, 242, 204, 128, 128, 128, 128, 128;
			 128, 128, 128, 128, 128, 204, 242, 242, 242, 242, 242, 242, 242, 242, 242, 242, 242, 242, 242, 242, 240, 158, 128, 128, 128, 128, 128, 128, 128, 128, 128, 128, 128, 128, 128, 177, 242, 242, 242, 242, 242, 242, 242, 242, 242, 242, 242, 242, 242, 242, 242, 242, 242, 242, 242, 242, 242, 242, 239, 177, 128, 128, 128, 128, 128, 128, 128, 128, 128, 128, 128, 128, 128, 128, 128, 128, 128, 130, 174, 233, 242, 242, 242, 242, 242, 242, 242, 242, 242, 242, 242, 242, 242, 242, 242, 242, 242, 242, 242, 242, 242, 242, 242, 242, 242, 242, 242, 242, 242, 242, 242, 242, 242, 242, 242, 242, 242, 242, 242, 242, 242, 242, 242, 242, 242, 242, 242, 242, 242, 242, 242, 242, 242, 242, 242, 242, 242, 242, 242, 242, 242, 242, 242, 242, 242, 242, 242, 242, 242, 242, 242, 242, 242, 242, 242, 242, 242, 242, 242, 242, 242, 242, 242, 242, 242, 242, 242, 242, 242, 242, 242, 242, 242, 242, 242, 242, 235, 177, 130, 128, 128, 128, 128, 128, 128, 128, 128, 128, 128, 128, 128, 128, 128, 128, 128, 128, 174, 239, 242, 242, 242, 242, 242, 242, 242, 242, 242, 242, 242, 242, 242, 242, 242, 242, 242, 242, 242, 242, 242, 242, 176, 128, 128, 128, 128, 128, 128, 128, 128, 128, 128, 128, 128, 128, 159, 240, 242, 242, 242, 242, 242, 242, 242, 242, 242, 242, 242, 242, 242, 242, 204, 128, 128, 128, 128, 128;
			 128, 128, 128, 128, 128, 204, 242, 242, 242, 242, 242, 242, 242, 242, 242, 242, 242, 242, 242, 242, 176, 128, 128, 128, 128, 128, 128, 128, 128, 128, 128, 128, 128, 128, 171, 241, 242, 242, 242, 242, 242, 242, 242, 242, 242, 242, 242, 242, 242, 242, 242, 242, 242, 242, 242, 242, 242, 230, 153, 128, 128, 128, 128, 128, 128, 128, 128, 128, 128, 128, 128, 128, 128, 128, 128, 128, 158, 222, 242, 242, 242, 242, 242, 242, 242, 242, 242, 242, 242, 242, 242, 242, 242, 242, 242, 242, 242, 242, 242, 242, 242, 242, 242, 242, 242, 242, 242, 242, 242, 242, 242, 242, 242, 242, 242, 242, 242, 242, 242, 242, 242, 242, 242, 242, 242, 242, 242, 242, 242, 242, 242, 242, 242, 242, 242, 242, 242, 242, 242, 242, 242, 242, 242, 242, 242, 242, 242, 242, 242, 242, 242, 242, 242, 242, 242, 242, 242, 242, 242, 242, 242, 242, 242, 242, 242, 242, 242, 242, 242, 242, 242, 242, 242, 242, 242, 242, 242, 242, 225, 161, 128, 128, 128, 128, 128, 128, 128, 128, 128, 128, 128, 128, 128, 128, 128, 128, 128, 151, 229, 242, 242, 242, 242, 242, 242, 242, 242, 242, 242, 242, 242, 242, 242, 242, 242, 242, 242, 242, 242, 242, 241, 173, 128, 128, 128, 128, 128, 128, 128, 128, 128, 128, 128, 128, 128, 179, 242, 242, 242, 242, 242, 242, 242, 242, 242, 242, 242, 242, 242, 242, 204, 128, 128, 128, 128, 128;
			 128, 128, 128, 128, 128, 204, 242, 242, 242, 242, 242, 242, 242, 242, 242, 242, 242, 242, 242, 202, 128, 128, 128, 128, 128, 128, 128, 128, 128, 128, 128, 128, 128, 168, 241, 242, 242, 242, 242, 242, 242, 242, 242, 242, 242, 242, 242, 242, 242, 242, 242, 242, 242, 242, 242, 242, 214, 138, 128, 128, 128, 128, 128, 128, 128, 128, 128, 128, 128, 128, 128, 128, 128, 128, 141, 208, 242, 242, 242, 242, 242, 242, 242, 242, 242, 242, 242, 242, 242, 242, 242, 242, 242, 242, 242, 242, 242, 242, 242, 242, 242, 242, 242, 242, 242, 242, 242, 242, 242, 242, 242, 242, 242, 242, 242, 242, 242, 242, 242, 242, 242, 242, 242, 242, 242, 242, 242, 242, 242, 242, 242, 242, 242, 242, 242, 242, 242, 242, 242, 242, 242, 242, 242, 242, 242, 242, 242, 242, 242, 242, 242, 242, 242, 242, 242, 242, 242, 242, 242, 242, 242, 242, 242, 242, 242, 242, 242, 242, 242, 242, 242, 242, 242, 242, 242, 242, 242, 242, 242, 242, 206, 141, 128, 128, 128, 128, 128, 128, 128, 128, 128, 128, 128, 128, 128, 128, 128, 128, 139, 216, 242, 242, 242, 242, 242, 242, 242, 242, 242, 242, 242, 242, 242, 242, 242, 242, 242, 242, 242, 242, 242, 241, 167, 128, 128, 128, 128, 128, 128, 128, 128, 128, 128, 128, 128, 128, 203, 242, 242, 242, 242, 242, 242, 242, 242, 242, 242, 242, 242, 242, 204, 128, 128, 128, 128, 128;
			 128, 128, 128, 128, 128, 204, 242, 242, 242, 242, 242, 242, 242, 242, 242, 242, 242, 242, 221, 132, 128, 128, 128, 128, 128, 128, 128, 128, 128, 128, 128, 128, 157, 239, 242, 242, 242, 242, 242, 242, 242, 242, 242, 242, 242, 242, 242, 242, 242, 242, 242, 242, 242, 242, 242, 204, 132, 128, 128, 128, 128, 128, 128, 128, 128, 128, 128, 128, 128, 128, 128, 128, 128, 174, 237, 242, 242, 242, 242, 242, 242, 242, 242, 242, 242, 242, 242, 242, 242, 242, 242, 242, 242, 242, 242, 242, 242, 242, 242, 242, 242, 242, 242, 242, 242, 242, 242, 242, 242, 242, 242, 242, 242, 242, 242, 242, 242, 242, 242, 242, 242, 235, 226, 218, 211, 211, 209, 204, 204, 209, 211, 211, 218, 226, 235, 242, 242, 242, 242, 242, 242, 242, 242, 242, 242, 242, 242, 242, 242, 242, 242, 242, 242, 242, 242, 242, 242, 242, 242, 242, 242, 242, 242, 242, 242, 242, 242, 242, 242, 242, 242, 242, 242, 242, 242, 242, 242, 242, 242, 242, 242, 238, 181, 129, 128, 128, 128, 128, 128, 128, 128, 128, 128, 128, 128, 128, 128, 128, 128, 131, 202, 242, 242, 242, 242, 242, 242, 242, 242, 242, 242, 242, 242, 242, 242, 242, 242, 242, 242, 242, 242, 242, 240, 159, 128, 128, 128, 128, 128, 128, 128, 128, 128, 128, 128, 128, 132, 222, 242, 242, 242, 242, 242, 242, 242, 242, 242, 242, 242, 242, 204, 128, 128, 128, 128, 128;
			 128, 128, 128, 128, 128, 204, 242, 242, 242, 242, 242, 242, 242, 242, 242, 242, 242, 235, 143, 128, 128, 128, 128, 128, 128, 128, 128, 128, 128, 128, 128, 147, 235, 242, 242, 242, 242, 242, 242, 242, 242, 242, 242, 242, 242, 242, 242, 242, 242, 242, 242, 242, 242, 242, 186, 128, 128, 128, 128, 128, 128, 128, 128, 128, 128, 128, 128, 128, 128, 128, 128, 147, 216, 242, 242, 242, 242, 242, 242, 242, 242, 242, 242, 242, 242, 242, 242, 242, 242, 242, 242, 242, 242, 242, 242, 242, 242, 242, 242, 242, 242, 242, 242, 242, 242, 242, 242, 242, 242, 242, 242, 242, 242, 232, 211, 194, 180, 166, 151, 138, 130, 128, 128, 128, 128, 128, 128, 128, 128, 128, 128, 128, 128, 128, 128, 130, 138, 151, 166, 180, 194, 212, 233, 242, 242, 242, 242, 242, 242, 242, 242, 242, 242, 242, 242, 242, 242, 242, 242, 242, 242, 242, 242, 242, 242, 242, 242, 242, 242, 242, 242, 242, 242, 242, 242, 242, 242, 242, 242, 242, 242, 242, 242, 215, 146, 128, 128, 128, 128, 128, 128, 128, 128, 128, 128, 128, 128, 128, 128, 128, 128, 188, 242, 242, 242, 242, 242, 242, 242, 242, 242, 242, 242, 242, 242, 242, 242, 242, 242, 242, 242, 242, 242, 236, 148, 128, 128, 128, 128, 128, 128, 128, 128, 128, 128, 128, 128, 144, 236, 242, 242, 242, 242, 242, 242, 242, 242, 242, 242, 242, 204, 128, 128, 128, 128, 128;
			 128, 128, 128, 128, 128, 204, 242, 242, 242, 242, 242, 242, 242, 242, 242, 242, 241, 161, 128, 128, 128, 128, 128, 128, 128, 128, 128, 128, 128, 128, 139, 229, 242, 242, 242, 242, 242, 242, 242, 242, 242, 242, 242, 242, 242, 242, 242, 242, 242, 242, 242, 242, 240, 174, 128, 128, 128, 128, 128, 128, 128, 128, 128, 128, 128, 128, 128, 128, 128, 128, 174, 238, 242, 242, 242, 242, 242, 242, 242, 242, 242, 242, 242, 242, 242, 242, 242, 242, 242, 242, 242, 242, 242, 242, 242, 242, 242, 242, 242, 242, 242, 242, 242, 242, 242, 242, 242, 242, 233, 208, 181, 158, 138, 128, 128, 128, 128, 128, 128, 128, 128, 128, 128, 128, 128, 128, 128, 128, 128, 128, 128, 128, 128, 128, 128, 128, 128, 128, 128, 128, 128, 128, 128, 139, 158, 182, 208, 234, 242, 242, 242, 242, 242, 242, 242, 242, 242, 242, 242, 242, 242, 242, 242, 242, 242, 242, 242, 242, 242, 242, 242, 242, 242, 242, 242, 242, 242, 242, 242, 242, 242, 242, 242, 242, 238, 181, 129, 128, 128, 128, 128, 128, 128, 128, 128, 128, 128, 128, 128, 128, 128, 128, 171, 240, 242, 242, 242, 242, 242, 242, 242, 242, 242, 242, 242, 242, 242, 242, 242, 242, 242, 242, 242, 242, 228, 139, 128, 128, 128, 128, 128, 128, 128, 128, 128, 128, 128, 128, 162, 241, 242, 242, 242, 242, 242, 242, 242, 242, 242, 242, 204, 128, 128, 128, 128, 128;
			 128, 128, 128, 128, 128, 204, 242, 242, 242, 242, 242, 242, 242, 242, 242, 242, 188, 128, 128, 128, 128, 128, 128, 128, 128, 128, 128, 128, 128, 132, 218, 242, 242, 242, 242, 242, 242, 242, 242, 242, 242, 242, 242, 242, 242, 242, 242, 242, 242, 242, 242, 238, 160, 128, 128, 128, 128, 128, 128, 128, 128, 128, 128, 128, 128, 128, 128, 128, 140, 212, 242, 242, 242, 242, 242, 242, 242, 242, 242, 242, 242, 242, 242, 242, 242, 242, 242, 242, 242, 242, 242, 242, 242, 242, 242, 242, 242, 242, 242, 242, 242, 242, 242, 242, 236, 205, 174, 146, 128, 128, 128, 128, 128, 128, 128, 128, 128, 128, 128, 128, 128, 128, 128, 128, 128, 128, 128, 128, 128, 128, 128, 128, 128, 128, 128, 128, 128, 128, 128, 128, 128, 128, 128, 128, 128, 128, 128, 128, 146, 174, 206, 236, 242, 242, 242, 242, 242, 242, 242, 242, 242, 242, 242, 242, 242, 242, 242, 242, 242, 242, 242, 242, 242, 242, 242, 242, 242, 242, 242, 242, 242, 242, 242, 242, 242, 242, 210, 139, 128, 128, 128, 128, 128, 128, 128, 128, 128, 128, 128, 128, 128, 128, 128, 162, 238, 242, 242, 242, 242, 242, 242, 242, 242, 242, 242, 242, 242, 242, 242, 242, 242, 242, 242, 242, 242, 220, 132, 128, 128, 128, 128, 128, 128, 128, 128, 128, 128, 128, 128, 192, 242, 242, 242, 242, 242, 242, 242, 242, 242, 242, 204, 128, 128, 128, 128, 128;
			 128, 128, 128, 128, 128, 204, 242, 242, 242, 242, 242, 242, 242, 242, 242, 220, 131, 128, 128, 128, 128, 128, 128, 128, 128, 128, 128, 128, 129, 208, 242, 242, 242, 242, 242, 242, 242, 242, 242, 242, 242, 242, 242, 242, 242, 242, 242, 242, 242, 242, 237, 157, 128, 128, 128, 128, 128, 128, 128, 128, 128, 128, 128, 128, 128, 128, 128, 164, 233, 242, 242, 242, 242, 242, 242, 242, 242, 242, 242, 242, 242, 242, 242, 242, 242, 242, 242, 242, 242, 242, 242, 242, 242, 242, 242, 242, 242, 242, 242, 242, 242, 228, 190, 156, 130, 128, 128, 128, 128, 128, 128, 128, 128, 128, 128, 128, 128, 128, 128, 128, 128, 128, 128, 128, 128, 128, 128, 128, 128, 128, 128, 128, 128, 128, 128, 128, 128, 128, 128, 128, 128, 128, 128, 128, 128, 128, 128, 128, 128, 128, 128, 130, 157, 190, 229, 242, 242, 242, 242, 242, 242, 242, 242, 242, 242, 242, 242, 242, 242, 242, 242, 242, 242, 242, 242, 242, 242, 242, 242, 242, 242, 242, 242, 242, 242, 242, 242, 232, 162, 128, 128, 128, 128, 128, 128, 128, 128, 128, 128, 128, 128, 128, 128, 128, 158, 238, 242, 242, 242, 242, 242, 242, 242, 242, 242, 242, 242, 242, 242, 242, 242, 242, 242, 242, 242, 242, 206, 129, 128, 128, 128, 128, 128, 128, 128, 128, 128, 128, 128, 131, 221, 242, 242, 242, 242, 242, 242, 242, 242, 242, 204, 128, 128, 128, 128, 128;
			 128, 128, 128, 128, 128, 204, 242, 242, 242, 242, 242, 242, 242, 242, 238, 146, 128, 128, 128, 128, 128, 128, 128, 128, 128, 128, 128, 128, 186, 242, 242, 242, 242, 242, 242, 242, 242, 242, 242, 242, 242, 242, 242, 242, 242, 242, 242, 242, 242, 235, 153, 128, 128, 128, 128, 128, 128, 128, 128, 128, 128, 128, 128, 128, 128, 129, 189, 241, 242, 242, 242, 242, 242, 242, 242, 242, 242, 242, 242, 242, 242, 242, 242, 242, 242, 242, 242, 242, 242, 242, 242, 242, 242, 242, 242, 242, 242, 242, 229, 191, 152, 128, 128, 128, 128, 128, 128, 128, 128, 128, 128, 128, 128, 128, 128, 128, 128, 128, 128, 128, 128, 128, 128, 128, 128, 128, 128, 128, 128, 128, 128, 128, 128, 128, 128, 128, 128, 128, 128, 128, 128, 128, 128, 128, 128, 128, 128, 128, 128, 128, 128, 128, 128, 128, 128, 153, 192, 230, 242, 242, 242, 242, 242, 242, 242, 242, 242, 242, 242, 242, 242, 242, 242, 242, 242, 242, 242, 242, 242, 242, 242, 242, 242, 242, 242, 242, 242, 242, 241, 189, 129, 128, 128, 128, 128, 128, 128, 128, 128, 128, 128, 128, 128, 128, 128, 151, 234, 242, 242, 242, 242, 242, 242, 242, 242, 242, 242, 242, 242, 242, 242, 242, 242, 242, 242, 242, 242, 184, 128, 128, 128, 128, 128, 128, 128, 128, 128, 128, 128, 128, 147, 238, 242, 242, 242, 242, 242, 242, 242, 242, 204, 128, 128, 128, 128, 128;
			 128, 128, 128, 128, 128, 204, 242, 242, 242, 242, 242, 242, 242, 242, 174, 128, 128, 128, 128, 128, 128, 128, 128, 128, 128, 128, 128, 162, 241, 242, 242, 242, 242, 242, 242, 242, 242, 242, 242, 242, 242, 242, 242, 242, 242, 242, 242, 242, 233, 149, 128, 128, 128, 128, 128, 128, 128, 128, 128, 128, 128, 128, 128, 128, 137, 212, 242, 242, 242, 242, 242, 242, 242, 242, 242, 242, 242, 242, 242, 242, 242, 242, 242, 242, 242, 242, 242, 242, 242, 242, 242, 242, 242, 242, 242, 241, 211, 166, 130, 128, 128, 128, 128, 128, 128, 128, 128, 128, 128, 128, 128, 128, 128, 128, 128, 128, 128, 128, 128, 128, 128, 128, 128, 128, 128, 128, 128, 128, 128, 128, 128, 128, 128, 128, 128, 128, 128, 128, 128, 128, 128, 128, 128, 128, 128, 128, 128, 128, 128, 128, 128, 128, 128, 128, 128, 128, 128, 129, 159, 204, 240, 242, 242, 242, 242, 242, 242, 242, 242, 242, 242, 242, 242, 242, 242, 242, 242, 242, 242, 242, 242, 242, 242, 242, 242, 242, 242, 242, 242, 242, 211, 136, 128, 128, 128, 128, 128, 128, 128, 128, 128, 128, 128, 128, 128, 128, 150, 234, 242, 242, 242, 242, 242, 242, 242, 242, 242, 242, 242, 242, 242, 242, 242, 242, 242, 242, 242, 241, 161, 128, 128, 128, 128, 128, 128, 128, 128, 128, 128, 128, 128, 176, 242, 242, 242, 242, 242, 242, 242, 242, 204, 128, 128, 128, 128, 128;
			 128, 128, 128, 128, 128, 204, 242, 242, 242, 242, 242, 242, 242, 210, 128, 128, 128, 128, 128, 128, 128, 128, 128, 128, 128, 128, 144, 235, 242, 242, 242, 242, 242, 242, 242, 242, 242, 242, 242, 242, 242, 242, 242, 242, 242, 242, 242, 235, 149, 128, 128, 128, 128, 128, 128, 128, 128, 128, 128, 128, 128, 128, 128, 151, 229, 242, 242, 242, 242, 242, 242, 242, 242, 242, 242, 242, 242, 242, 242, 242, 242, 242, 242, 242, 242, 242, 242, 242, 242, 242, 242, 242, 242, 232, 185, 140, 128, 128, 128, 128, 128, 128, 128, 128, 128, 128, 128, 128, 128, 128, 128, 128, 128, 128, 128, 128, 128, 128, 128, 128, 128, 128, 128, 128, 128, 128, 128, 128, 128, 128, 128, 128, 128, 128, 128, 128, 128, 128, 128, 128, 128, 128, 128, 128, 128, 128, 128, 128, 128, 128, 128, 128, 128, 128, 128, 128, 128, 128, 128, 128, 140, 185, 233, 242, 242, 242, 242, 242, 242, 242, 242, 242, 242, 242, 242, 242, 242, 242, 242, 242, 242, 242, 242, 242, 242, 242, 242, 242, 242, 242, 242, 228, 150, 128, 128, 128, 128, 128, 128, 128, 128, 128, 128, 128, 128, 128, 128, 150, 236, 242, 242, 242, 242, 242, 242, 242, 242, 242, 242, 242, 242, 242, 242, 242, 242, 242, 242, 242, 235, 143, 128, 128, 128, 128, 128, 128, 128, 128, 128, 128, 128, 128, 208, 242, 242, 242, 242, 242, 242, 242, 204, 128, 128, 128, 128, 128;
			 128, 128, 128, 128, 128, 204, 242, 242, 242, 242, 242, 242, 232, 137, 128, 128, 128, 128, 128, 128, 128, 128, 128, 128, 128, 132, 222, 242, 242, 242, 242, 242, 242, 242, 242, 242, 242, 242, 242, 242, 242, 242, 242, 242, 242, 242, 238, 155, 128, 128, 128, 128, 128, 128, 128, 128, 128, 128, 128, 128, 128, 128, 164, 238, 242, 242, 242, 242, 242, 242, 242, 242, 242, 242, 242, 242, 242, 242, 242, 242, 242, 242, 242, 242, 242, 242, 242, 242, 242, 242, 242, 226, 177, 132, 128, 128, 128, 128, 128, 128, 128, 128, 128, 128, 128, 128, 128, 128, 128, 128, 128, 128, 128, 128, 128, 128, 128, 128, 128, 128, 128, 128, 128, 128, 128, 128, 128, 128, 128, 128, 128, 128, 128, 128, 128, 128, 128, 128, 128, 128, 128, 128, 128, 128, 128, 128, 128, 128, 128, 128, 128, 128, 128, 128, 128, 128, 128, 128, 128, 128, 128, 128, 131, 169, 224, 242, 242, 242, 242, 242, 242, 242, 242, 242, 242, 242, 242, 242, 242, 242, 242, 242, 242, 242, 242, 242, 242, 242, 242, 242, 242, 242, 238, 163, 128, 128, 128, 128, 128, 128, 128, 128, 128, 128, 128, 128, 128, 128, 153, 237, 242, 242, 242, 242, 242, 242, 242, 242, 242, 242, 242, 242, 242, 242, 242, 242, 242, 242, 242, 220, 132, 128, 128, 128, 128, 128, 128, 128, 128, 128, 128, 128, 138, 233, 242, 242, 242, 242, 242, 242, 204, 128, 128, 128, 128, 128;
			 128, 128, 128, 128, 128, 204, 242, 242, 242, 242, 242, 242, 167, 128, 128, 128, 128, 128, 128, 128, 128, 128, 128, 128, 128, 202, 242, 242, 242, 242, 242, 242, 242, 242, 242, 242, 242, 242, 242, 242, 242, 242, 242, 242, 242, 238, 157, 128, 128, 128, 128, 128, 128, 128, 128, 128, 128, 128, 128, 128, 128, 177, 241, 242, 242, 242, 242, 242, 242, 242, 242, 242, 242, 242, 242, 242, 242, 242, 242, 242, 242, 242, 242, 242, 242, 242, 242, 242, 242, 223, 166, 128, 128, 128, 128, 128, 128, 128, 128, 128, 128, 128, 128, 128, 128, 128, 128, 128, 128, 128, 128, 128, 128, 128, 128, 128, 128, 128, 128, 128, 128, 128, 128, 128, 128, 128, 128, 128, 128, 128, 128, 128, 128, 128, 128, 128, 128, 128, 128, 128, 128, 128, 128, 128, 128, 128, 128, 128, 128, 128, 128, 128, 128, 128, 128, 128, 128, 128, 128, 128, 128, 128, 128, 128, 129, 167, 224, 242, 242, 242, 242, 242, 242, 242, 242, 242, 242, 242, 242, 242, 242, 242, 242, 242, 242, 242, 242, 242, 242, 242, 242, 242, 242, 241, 177, 128, 128, 128, 128, 128, 128, 128, 128, 128, 128, 128, 128, 128, 128, 158, 238, 242, 242, 242, 242, 242, 242, 242, 242, 242, 242, 242, 242, 242, 242, 242, 242, 242, 242, 242, 199, 128, 128, 128, 128, 128, 128, 128, 128, 128, 128, 128, 128, 169, 242, 242, 242, 242, 242, 242, 204, 128, 128, 128, 128, 128;
			 128, 128, 128, 128, 128, 204, 242, 242, 242, 242, 242, 209, 128, 128, 128, 128, 128, 128, 128, 128, 128, 128, 128, 128, 169, 242, 242, 242, 242, 242, 242, 242, 242, 242, 242, 242, 242, 242, 242, 242, 242, 242, 242, 242, 240, 160, 128, 128, 128, 128, 128, 128, 128, 128, 128, 128, 128, 128, 128, 129, 194, 242, 242, 242, 242, 242, 242, 242, 242, 242, 242, 242, 242, 242, 242, 242, 242, 242, 242, 242, 242, 242, 242, 242, 242, 242, 242, 226, 168, 129, 128, 128, 128, 128, 128, 128, 128, 128, 128, 128, 128, 128, 128, 128, 128, 128, 128, 128, 128, 128, 128, 128, 128, 128, 128, 128, 128, 128, 128, 128, 128, 128, 128, 128, 128, 128, 128, 128, 128, 128, 128, 128, 128, 128, 128, 128, 128, 128, 128, 128, 128, 128, 128, 128, 128, 128, 128, 128, 128, 128, 128, 128, 128, 128, 128, 128, 128, 128, 128, 128, 128, 128, 128, 128, 128, 128, 129, 169, 226, 242, 242, 242, 242, 242, 242, 242, 242, 242, 242, 242, 242, 242, 242, 242, 242, 242, 242, 242, 242, 242, 242, 242, 242, 242, 242, 192, 129, 128, 128, 128, 128, 128, 128, 128, 128, 128, 128, 128, 128, 128, 162, 240, 242, 242, 242, 242, 242, 242, 242, 242, 242, 242, 242, 242, 242, 242, 242, 242, 242, 242, 242, 168, 128, 128, 128, 128, 128, 128, 128, 128, 128, 128, 128, 128, 211, 242, 242, 242, 242, 242, 204, 128, 128, 128, 128, 128;
			 128, 128, 128, 128, 128, 204, 242, 242, 242, 242, 240, 141, 128, 128, 128, 128, 128, 128, 128, 128, 128, 128, 128, 141, 235, 242, 242, 242, 242, 242, 242, 242, 242, 242, 242, 242, 242, 242, 242, 242, 242, 242, 242, 242, 174, 128, 128, 128, 128, 128, 128, 128, 128, 128, 128, 128, 128, 128, 130, 204, 242, 242, 242, 242, 242, 242, 242, 242, 242, 242, 242, 242, 242, 242, 242, 242, 242, 242, 242, 242, 242, 242, 242, 242, 242, 235, 177, 130, 128, 128, 128, 128, 128, 128, 128, 128, 128, 128, 128, 128, 128, 128, 128, 128, 128, 128, 128, 128, 128, 128, 128, 128, 128, 128, 128, 128, 128, 128, 133, 148, 162, 170, 179, 187, 196, 196, 200, 204, 204, 200, 196, 196, 187, 179, 170, 161, 148, 133, 128, 128, 128, 128, 128, 128, 128, 128, 128, 128, 128, 128, 128, 128, 128, 128, 128, 128, 128, 128, 128, 128, 128, 128, 128, 128, 128, 128, 128, 128, 130, 178, 235, 242, 242, 242, 242, 242, 242, 242, 242, 242, 242, 242, 242, 242, 242, 242, 242, 242, 242, 242, 242, 242, 242, 242, 242, 242, 203, 130, 128, 128, 128, 128, 128, 128, 128, 128, 128, 128, 128, 128, 128, 172, 242, 242, 242, 242, 242, 242, 242, 242, 242, 242, 242, 242, 242, 242, 242, 242, 242, 242, 242, 235, 141, 128, 128, 128, 128, 128, 128, 128, 128, 128, 128, 128, 141, 240, 242, 242, 242, 242, 204, 128, 128, 128, 128, 128;
			 128, 128, 128, 128, 128, 204, 242, 242, 242, 242, 220, 128, 128, 128, 128, 128, 128, 128, 128, 128, 128, 128, 129, 214, 242, 242, 242, 242, 242, 242, 242, 242, 242, 242, 242, 242, 242, 242, 242, 242, 242, 242, 242, 186, 128, 128, 128, 128, 128, 128, 128, 128, 128, 128, 128, 128, 128, 131, 206, 242, 242, 242, 242, 242, 242, 242, 242, 242, 242, 242, 242, 242, 242, 242, 242, 242, 242, 242, 242, 242, 242, 242, 242, 240, 194, 136, 128, 128, 128, 128, 128, 128, 128, 128, 128, 128, 128, 128, 128, 128, 128, 128, 128, 128, 128, 128, 128, 128, 128, 128, 128, 128, 134, 157, 177, 197, 218, 233, 242, 242, 242, 242, 242, 242, 242, 242, 242, 242, 242, 242, 242, 242, 242, 242, 242, 242, 242, 242, 233, 218, 197, 176, 157, 134, 128, 128, 128, 128, 128, 128, 128, 128, 128, 128, 128, 128, 128, 128, 128, 128, 128, 128, 128, 128, 128, 128, 128, 128, 128, 128, 137, 195, 241, 242, 242, 242, 242, 242, 242, 242, 242, 242, 242, 242, 242, 242, 242, 242, 242, 242, 242, 242, 242, 242, 242, 242, 242, 209, 132, 128, 128, 128, 128, 128, 128, 128, 128, 128, 128, 128, 128, 128, 188, 242, 242, 242, 242, 242, 242, 242, 242, 242, 242, 242, 242, 242, 242, 242, 242, 242, 242, 242, 215, 129, 128, 128, 128, 128, 128, 128, 128, 128, 128, 128, 128, 220, 242, 242, 242, 242, 204, 128, 128, 128, 128, 128;
			 128, 128, 128, 128, 128, 204, 242, 242, 242, 242, 204, 128, 128, 128, 128, 128, 128, 128, 128, 128, 128, 128, 184, 242, 242, 242, 242, 242, 242, 242, 242, 242, 242, 242, 242, 242, 242, 242, 242, 242, 242, 242, 203, 128, 128, 128, 128, 128, 128, 128, 128, 128, 128, 128, 128, 128, 132, 212, 242, 242, 242, 242, 242, 242, 242, 242, 242, 242, 242, 242, 242, 242, 242, 242, 242, 242, 242, 242, 242, 242, 242, 242, 220, 150, 128, 128, 128, 128, 128, 128, 128, 128, 128, 128, 128, 128, 128, 128, 128, 128, 128, 128, 128, 128, 128, 128, 128, 128, 139, 169, 195, 222, 241, 242, 242, 242, 242, 242, 242, 242, 242, 242, 242, 242, 242, 242, 242, 242, 242, 242, 242, 242, 242, 242, 242, 242, 242, 242, 242, 242, 242, 242, 242, 241, 221, 194, 168, 138, 128, 128, 128, 128, 128, 128, 128, 128, 128, 128, 128, 128, 128, 128, 128, 128, 128, 128, 128, 128, 128, 128, 128, 128, 150, 220, 242, 242, 242, 242, 242, 242, 242, 242, 242, 242, 242, 242, 242, 242, 242, 242, 242, 242, 242, 242, 242, 242, 242, 242, 213, 133, 128, 128, 128, 128, 128, 128, 128, 128, 128, 128, 128, 128, 128, 202, 242, 242, 242, 242, 242, 242, 242, 242, 242, 242, 242, 242, 242, 242, 242, 242, 242, 242, 242, 182, 128, 128, 128, 128, 128, 128, 128, 128, 128, 128, 128, 204, 242, 242, 242, 242, 204, 128, 128, 128, 128, 128;
			 128, 128, 128, 128, 128, 204, 242, 242, 242, 242, 204, 128, 128, 128, 128, 128, 128, 128, 128, 128, 128, 151, 240, 242, 242, 242, 242, 242, 242, 242, 242, 242, 242, 242, 242, 242, 242, 242, 242, 242, 242, 214, 131, 128, 128, 128, 128, 128, 128, 128, 128, 128, 128, 128, 128, 132, 215, 242, 242, 242, 242, 242, 242, 242, 242, 242, 242, 242, 242, 242, 242, 242, 242, 242, 242, 242, 242, 242, 242, 242, 238, 180, 130, 128, 128, 128, 128, 128, 128, 128, 128, 128, 128, 128, 128, 128, 128, 128, 128, 128, 128, 128, 128, 128, 128, 153, 187, 220, 241, 242, 242, 242, 242, 242, 242, 242, 242, 242, 242, 242, 242, 242, 242, 242, 242, 242, 242, 242, 242, 242, 242, 242, 242, 242, 242, 242, 242, 242, 242, 242, 242, 242, 242, 242, 242, 242, 242, 241, 220, 187, 152, 128, 128, 128, 128, 128, 128, 128, 128, 128, 128, 128, 128, 128, 128, 128, 128, 128, 128, 128, 128, 128, 128, 130, 181, 238, 242, 242, 242, 242, 242, 242, 242, 242, 242, 242, 242, 242, 242, 242, 242, 242, 242, 242, 242, 242, 242, 242, 242, 214, 132, 128, 128, 128, 128, 128, 128, 128, 128, 128, 128, 128, 128, 132, 216, 242, 242, 242, 242, 242, 242, 242, 242, 242, 242, 242, 242, 242, 242, 242, 242, 242, 242, 240, 149, 128, 128, 128, 128, 128, 128, 128, 128, 128, 128, 204, 242, 242, 242, 242, 204, 128, 128, 128, 128, 128;
			 128, 128, 128, 128, 128, 204, 242, 242, 242, 242, 204, 128, 128, 128, 128, 128, 128, 128, 128, 128, 130, 220, 242, 242, 242, 242, 242, 242, 242, 242, 242, 242, 242, 242, 242, 242, 242, 242, 242, 242, 229, 138, 128, 128, 128, 128, 128, 128, 128, 128, 128, 128, 128, 128, 131, 210, 242, 242, 242, 242, 242, 242, 242, 242, 242, 242, 242, 242, 242, 242, 242, 242, 242, 242, 242, 242, 242, 242, 242, 217, 144, 128, 128, 128, 128, 128, 128, 128, 128, 128, 128, 128, 128, 128, 128, 128, 128, 128, 128, 128, 128, 128, 150, 190, 229, 242, 242, 242, 242, 242, 242, 242, 242, 242, 242, 242, 242, 242, 242, 242, 242, 242, 242, 242, 242, 242, 242, 242, 242, 242, 242, 242, 242, 242, 242, 242, 242, 242, 242, 242, 242, 242, 242, 242, 242, 242, 242, 242, 242, 242, 242, 228, 190, 150, 128, 128, 128, 128, 128, 128, 128, 128, 128, 128, 128, 128, 128, 128, 128, 128, 128, 128, 128, 128, 128, 144, 218, 242, 242, 242, 242, 242, 242, 242, 242, 242, 242, 242, 242, 242, 242, 242, 242, 242, 242, 242, 242, 242, 242, 242, 211, 132, 128, 128, 128, 128, 128, 128, 128, 128, 128, 128, 128, 128, 138, 230, 242, 242, 242, 242, 242, 242, 242, 242, 242, 242, 242, 242, 242, 242, 242, 242, 242, 242, 221, 130, 128, 128, 128, 128, 128, 128, 128, 128, 128, 204, 242, 242, 242, 242, 204, 128, 128, 128, 128, 128;
			 128, 128, 128, 128, 128, 204, 242, 242, 242, 242, 204, 128, 128, 128, 128, 128, 128, 128, 128, 128, 183, 242, 242, 242, 242, 242, 242, 242, 242, 242, 242, 242, 242, 242, 242, 242, 242, 242, 242, 240, 154, 128, 128, 128, 128, 128, 128, 128, 128, 128, 128, 128, 128, 130, 208, 242, 242, 242, 242, 242, 242, 242, 242, 242, 242, 242, 242, 242, 242, 242, 242, 242, 242, 242, 242, 242, 242, 241, 189, 130, 128, 128, 128, 128, 128, 128, 128, 128, 128, 128, 128, 128, 128, 128, 128, 128, 128, 128, 128, 134, 174, 220, 242, 242, 242, 242, 242, 242, 242, 242, 242, 242, 242, 242, 242, 242, 242, 242, 242, 242, 242, 242, 242, 242, 242, 242, 242, 242, 242, 242, 242, 242, 242, 242, 242, 242, 242, 242, 242, 242, 242, 242, 242, 242, 242, 242, 242, 242, 242, 242, 242, 242, 242, 242, 224, 181, 136, 128, 128, 128, 128, 128, 128, 128, 128, 128, 128, 128, 128, 128, 128, 128, 128, 128, 128, 128, 130, 185, 241, 242, 242, 242, 242, 242, 242, 242, 242, 242, 242, 242, 242, 242, 242, 242, 242, 242, 242, 242, 242, 242, 242, 207, 130, 128, 128, 128, 128, 128, 128, 128, 128, 128, 128, 128, 128, 153, 239, 242, 242, 242, 242, 242, 242, 242, 242, 242, 242, 242, 242, 242, 242, 242, 242, 242, 242, 180, 128, 128, 128, 128, 128, 128, 128, 128, 128, 204, 242, 242, 242, 242, 204, 128, 128, 128, 128, 128;
			 128, 128, 128, 128, 128, 204, 242, 242, 242, 242, 204, 128, 128, 128, 128, 128, 128, 128, 128, 145, 238, 242, 242, 242, 242, 242, 242, 242, 242, 242, 242, 242, 242, 242, 242, 242, 242, 242, 242, 174, 128, 128, 128, 128, 128, 128, 128, 128, 128, 128, 128, 128, 129, 204, 242, 242, 242, 242, 242, 242, 242, 242, 242, 242, 242, 242, 242, 242, 242, 242, 242, 242, 242, 242, 242, 242, 229, 153, 128, 128, 128, 128, 128, 128, 128, 128, 128, 128, 128, 128, 128, 128, 128, 128, 128, 128, 128, 146, 197, 238, 242, 242, 242, 242, 242, 242, 242, 242, 242, 242, 242, 242, 242, 242, 242, 242, 242, 242, 242, 242, 242, 242, 242, 242, 242, 242, 242, 242, 242, 242, 242, 242, 242, 242, 242, 242, 242, 242, 242, 242, 242, 242, 242, 242, 242, 242, 242, 242, 242, 242, 242, 242, 242, 242, 242, 242, 238, 197, 146, 128, 128, 128, 128, 128, 128, 128, 128, 128, 128, 128, 128, 128, 128, 128, 128, 128, 128, 128, 155, 229, 242, 242, 242, 242, 242, 242, 242, 242, 242, 242, 242, 242, 242, 242, 242, 242, 242, 242, 242, 242, 242, 242, 203, 129, 128, 128, 128, 128, 128, 128, 128, 128, 128, 128, 128, 128, 176, 242, 242, 242, 242, 242, 242, 242, 242, 242, 242, 242, 242, 242, 242, 242, 242, 242, 242, 238, 144, 128, 128, 128, 128, 128, 128, 128, 128, 204, 242, 242, 242, 242, 204, 128, 128, 128, 128, 128;
			 128, 128, 128, 128, 128, 204, 242, 242, 242, 242, 204, 128, 128, 128, 128, 128, 128, 128, 128, 212, 242, 242, 242, 242, 242, 242, 242, 242, 242, 242, 242, 242, 242, 242, 242, 242, 242, 242, 201, 128, 128, 128, 128, 128, 128, 128, 128, 128, 128, 128, 128, 128, 194, 242, 242, 242, 242, 242, 242, 242, 242, 242, 242, 242, 242, 242, 242, 242, 242, 242, 242, 242, 242, 242, 242, 212, 136, 128, 128, 128, 128, 128, 128, 128, 128, 128, 128, 128, 128, 128, 128, 128, 128, 128, 128, 156, 209, 241, 242, 242, 242, 242, 242, 242, 242, 242, 242, 242, 242, 242, 242, 242, 242, 242, 242, 242, 242, 242, 242, 242, 242, 242, 242, 242, 242, 242, 242, 242, 242, 242, 242, 242, 242, 242, 242, 242, 242, 242, 242, 242, 242, 242, 242, 242, 242, 242, 242, 242, 242, 242, 242, 242, 242, 242, 242, 242, 242, 242, 241, 208, 155, 128, 128, 128, 128, 128, 128, 128, 128, 128, 128, 128, 128, 128, 128, 128, 128, 128, 128, 137, 212, 242, 242, 242, 242, 242, 242, 242, 242, 242, 242, 242, 242, 242, 242, 242, 242, 242, 242, 242, 242, 242, 242, 192, 128, 128, 128, 128, 128, 128, 128, 128, 128, 128, 128, 128, 128, 199, 242, 242, 242, 242, 242, 242, 242, 242, 242, 242, 242, 242, 242, 242, 242, 242, 242, 242, 213, 128, 128, 128, 128, 128, 128, 128, 128, 204, 242, 242, 242, 242, 204, 128, 128, 128, 128, 128;
			 128, 128, 128, 128, 128, 204, 242, 242, 242, 242, 204, 128, 128, 128, 128, 128, 128, 128, 173, 242, 242, 242, 242, 242, 242, 242, 242, 242, 242, 242, 242, 242, 242, 242, 242, 242, 242, 223, 132, 128, 128, 128, 128, 128, 128, 128, 128, 128, 128, 128, 128, 179, 242, 242, 242, 242, 242, 242, 242, 242, 242, 242, 242, 242, 242, 242, 242, 242, 242, 242, 242, 242, 242, 241, 189, 129, 128, 128, 128, 128, 128, 128, 128, 128, 128, 128, 128, 128, 128, 128, 128, 128, 128, 153, 208, 242, 242, 242, 242, 242, 242, 242, 242, 242, 242, 242, 242, 242, 242, 242, 242, 242, 242, 242, 242, 242, 242, 242, 242, 242, 242, 242, 242, 242, 242, 242, 242, 242, 242, 242, 242, 242, 242, 242, 242, 242, 242, 242, 242, 242, 242, 242, 242, 242, 242, 242, 242, 242, 242, 242, 242, 242, 242, 242, 242, 242, 242, 242, 242, 242, 242, 215, 156, 128, 128, 128, 128, 128, 128, 128, 128, 128, 128, 128, 128, 128, 128, 128, 128, 128, 129, 185, 241, 242, 242, 242, 242, 242, 242, 242, 242, 242, 242, 242, 242, 242, 242, 242, 242, 242, 242, 242, 242, 242, 176, 128, 128, 128, 128, 128, 128, 128, 128, 128, 128, 128, 128, 132, 224, 242, 242, 242, 242, 242, 242, 242, 242, 242, 242, 242, 242, 242, 242, 242, 242, 242, 242, 170, 128, 128, 128, 128, 128, 128, 128, 204, 242, 242, 242, 242, 204, 128, 128, 128, 128, 128;
			 128, 128, 128, 128, 128, 204, 242, 242, 242, 242, 204, 128, 128, 128, 128, 128, 128, 135, 233, 242, 242, 242, 242, 242, 242, 242, 242, 242, 242, 242, 242, 242, 242, 242, 242, 242, 239, 150, 128, 128, 128, 128, 128, 128, 128, 128, 128, 128, 128, 128, 162, 241, 242, 242, 242, 242, 242, 242, 242, 242, 242, 242, 242, 242, 242, 242, 242, 242, 242, 242, 242, 242, 238, 167, 128, 128, 128, 128, 128, 128, 128, 128, 128, 128, 128, 128, 128, 128, 128, 128, 128, 146, 209, 242, 242, 242, 242, 242, 242, 242, 242, 242, 242, 242, 242, 242, 242, 242, 242, 242, 242, 242, 242, 242, 242, 242, 242, 242, 242, 242, 242, 242, 242, 242, 242, 242, 242, 242, 242, 242, 242, 242, 242, 242, 242, 242, 242, 242, 242, 242, 242, 242, 242, 242, 242, 242, 242, 242, 242, 242, 242, 242, 242, 242, 242, 242, 242, 242, 242, 242, 242, 242, 242, 207, 145, 128, 128, 128, 128, 128, 128, 128, 128, 128, 128, 128, 128, 128, 128, 128, 128, 128, 167, 239, 242, 242, 242, 242, 242, 242, 242, 242, 242, 242, 242, 242, 242, 242, 242, 242, 242, 242, 242, 242, 241, 164, 128, 128, 128, 128, 128, 128, 128, 128, 128, 128, 128, 128, 150, 239, 242, 242, 242, 242, 242, 242, 242, 242, 242, 242, 242, 242, 242, 242, 242, 242, 242, 232, 134, 128, 128, 128, 128, 128, 128, 204, 242, 242, 242, 242, 204, 128, 128, 128, 128, 128;
			 128, 128, 128, 128, 128, 204, 242, 242, 242, 242, 204, 128, 128, 128, 128, 128, 128, 193, 242, 242, 242, 242, 242, 242, 242, 242, 242, 242, 242, 242, 242, 242, 242, 242, 242, 242, 179, 128, 128, 128, 128, 128, 128, 128, 128, 128, 128, 128, 128, 151, 238, 242, 242, 242, 242, 242, 242, 242, 242, 242, 242, 242, 242, 242, 242, 242, 242, 242, 242, 242, 242, 234, 155, 128, 128, 128, 128, 128, 128, 128, 128, 128, 128, 128, 128, 128, 128, 128, 128, 135, 189, 239, 242, 242, 242, 242, 242, 242, 242, 242, 242, 242, 242, 242, 242, 242, 242, 242, 242, 242, 242, 242, 242, 242, 242, 242, 242, 242, 242, 242, 242, 242, 242, 242, 242, 242, 242, 242, 242, 242, 242, 242, 242, 242, 242, 242, 242, 242, 242, 242, 242, 242, 242, 242, 242, 242, 242, 242, 242, 242, 242, 242, 242, 242, 242, 242, 242, 242, 242, 242, 242, 242, 242, 242, 240, 196, 137, 128, 128, 128, 128, 128, 128, 128, 128, 128, 128, 128, 128, 128, 128, 128, 128, 153, 233, 242, 242, 242, 242, 242, 242, 242, 242, 242, 242, 242, 242, 242, 242, 242, 242, 242, 242, 242, 242, 238, 149, 128, 128, 128, 128, 128, 128, 128, 128, 128, 128, 128, 128, 181, 242, 242, 242, 242, 242, 242, 242, 242, 242, 242, 242, 242, 242, 242, 242, 242, 242, 242, 189, 128, 128, 128, 128, 128, 128, 204, 242, 242, 242, 242, 204, 128, 128, 128, 128, 128;
			 128, 128, 128, 128, 128, 204, 242, 242, 242, 242, 204, 128, 128, 128, 128, 128, 146, 240, 242, 242, 242, 242, 242, 242, 242, 242, 242, 242, 242, 242, 242, 242, 242, 242, 242, 214, 129, 128, 128, 128, 128, 128, 128, 128, 128, 128, 128, 128, 136, 228, 242, 242, 242, 242, 242, 242, 242, 242, 242, 242, 242, 242, 242, 242, 242, 242, 242, 242, 242, 242, 226, 144, 128, 128, 128, 128, 128, 128, 128, 128, 128, 128, 128, 128, 128, 128, 128, 128, 170, 234, 242, 242, 242, 242, 242, 242, 242, 242, 242, 242, 242, 242, 242, 242, 242, 242, 242, 242, 242, 242, 242, 242, 242, 242, 242, 242, 242, 242, 242, 242, 242, 242, 242, 242, 242, 242, 242, 242, 242, 242, 242, 242, 242, 242, 242, 242, 242, 242, 242, 242, 242, 242, 242, 242, 242, 242, 242, 242, 242, 242, 242, 242, 242, 242, 242, 242, 242, 242, 242, 242, 242, 242, 242, 242, 242, 242, 233, 168, 128, 128, 128, 128, 128, 128, 128, 128, 128, 128, 128, 128, 128, 128, 128, 128, 145, 227, 242, 242, 242, 242, 242, 242, 242, 242, 242, 242, 242, 242, 242, 242, 242, 242, 242, 242, 242, 242, 229, 137, 128, 128, 128, 128, 128, 128, 128, 128, 128, 128, 128, 129, 212, 242, 242, 242, 242, 242, 242, 242, 242, 242, 242, 242, 242, 242, 242, 242, 242, 242, 239, 144, 128, 128, 128, 128, 128, 204, 242, 242, 242, 242, 204, 128, 128, 128, 128, 128;
			 128, 128, 128, 128, 128, 204, 242, 242, 242, 242, 204, 128, 128, 128, 128, 128, 209, 242, 242, 242, 242, 242, 242, 242, 242, 242, 242, 242, 242, 242, 242, 242, 242, 242, 235, 140, 128, 128, 128, 128, 128, 128, 128, 128, 128, 128, 128, 129, 212, 242, 242, 242, 242, 242, 242, 242, 242, 242, 242, 242, 242, 242, 242, 242, 242, 242, 242, 242, 242, 223, 140, 128, 128, 128, 128, 128, 128, 128, 128, 128, 128, 128, 128, 128, 128, 128, 142, 211, 242, 242, 242, 242, 242, 242, 242, 242, 242, 242, 242, 242, 242, 242, 242, 242, 242, 242, 242, 242, 242, 242, 242, 242, 242, 242, 242, 242, 242, 242, 242, 242, 242, 242, 242, 242, 242, 242, 242, 242, 242, 242, 242, 242, 242, 242, 242, 242, 242, 242, 242, 242, 242, 242, 242, 242, 242, 242, 242, 242, 242, 242, 242, 242, 242, 242, 242, 242, 242, 242, 242, 242, 242, 242, 242, 242, 242, 242, 242, 242, 210, 141, 128, 128, 128, 128, 128, 128, 128, 128, 128, 128, 128, 128, 128, 128, 128, 138, 221, 242, 242, 242, 242, 242, 242, 242, 242, 242, 242, 242, 242, 242, 242, 242, 242, 242, 242, 242, 242, 211, 129, 128, 128, 128, 128, 128, 128, 128, 128, 128, 128, 128, 141, 236, 242, 242, 242, 242, 242, 242, 242, 242, 242, 242, 242, 242, 242, 242, 242, 242, 242, 206, 128, 128, 128, 128, 128, 204, 242, 242, 242, 242, 204, 128, 128, 128, 128, 128;
			 128, 128, 128, 128, 128, 204, 242, 242, 242, 242, 204, 128, 128, 128, 128, 159, 242, 242, 242, 242, 242, 242, 242, 242, 242, 242, 242, 242, 242, 242, 242, 242, 242, 242, 173, 128, 128, 128, 128, 128, 128, 128, 128, 128, 128, 128, 128, 190, 242, 242, 242, 242, 242, 242, 242, 242, 242, 242, 242, 242, 242, 242, 242, 242, 242, 242, 242, 242, 219, 136, 128, 128, 128, 128, 128, 128, 128, 128, 128, 128, 128, 128, 128, 128, 128, 172, 237, 242, 242, 242, 242, 242, 242, 242, 242, 242, 242, 242, 242, 242, 242, 242, 242, 242, 242, 242, 242, 242, 242, 242, 242, 242, 242, 242, 242, 242, 242, 242, 242, 242, 242, 242, 242, 242, 242, 242, 242, 242, 242, 242, 242, 242, 242, 242, 242, 242, 242, 242, 242, 242, 242, 242, 242, 242, 242, 242, 242, 242, 242, 242, 242, 242, 242, 242, 242, 242, 242, 242, 242, 242, 242, 242, 242, 242, 242, 242, 242, 242, 242, 237, 171, 128, 128, 128, 128, 128, 128, 128, 128, 128, 128, 128, 128, 128, 128, 128, 137, 220, 242, 242, 242, 242, 242, 242, 242, 242, 242, 242, 242, 242, 242, 242, 242, 242, 242, 242, 242, 242, 187, 128, 128, 128, 128, 128, 128, 128, 128, 128, 128, 128, 128, 176, 242, 242, 242, 242, 242, 242, 242, 242, 242, 242, 242, 242, 242, 242, 242, 242, 242, 242, 159, 128, 128, 128, 128, 204, 242, 242, 242, 242, 204, 128, 128, 128, 128, 128;
			 128, 128, 128, 128, 128, 204, 242, 242, 242, 242, 204, 128, 128, 128, 129, 221, 242, 242, 242, 242, 242, 242, 242, 242, 242, 242, 242, 242, 242, 242, 242, 242, 242, 213, 128, 128, 128, 128, 128, 128, 128, 128, 128, 128, 128, 128, 164, 241, 242, 242, 242, 242, 242, 242, 242, 242, 242, 242, 242, 242, 242, 242, 242, 242, 242, 242, 242, 216, 134, 128, 128, 128, 128, 128, 128, 128, 128, 128, 128, 128, 128, 128, 128, 136, 205, 242, 242, 242, 242, 242, 242, 242, 242, 242, 242, 242, 242, 242, 242, 242, 242, 242, 242, 242, 242, 242, 242, 242, 242, 242, 242, 242, 242, 242, 242, 242, 242, 242, 242, 242, 242, 242, 242, 242, 242, 242, 242, 242, 242, 242, 242, 242, 242, 242, 242, 242, 242, 242, 242, 242, 242, 242, 242, 242, 242, 242, 242, 242, 242, 242, 242, 242, 242, 242, 242, 242, 242, 242, 242, 242, 242, 242, 242, 242, 242, 242, 242, 242, 242, 242, 242, 204, 135, 128, 128, 128, 128, 128, 128, 128, 128, 128, 128, 128, 128, 128, 128, 134, 217, 242, 242, 242, 242, 242, 242, 242, 242, 242, 242, 242, 242, 242, 242, 242, 242, 242, 242, 242, 241, 161, 128, 128, 128, 128, 128, 128, 128, 128, 128, 128, 128, 129, 215, 242, 242, 242, 242, 242, 242, 242, 242, 242, 242, 242, 242, 242, 242, 242, 242, 242, 220, 128, 128, 128, 128, 204, 242, 242, 242, 242, 204, 128, 128, 128, 128, 128;
			 128, 128, 128, 128, 128, 204, 242, 242, 242, 242, 204, 128, 128, 128, 167, 242, 242, 242, 242, 242, 242, 242, 242, 242, 242, 242, 242, 242, 242, 242, 242, 242, 239, 146, 128, 128, 128, 128, 128, 128, 128, 128, 128, 128, 128, 140, 233, 242, 242, 242, 242, 242, 242, 242, 242, 242, 242, 242, 242, 242, 242, 242, 242, 242, 242, 242, 219, 134, 128, 128, 128, 128, 128, 128, 128, 128, 128, 128, 128, 128, 128, 128, 153, 229, 242, 242, 242, 242, 242, 242, 242, 242, 242, 242, 242, 242, 242, 242, 242, 242, 242, 242, 242, 242, 242, 242, 242, 242, 242, 242, 242, 242, 242, 242, 242, 242, 242, 242, 242, 242, 242, 242, 242, 242, 242, 242, 242, 242, 242, 242, 242, 242, 242, 242, 242, 242, 242, 242, 242, 242, 242, 242, 242, 242, 242, 242, 242, 242, 242, 242, 242, 242, 242, 242, 242, 242, 242, 242, 242, 242, 242, 242, 242, 242, 242, 242, 242, 242, 242, 242, 242, 242, 229, 152, 128, 128, 128, 128, 128, 128, 128, 128, 128, 128, 128, 128, 128, 128, 134, 220, 242, 242, 242, 242, 242, 242, 242, 242, 242, 242, 242, 242, 242, 242, 242, 242, 242, 242, 242, 233, 139, 128, 128, 128, 128, 128, 128, 128, 128, 128, 128, 128, 145, 238, 242, 242, 242, 242, 242, 242, 242, 242, 242, 242, 242, 242, 242, 242, 242, 242, 242, 164, 128, 128, 128, 204, 242, 242, 242, 242, 204, 128, 128, 128, 128, 128;
			 128, 128, 128, 128, 128, 204, 242, 242, 242, 242, 204, 128, 128, 129, 224, 242, 242, 242, 242, 242, 242, 242, 242, 242, 242, 242, 242, 242, 242, 242, 242, 242, 182, 128, 128, 128, 128, 128, 128, 128, 128, 128, 128, 128, 128, 212, 242, 242, 242, 242, 242, 242, 242, 242, 242, 242, 242, 242, 242, 242, 242, 242, 242, 242, 242, 222, 136, 128, 128, 128, 128, 128, 128, 128, 128, 128, 128, 128, 128, 128, 128, 174, 239, 242, 242, 242, 242, 242, 242, 242, 242, 242, 242, 242, 242, 242, 242, 242, 242, 242, 242, 242, 242, 242, 242, 242, 242, 242, 242, 242, 242, 242, 242, 242, 242, 242, 242, 242, 242, 241, 227, 209, 196, 191, 186, 181, 174, 168, 168, 174, 181, 186, 192, 196, 210, 227, 241, 242, 242, 242, 242, 242, 242, 242, 242, 242, 242, 242, 242, 242, 242, 242, 242, 242, 242, 242, 242, 242, 242, 242, 242, 242, 242, 242, 242, 242, 242, 242, 242, 242, 242, 242, 242, 239, 177, 128, 128, 128, 128, 128, 128, 128, 128, 128, 128, 128, 128, 128, 128, 137, 223, 242, 242, 242, 242, 242, 242, 242, 242, 242, 242, 242, 242, 242, 242, 242, 242, 242, 242, 242, 209, 128, 128, 128, 128, 128, 128, 128, 128, 128, 128, 128, 128, 184, 242, 242, 242, 242, 242, 242, 242, 242, 242, 242, 242, 242, 242, 242, 242, 242, 242, 222, 129, 128, 128, 204, 242, 242, 242, 242, 204, 128, 128, 128, 128, 128;
			 128, 128, 128, 128, 128, 204, 242, 242, 242, 242, 204, 128, 128, 169, 242, 242, 242, 242, 242, 242, 242, 242, 242, 242, 242, 242, 242, 242, 242, 242, 242, 226, 131, 128, 128, 128, 128, 128, 128, 128, 128, 128, 128, 128, 178, 242, 242, 242, 242, 242, 242, 242, 242, 242, 242, 242, 242, 242, 242, 242, 242, 242, 242, 242, 226, 138, 128, 128, 128, 128, 128, 128, 128, 128, 128, 128, 128, 128, 128, 130, 198, 242, 242, 242, 242, 242, 242, 242, 242, 242, 242, 242, 242, 242, 242, 242, 242, 242, 242, 242, 242, 242, 242, 242, 242, 242, 242, 242, 242, 242, 242, 242, 242, 242, 236, 208, 182, 165, 147, 131, 128, 128, 128, 128, 128, 128, 128, 128, 128, 128, 128, 128, 128, 128, 128, 128, 131, 147, 165, 182, 208, 236, 242, 242, 242, 242, 242, 242, 242, 242, 242, 242, 242, 242, 242, 242, 242, 242, 242, 242, 242, 242, 242, 242, 242, 242, 242, 242, 242, 242, 242, 242, 242, 242, 242, 196, 130, 128, 128, 128, 128, 128, 128, 128, 128, 128, 128, 128, 128, 128, 139, 227, 242, 242, 242, 242, 242, 242, 242, 242, 242, 242, 242, 242, 242, 242, 242, 242, 242, 242, 242, 176, 128, 128, 128, 128, 128, 128, 128, 128, 128, 128, 128, 131, 226, 242, 242, 242, 242, 242, 242, 242, 242, 242, 242, 242, 242, 242, 242, 242, 242, 242, 167, 128, 128, 204, 242, 242, 242, 242, 204, 128, 128, 128, 128, 128;
			 128, 128, 128, 128, 128, 204, 242, 242, 242, 242, 204, 128, 129, 225, 242, 242, 242, 242, 242, 242, 242, 242, 242, 242, 242, 242, 242, 242, 242, 242, 242, 161, 128, 128, 128, 128, 128, 128, 128, 128, 128, 128, 128, 147, 239, 242, 242, 242, 242, 242, 242, 242, 242, 242, 242, 242, 242, 242, 242, 242, 242, 242, 242, 234, 145, 128, 128, 128, 128, 128, 128, 128, 128, 128, 128, 128, 128, 128, 133, 210, 242, 242, 242, 242, 242, 242, 242, 242, 242, 242, 242, 242, 242, 242, 242, 242, 242, 242, 242, 242, 242, 242, 242, 242, 242, 242, 242, 242, 242, 242, 238, 211, 185, 159, 130, 128, 128, 128, 128, 128, 128, 128, 128, 128, 128, 128, 128, 128, 128, 128, 128, 128, 128, 128, 128, 128, 128, 128, 128, 128, 128, 129, 150, 181, 208, 236, 242, 242, 242, 242, 242, 242, 242, 242, 242, 242, 242, 242, 242, 242, 242, 242, 242, 242, 242, 242, 242, 242, 242, 242, 242, 242, 242, 242, 242, 242, 211, 134, 128, 128, 128, 128, 128, 128, 128, 128, 128, 128, 128, 128, 128, 143, 233, 242, 242, 242, 242, 242, 242, 242, 242, 242, 242, 242, 242, 242, 242, 242, 242, 242, 242, 238, 145, 128, 128, 128, 128, 128, 128, 128, 128, 128, 128, 128, 164, 242, 242, 242, 242, 242, 242, 242, 242, 242, 242, 242, 242, 242, 242, 242, 242, 242, 225, 130, 128, 204, 242, 242, 242, 242, 204, 128, 128, 128, 128, 128;
			 128, 128, 128, 128, 128, 204, 242, 242, 242, 242, 204, 128, 171, 242, 242, 242, 242, 242, 242, 242, 242, 242, 242, 242, 242, 242, 242, 242, 242, 242, 211, 128, 128, 128, 128, 128, 128, 128, 128, 128, 128, 128, 129, 215, 242, 242, 242, 242, 242, 242, 242, 242, 242, 242, 242, 242, 242, 242, 242, 242, 242, 242, 238, 154, 128, 128, 128, 128, 128, 128, 128, 128, 128, 128, 128, 128, 128, 141, 223, 242, 242, 242, 242, 242, 242, 242, 242, 242, 242, 242, 242, 242, 242, 242, 242, 242, 242, 242, 242, 242, 242, 242, 242, 242, 242, 242, 242, 241, 215, 174, 133, 128, 128, 128, 128, 128, 128, 128, 128, 128, 128, 128, 128, 128, 128, 128, 128, 128, 128, 128, 128, 128, 128, 128, 128, 128, 128, 128, 128, 128, 128, 128, 128, 128, 128, 132, 166, 208, 240, 242, 242, 242, 242, 242, 242, 242, 242, 242, 242, 242, 242, 242, 242, 242, 242, 242, 242, 242, 242, 242, 242, 242, 242, 242, 242, 242, 242, 222, 141, 128, 128, 128, 128, 128, 128, 128, 128, 128, 128, 128, 128, 128, 155, 239, 242, 242, 242, 242, 242, 242, 242, 242, 242, 242, 242, 242, 242, 242, 242, 242, 242, 242, 214, 128, 128, 128, 128, 128, 128, 128, 128, 128, 128, 128, 128, 211, 242, 242, 242, 242, 242, 242, 242, 242, 242, 242, 242, 242, 242, 242, 242, 242, 242, 168, 128, 204, 242, 242, 242, 242, 204, 128, 128, 128, 128, 128;
			 128, 128, 128, 128, 128, 204, 242, 242, 242, 242, 204, 128, 223, 242, 242, 242, 242, 242, 242, 242, 242, 242, 242, 242, 242, 242, 242, 242, 242, 240, 148, 128, 128, 128, 128, 128, 128, 128, 128, 128, 128, 128, 176, 242, 242, 242, 242, 242, 242, 242, 242, 242, 242, 242, 242, 242, 242, 242, 242, 242, 242, 241, 167, 128, 128, 128, 128, 128, 128, 128, 128, 128, 128, 128, 128, 128, 144, 229, 242, 242, 242, 242, 242, 242, 242, 242, 242, 242, 242, 242, 242, 242, 242, 242, 242, 242, 242, 242, 242, 242, 242, 242, 242, 242, 242, 222, 179, 139, 128, 128, 128, 128, 128, 128, 128, 128, 128, 128, 128, 128, 128, 128, 128, 128, 128, 128, 128, 128, 128, 128, 128, 128, 128, 128, 128, 128, 128, 128, 128, 128, 128, 128, 128, 128, 128, 128, 128, 128, 140, 180, 223, 242, 242, 242, 242, 242, 242, 242, 242, 242, 242, 242, 242, 242, 242, 242, 242, 242, 242, 242, 242, 242, 242, 242, 242, 242, 242, 242, 228, 143, 128, 128, 128, 128, 128, 128, 128, 128, 128, 128, 128, 128, 128, 167, 241, 242, 242, 242, 242, 242, 242, 242, 242, 242, 242, 242, 242, 242, 242, 242, 242, 242, 242, 174, 128, 128, 128, 128, 128, 128, 128, 128, 128, 128, 128, 147, 240, 242, 242, 242, 242, 242, 242, 242, 242, 242, 242, 242, 242, 242, 242, 242, 242, 222, 128, 204, 242, 242, 242, 242, 204, 128, 128, 128, 128, 128;
			 128, 128, 128, 128, 128, 204, 242, 242, 242, 242, 204, 161, 242, 242, 242, 242, 242, 242, 242, 242, 242, 242, 242, 242, 242, 242, 242, 242, 242, 194, 128, 128, 128, 128, 128, 128, 128, 128, 128, 128, 128, 141, 237, 242, 242, 242, 242, 242, 242, 242, 242, 242, 242, 242, 242, 242, 242, 242, 242, 242, 242, 187, 128, 128, 128, 128, 128, 128, 128, 128, 128, 128, 128, 128, 128, 146, 230, 242, 242, 242, 242, 242, 242, 242, 242, 242, 242, 242, 242, 242, 242, 242, 242, 242, 242, 242, 242, 242, 242, 242, 242, 242, 242, 242, 242, 229, 156, 128, 128, 128, 128, 128, 128, 128, 128, 128, 128, 128, 128, 128, 128, 128, 128, 128, 128, 128, 128, 128, 128, 128, 128, 128, 128, 128, 128, 128, 128, 128, 128, 128, 128, 128, 128, 128, 128, 128, 128, 128, 128, 153, 226, 242, 242, 242, 242, 242, 242, 242, 242, 242, 242, 242, 242, 242, 242, 242, 242, 242, 242, 242, 242, 242, 242, 242, 242, 242, 242, 242, 242, 231, 148, 128, 128, 128, 128, 128, 128, 128, 128, 128, 128, 128, 128, 128, 189, 242, 242, 242, 242, 242, 242, 242, 242, 242, 242, 242, 242, 242, 242, 242, 242, 242, 242, 236, 140, 128, 128, 128, 128, 128, 128, 128, 128, 128, 128, 128, 195, 242, 242, 242, 242, 242, 242, 242, 242, 242, 242, 242, 242, 242, 242, 242, 242, 242, 158, 204, 242, 242, 242, 242, 204, 128, 128, 128, 128, 128;
			 128, 128, 128, 128, 128, 204, 242, 242, 242, 242, 204, 213, 242, 242, 242, 242, 242, 242, 242, 242, 242, 242, 242, 242, 242, 242, 242, 242, 238, 139, 128, 128, 128, 128, 128, 128, 128, 128, 128, 128, 128, 208, 242, 242, 242, 242, 242, 242, 242, 242, 242, 242, 242, 242, 242, 242, 242, 242, 242, 242, 212, 129, 128, 128, 128, 128, 128, 128, 128, 128, 128, 128, 128, 128, 147, 233, 242, 242, 242, 242, 242, 242, 242, 242, 242, 242, 242, 242, 242, 242, 242, 242, 242, 242, 242, 242, 248, 249, 243, 242, 242, 242, 242, 242, 242, 242, 240, 160, 128, 128, 128, 128, 128, 128, 128, 128, 128, 128, 128, 128, 128, 128, 128, 128, 128, 128, 128, 128, 128, 128, 128, 128, 128, 128, 128, 128, 128, 128, 128, 128, 128, 128, 128, 128, 128, 128, 128, 128, 161, 240, 242, 242, 242, 242, 242, 242, 242, 243, 248, 248, 242, 242, 242, 242, 242, 242, 242, 242, 242, 242, 242, 242, 242, 242, 242, 242, 242, 242, 242, 242, 233, 147, 128, 128, 128, 128, 128, 128, 128, 128, 128, 128, 128, 128, 129, 212, 242, 242, 242, 242, 242, 242, 242, 242, 242, 242, 242, 242, 242, 242, 242, 242, 242, 242, 205, 128, 128, 128, 128, 128, 128, 128, 128, 128, 128, 128, 140, 238, 242, 242, 242, 242, 242, 242, 242, 242, 242, 242, 242, 242, 242, 242, 242, 242, 211, 204, 242, 242, 242, 242, 204, 128, 128, 128, 128, 128;
			 128, 128, 128, 128, 128, 204, 242, 242, 242, 242, 211, 241, 242, 242, 242, 242, 242, 242, 242, 242, 242, 242, 242, 242, 242, 242, 242, 242, 189, 128, 128, 128, 128, 128, 128, 128, 128, 128, 128, 128, 159, 242, 242, 242, 242, 242, 242, 242, 242, 242, 242, 242, 242, 242, 242, 242, 242, 242, 242, 229, 137, 128, 128, 128, 128, 128, 128, 128, 128, 128, 128, 128, 128, 144, 231, 242, 242, 242, 242, 242, 242, 242, 242, 242, 242, 242, 242, 242, 242, 242, 242, 242, 242, 242, 242, 250, 255, 255, 255, 250, 244, 242, 242, 242, 242, 242, 242, 238, 154, 128, 128, 128, 128, 128, 128, 128, 128, 128, 128, 128, 128, 128, 128, 128, 128, 128, 128, 128, 128, 128, 128, 128, 128, 128, 128, 128, 128, 128, 128, 128, 128, 128, 128, 128, 128, 128, 128, 152, 238, 242, 242, 242, 242, 242, 242, 244, 249, 254, 255, 255, 250, 242, 242, 242, 242, 242, 242, 242, 242, 242, 242, 242, 242, 242, 242, 242, 242, 242, 242, 242, 242, 230, 143, 128, 128, 128, 128, 128, 128, 128, 128, 128, 128, 128, 128, 137, 229, 242, 242, 242, 242, 242, 242, 242, 242, 242, 242, 242, 242, 242, 242, 242, 242, 242, 242, 159, 128, 128, 128, 128, 128, 128, 128, 128, 128, 128, 128, 192, 242, 242, 242, 242, 242, 242, 242, 242, 242, 242, 242, 242, 242, 242, 242, 242, 242, 211, 242, 242, 242, 242, 204, 128, 128, 128, 128, 128;
			 128, 128, 128, 128, 128, 204, 242, 242, 242, 242, 228, 242, 242, 242, 242, 242, 242, 242, 242, 242, 242, 242, 242, 242, 242, 242, 242, 237, 138, 128, 128, 128, 128, 128, 128, 128, 128, 128, 128, 130, 222, 242, 242, 242, 242, 242, 242, 242, 242, 242, 242, 242, 242, 242, 242, 242, 242, 242, 240, 154, 128, 128, 128, 128, 128, 128, 128, 128, 128, 128, 128, 128, 141, 229, 242, 242, 242, 242, 242, 242, 242, 242, 242, 242, 242, 242, 242, 242, 242, 242, 242, 242, 242, 243, 252, 255, 255, 255, 255, 255, 255, 250, 243, 242, 242, 242, 242, 242, 234, 146, 128, 128, 128, 128, 128, 128, 128, 128, 128, 128, 128, 128, 128, 128, 128, 128, 128, 128, 128, 128, 128, 128, 128, 128, 128, 128, 128, 128, 128, 128, 128, 128, 128, 128, 128, 128, 147, 234, 242, 242, 242, 242, 242, 243, 250, 255, 255, 255, 255, 255, 255, 252, 243, 242, 242, 242, 242, 242, 242, 242, 242, 242, 242, 242, 242, 242, 242, 242, 242, 242, 242, 242, 228, 141, 128, 128, 128, 128, 128, 128, 128, 128, 128, 128, 128, 128, 155, 241, 242, 242, 242, 242, 242, 242, 242, 242, 242, 242, 242, 242, 242, 242, 242, 242, 242, 223, 130, 128, 128, 128, 128, 128, 128, 128, 128, 128, 128, 137, 237, 242, 242, 242, 242, 242, 242, 242, 242, 242, 242, 242, 242, 242, 242, 242, 242, 228, 242, 242, 242, 242, 204, 128, 128, 128, 128, 128;
			 128, 128, 128, 128, 128, 204, 242, 242, 242, 242, 241, 242, 242, 242, 242, 242, 242, 242, 242, 242, 242, 242, 242, 242, 242, 242, 242, 186, 128, 128, 128, 128, 128, 128, 128, 128, 128, 128, 128, 177, 242, 242, 242, 242, 242, 242, 242, 242, 242, 242, 242, 242, 242, 242, 242, 242, 242, 242, 185, 128, 128, 128, 128, 128, 128, 128, 128, 128, 128, 128, 128, 134, 222, 242, 242, 242, 242, 242, 242, 242, 242, 242, 242, 242, 242, 242, 242, 242, 242, 242, 242, 242, 244, 253, 255, 255, 255, 255, 255, 255, 255, 255, 254, 245, 242, 242, 242, 242, 242, 229, 140, 128, 128, 128, 128, 128, 128, 128, 128, 128, 128, 128, 128, 128, 128, 128, 128, 128, 128, 128, 128, 128, 128, 128, 128, 128, 128, 128, 128, 128, 128, 128, 128, 128, 128, 141, 229, 242, 242, 242, 242, 242, 245, 254, 255, 255, 255, 255, 255, 255, 255, 255, 253, 244, 242, 242, 242, 242, 242, 242, 242, 242, 242, 242, 242, 242, 242, 242, 242, 242, 242, 242, 242, 223, 135, 128, 128, 128, 128, 128, 128, 128, 128, 128, 128, 128, 128, 186, 242, 242, 242, 242, 242, 242, 242, 242, 242, 242, 242, 242, 242, 242, 242, 242, 242, 242, 175, 128, 128, 128, 128, 128, 128, 128, 128, 128, 128, 128, 189, 242, 242, 242, 242, 242, 242, 242, 242, 242, 242, 242, 242, 242, 242, 242, 242, 241, 242, 242, 242, 242, 204, 128, 128, 128, 128, 128;
			 128, 128, 128, 128, 128, 204, 242, 242, 242, 242, 242, 242, 242, 242, 242, 242, 242, 242, 242, 242, 242, 242, 242, 242, 242, 242, 237, 135, 128, 128, 128, 128, 128, 128, 128, 128, 128, 128, 136, 234, 242, 242, 242, 242, 242, 242, 242, 242, 242, 242, 242, 242, 242, 242, 242, 242, 242, 219, 130, 128, 128, 128, 128, 128, 128, 128, 128, 128, 128, 128, 130, 212, 242, 242, 242, 242, 242, 242, 242, 242, 242, 242, 242, 242, 242, 242, 242, 242, 242, 242, 242, 243, 253, 255, 255, 255, 255, 255, 255, 255, 255, 255, 255, 254, 244, 242, 242, 242, 242, 242, 218, 130, 128, 128, 128, 128, 128, 128, 128, 128, 128, 128, 128, 128, 128, 128, 128, 128, 128, 128, 128, 128, 128, 128, 128, 128, 128, 128, 128, 128, 128, 128, 128, 128, 130, 216, 242, 242, 242, 242, 242, 244, 254, 255, 255, 255, 255, 255, 255, 255, 255, 255, 255, 254, 243, 242, 242, 242, 242, 242, 242, 242, 242, 242, 242, 242, 242, 242, 242, 242, 242, 242, 242, 242, 213, 131, 128, 128, 128, 128, 128, 128, 128, 128, 128, 128, 128, 130, 217, 242, 242, 242, 242, 242, 242, 242, 242, 242, 242, 242, 242, 242, 242, 242, 242, 242, 233, 135, 128, 128, 128, 128, 128, 128, 128, 128, 128, 128, 136, 237, 242, 242, 242, 242, 242, 242, 242, 242, 242, 242, 242, 242, 242, 242, 242, 242, 242, 242, 242, 242, 204, 128, 128, 128, 128, 128;
			 128, 128, 128, 128, 128, 204, 242, 242, 242, 242, 242, 242, 242, 242, 242, 242, 242, 242, 242, 242, 242, 242, 242, 242, 242, 242, 191, 128, 128, 128, 128, 128, 128, 128, 128, 128, 128, 128, 188, 242, 242, 242, 242, 242, 242, 242, 242, 242, 242, 242, 242, 242, 242, 242, 242, 242, 238, 144, 128, 128, 128, 128, 128, 128, 128, 128, 128, 128, 128, 128, 198, 242, 242, 242, 242, 242, 242, 242, 242, 242, 242, 242, 242, 242, 242, 242, 242, 242, 242, 242, 242, 251, 255, 255, 255, 255, 255, 255, 255, 255, 255, 255, 255, 255, 254, 244, 242, 242, 242, 242, 242, 189, 128, 128, 128, 128, 128, 128, 134, 151, 168, 186, 204, 217, 222, 227, 235, 239, 239, 235, 227, 222, 217, 204, 186, 168, 151, 133, 128, 128, 128, 128, 128, 128, 191, 242, 242, 242, 242, 242, 244, 254, 255, 255, 255, 255, 255, 255, 255, 255, 255, 255, 255, 255, 251, 242, 242, 242, 242, 242, 242, 242, 242, 242, 242, 242, 242, 242, 242, 242, 242, 242, 242, 242, 242, 196, 128, 128, 128, 128, 128, 128, 128, 128, 128, 128, 128, 128, 144, 238, 242, 242, 242, 242, 242, 242, 242, 242, 242, 242, 242, 242, 242, 242, 242, 242, 242, 186, 128, 128, 128, 128, 128, 128, 128, 128, 128, 128, 128, 193, 242, 242, 242, 242, 242, 242, 242, 242, 242, 242, 242, 242, 242, 242, 242, 242, 242, 242, 242, 242, 204, 128, 128, 128, 128, 128;
			 128, 128, 128, 128, 128, 204, 242, 242, 242, 242, 242, 242, 242, 242, 242, 242, 242, 242, 242, 242, 242, 242, 242, 242, 242, 240, 141, 128, 128, 128, 128, 128, 128, 128, 128, 128, 128, 137, 237, 242, 242, 242, 242, 242, 242, 242, 242, 242, 242, 242, 242, 242, 242, 242, 242, 242, 180, 128, 128, 128, 128, 128, 128, 128, 128, 128, 128, 128, 128, 176, 242, 242, 242, 242, 242, 242, 242, 242, 242, 242, 242, 242, 242, 242, 242, 242, 242, 242, 242, 242, 246, 255, 255, 255, 255, 255, 242, 153, 179, 245, 255, 255, 255, 255, 255, 253, 243, 242, 242, 242, 242, 241, 161, 128, 133, 159, 189, 220, 241, 242, 242, 242, 242, 242, 242, 242, 242, 242, 242, 242, 242, 242, 242, 242, 242, 242, 242, 242, 227, 196, 166, 135, 128, 162, 241, 242, 242, 242, 242, 243, 253, 255, 255, 255, 255, 255, 245, 179, 152, 241, 255, 255, 255, 255, 255, 246, 242, 242, 242, 242, 242, 242, 242, 242, 242, 242, 242, 242, 242, 242, 242, 242, 242, 242, 242, 242, 173, 128, 128, 128, 128, 128, 128, 128, 128, 128, 128, 128, 128, 182, 242, 242, 242, 242, 242, 242, 242, 242, 242, 242, 242, 242, 242, 242, 242, 242, 242, 237, 137, 128, 128, 128, 128, 128, 128, 128, 128, 128, 128, 142, 240, 242, 242, 242, 242, 242, 242, 242, 242, 242, 242, 242, 242, 242, 242, 242, 242, 242, 242, 242, 204, 128, 128, 128, 128, 128;
			 128, 128, 128, 128, 128, 204, 242, 242, 242, 242, 242, 242, 242, 242, 242, 242, 242, 242, 242, 242, 242, 242, 242, 242, 242, 203, 128, 128, 128, 128, 128, 128, 128, 128, 128, 128, 128, 191, 242, 242, 242, 242, 242, 242, 242, 242, 242, 242, 242, 242, 242, 242, 242, 242, 242, 220, 130, 128, 128, 128, 128, 128, 128, 128, 128, 128, 128, 128, 153, 239, 242, 242, 242, 242, 242, 242, 242, 242, 242, 242, 242, 242, 242, 242, 242, 242, 242, 242, 242, 242, 253, 255, 255, 255, 255, 249, 148, 128, 128, 141, 237, 255, 255, 255, 255, 255, 251, 242, 242, 242, 242, 242, 236, 217, 241, 242, 242, 242, 242, 242, 242, 242, 242, 242, 242, 242, 242, 242, 242, 242, 242, 242, 242, 242, 242, 242, 242, 242, 242, 242, 242, 240, 216, 236, 242, 242, 242, 242, 242, 251, 255, 255, 255, 255, 255, 237, 141, 128, 128, 148, 249, 255, 255, 255, 255, 253, 242, 242, 242, 242, 242, 242, 242, 242, 242, 242, 242, 242, 242, 242, 242, 242, 242, 242, 242, 242, 240, 154, 128, 128, 128, 128, 128, 128, 128, 128, 128, 128, 128, 130, 220, 242, 242, 242, 242, 242, 242, 242, 242, 242, 242, 242, 242, 242, 242, 242, 242, 242, 189, 128, 128, 128, 128, 128, 128, 128, 128, 128, 128, 128, 204, 242, 242, 242, 242, 242, 242, 242, 242, 242, 242, 242, 242, 242, 242, 242, 242, 242, 242, 242, 204, 128, 128, 128, 128, 128;
[truncated: 1,091,137 more chars]
