# Supplementary material for: Real-Time Assessment of Rodent Engagement Using ArUco Markers: A Scalable and Accessible Approach for Scoring Behavior in a Nose-Poking Go/No-Go Task
Source: eNeuro. 2024 Mar 1;11(3):ENEURO.0500-23.2024. doi: 10.1523/ENEURO.0500-23.2024 (PMC11046262; doi:10.1523/ENEURO.0500-23.2024)
Supplement: Repository Files — Extended Data 1. GitHub Repository Code and Additional Files. This file contains all of the code/software, 3D models, and files that will be provided in the GitHub repository for running the experiments and analyzing the data. Download Repository Files, ZIP file. [file eneuro-11-ENEURO.0500-23.2024-s002.zip › MATLAB Behavior Program/src/Previous File Versions/StimBehavior_Create_Session_Plots_20220118_162949.m]

function handles = StimBehavior_Create_Session_Plots(handles, session)

%
%StimBehavior_Create_Session_Plots.m - Vulintus, Inc.
%
%   STIMBEHAVIOR_CREATE_SESSION_PLOTS initializes all of the GUI plots
%   at the start of a StimBehavior task behavioral session.
%   
%   UPDATE LOG:
%   01/18/2022 - Drew Sloan - Function first implemented, adapted from
%       ST_Tactile_2AFC_Create_Session_Plots.m.
%

if ~all(ishandle([handles.diagram.carousel.disc,...
        handles.diagram.pellet_receiver]))                                  %If the disc and pellet receivers diagrams aren't initialized.
    handles = StimBehavior_Create_Sensor_Diagrams(handles);                 %Call the function to create them.
end
if ~ishandle(handles.force_plot)                                            %If the force plot isn't yet initialized...
    handles = StimBehavior_Create_Force_Plot(handles);                      %Call the function to create it.
end
if ~isfield(handles,'psych_plots') || ...
        ~all(ishandle(handles.psych_plots.bar.h(:))) || ....
        ~all(ishandle(handles.psych_plots.hist.h(:)))                       %If the psychometric plots aren't initiliazed...
    handles.psych_plots = ...
        StimBehavior_Initialize_Psychometric_Plot(handles);                 %Create the psychometric plots.
end
StimBehavior_Update_Psychometric_Plot(handles.psych_plots,...
    session.counts,[]);                                                     %Update the psychometric plots with the current and historical performance. 
