# Supplementary material for: Real-Time Assessment of Rodent Engagement Using ArUco Markers: A Scalable and Accessible Approach for Scoring Behavior in a Nose-Poking Go/No-Go Task
Source: eNeuro. 2024 Mar 1;11(3):ENEURO.0500-23.2024. doi: 10.1523/ENEURO.0500-23.2024 (PMC11046262; doi:10.1523/ENEURO.0500-23.2024)
Supplement: Repository Files — Extended Data 1. GitHub Repository Code and Additional Files. This file contains all of the code/software, 3D models, and files that will be provided in the GitHub repository for running the experiments and analyzing the data. Download Repository Files, ZIP file. [file eneuro-11-ENEURO.0500-23.2024-s002.zip › MATLAB Behavior Program/src/Previous File Versions/StimBehavior_Create_Stimulus_Block_20220118_163101.m]

function stim_block = StimBehavior_Create_Stimulus_Block(handles)

%
%StimBehavior_Create_Stimulus_Block.m - Vulintus, Inc.
%
%   STIMBEHAVIOR_CREATE_STIMULUS_BLOCK creates a new randomized block of 
%    stimuli for testing in the StimBehavior task.
%   
%   UPDATE LOG:
%   01/18/2022 - Drew Sloan - Function first implemented, adapted from
%       ST_Tactile_2AFC_Create_Stimulus_Block.m.
%


i = vertcat(handles.l_stim_i,handles.r_stim_i,handles.c_stim_i);            %Concatenate all of the active stimulus indices.
stim_block = [i, 'R'*ones(size(i))];                                        %Create a stimulus block with two columns (stimulus index and target feeder).
for i = 1:size(stim_block,1)                                                %Step through each row of the stimulus block.
    if any(stim_block(i,1) == handles.l_stim_i)                             %If the stimulus is a left-hand stimulus...
        stim_block(i,2) = 'L';                                              %Mark it with as a left-feeder stimulus.
    elseif any(stim_block(i,1) == handles.c_stim_i)                         %If the stimulus is a catch stimulus...
        stim_block(i,2) = 'C';                                              %Mark it as a catch trial..
    end
end
i = randperm(size(stim_block,1));                                           %Create random indices for the block.
stim_block = stim_block(i,:);                                               %Randomize the stimulus block.
